# Supplementary material for: Gαi1 inhibition mechanism of ATP-bound adenylyl cyclase type 5
Source: PLoS One. 2021 Jan 25;16(1):e0245197. doi: 10.1371/journal.pone.0245197 (PMC7833170; doi:10.1371/journal.pone.0245197)
Supplement: S1 File — (ZIP) [file pone.0245197.s009.zip]

Archive with 4 entries (3 files):
- MD_frames/
- MD_frames/trajectory_Gi_AC_2.pdb
- MD_frames/trajectory_Gi_AC.pdb
- MD_frames/trajectory_AC.pdb
