# Supplementary material for: Gαi1 inhibition mechanism of ATP-bound adenylyl cyclase type 5
Source: PLoS One. 2021 Jan 25;16(1):e0245197. doi: 10.1371/journal.pone.0245197 (PMC7833170; doi:10.1371/journal.pone.0245197)
Supplement: S1 File — (ZIP) [file pone.0245197.s009.zip › MD_frames/trajectory_Gi_AC.pdb]

REMARK    GENERATED BY TRJCONV
TITLE     gs gi ac complex in water t=   0.00000
REMARK    THIS IS A SIMULATION BOX
CRYST1  131.334  131.334  131.334  70.53 109.47  70.53 P 1           1
MODEL        1
ATOM      1 1HH3 ACE A   1      17.350  87.890  71.500  1.00  0.00            
ATOM      2  CH3 ACE A   1      18.410  88.120  71.390  1.00  0.00            
ATOM      3 2HH3 ACE A   1      19.010  87.300  70.970  1.00  0.00            
ATOM      4 3HH3 ACE A   1      18.760  88.360  72.390  1.00  0.00            
ATOM      5  C   ACE A   1      18.550  89.300  70.470  1.00  0.00            
ATOM      6  O   ACE A   1      17.660  89.430  69.650  1.00  0.00            
ATOM      7  N   MET A   2      19.740  89.870  70.310  1.00  0.00            
ATOM      8  H   MET A   2      20.470  89.510  70.910  1.00  0.00            
ATOM      9  CA  MET A   2      19.990  90.910  69.280  1.00  0.00            
ATOM     10  HA  MET A   2      19.140  91.590  69.170  1.00  0.00            
ATOM     11  CB  MET A   2      21.180  91.740  69.720  1.00  0.00            
ATOM     12  HB2 MET A   2      22.090  91.140  69.830  1.00  0.00            
ATOM     13  HB3 MET A   2      21.390  92.490  68.970  1.00  0.00            
ATOM     14  CG  MET A   2      21.010  92.590  70.970  1.00  0.00            
ATOM     15  HG2 MET A   2      20.130  93.230  70.920  1.00  0.00            
ATOM     16  HG3 MET A   2      20.870  91.990  71.860  1.00  0.00            
ATOM     17  SD  MET A   2      22.450  93.650  71.350  1.00  0.00            
ATOM     18  CE  MET A   2      23.600  92.420  71.950  1.00  0.00            
ATOM     19  HE1 MET A   2      24.230  92.100  71.110  1.00  0.00            
ATOM     20  HE2 MET A   2      24.290  92.890  72.650  1.00  0.00            
ATOM     21  HE3 MET A   2      23.050  91.590  72.380  1.00  0.00            
ATOM     22  C   MET A   2      20.280  90.280  67.900  1.00  0.00            
ATOM     23  O   MET A   2      20.970  89.260  67.860  1.00  0.00            
ATOM     24  N   MET A   3      19.580  90.790  66.920  1.00  0.00            
ATOM     25  H   MET A   3      19.100  91.680  67.040  1.00  0.00            
ATOM     26  CA  MET A   3      19.510  90.180  65.550  1.00  0.00            
ATOM     27  HA  MET A   3      19.500  89.090  65.590  1.00  0.00            
ATOM     28  CB  MET A   3      18.240  90.700  64.780  1.00  0.00            
ATOM     29  HB2 MET A   3      18.220  91.790  64.750  1.00  0.00            
ATOM     30  HB3 MET A   3      18.170  90.290  63.780  1.00  0.00            
ATOM     31  CG  MET A   3      17.030  90.130  65.500  1.00  0.00            
ATOM     32  HG2 MET A   3      16.910  89.050  65.380  1.00  0.00            
ATOM     33  HG3 MET A   3      17.120  90.400  66.550  1.00  0.00            
ATOM     34  SD  MET A   3      15.470  90.970  65.040  1.00  0.00            
ATOM     35  CE  MET A   3      15.840  92.620  65.640  1.00  0.00            
ATOM     36  HE1 MET A   3      16.630  92.980  64.970  1.00  0.00            
ATOM     37  HE2 MET A   3      14.990  93.300  65.750  1.00  0.00            
ATOM     38  HE3 MET A   3      16.260  92.510  66.630  1.00  0.00            
ATOM     39  C   MET A   3      20.760  90.430  64.670  1.00  0.00            
ATOM     40  O   MET A   3      21.150  89.400  64.100  1.00  0.00            
ATOM     41  N   PHE A   4      21.540  91.530  64.970  1.00  0.00            
ATOM     42  H   PHE A   4      21.220  92.160  65.690  1.00  0.00            
ATOM     43  CA  PHE A   4      22.950  91.550  64.660  1.00  0.00            
ATOM     44  HA  PHE A   4      23.120  90.970  63.760  1.00  0.00            
ATOM     45  CB  PHE A   4      23.320  93.120  64.480  1.00  0.00            
ATOM     46  HB2 PHE A   4      23.060  93.730  65.350  1.00  0.00            
ATOM     47  HB3 PHE A   4      24.410  93.140  64.460  1.00  0.00            
ATOM     48  CG  PHE A   4      22.820  93.750  63.200  1.00  0.00            
ATOM     49  CD1 PHE A   4      21.510  94.360  63.150  1.00  0.00            
ATOM     50  HD1 PHE A   4      20.870  94.380  64.020  1.00  0.00            
ATOM     51  CE1 PHE A   4      20.990  94.780  61.930  1.00  0.00            
ATOM     52  HE1 PHE A   4      19.980  95.150  61.830  1.00  0.00            
ATOM     53  CZ  PHE A   4      21.690  94.630  60.740  1.00  0.00            
ATOM     54  HZ  PHE A   4      21.230  94.880  59.790  1.00  0.00            
ATOM     55  CE2 PHE A   4      23.020  94.060  60.810  1.00  0.00            
ATOM     56  HE2 PHE A   4      23.640  94.040  59.930  1.00  0.00            
ATOM     57  CD2 PHE A   4      23.530  93.600  61.970  1.00  0.00            
ATOM     58  HD2 PHE A   4      24.470  93.070  61.900  1.00  0.00            
ATOM     59  C   PHE A   4      23.840  91.030  65.870  1.00  0.00            
ATOM     60  O   PHE A   4      23.460  91.240  67.020  1.00  0.00            
ATOM     61  N   HIE A   5      24.960  90.410  65.610  1.00  0.00            
ATOM     62  H   HIE A   5      25.100  90.330  64.610  1.00  0.00            
ATOM     63  CA  HIE A   5      26.060  90.190  66.540  1.00  0.00            
ATOM     64  HA  HIE A   5      25.730  89.510  67.330  1.00  0.00            
ATOM     65  CB  HIE A   5      27.280  89.620  65.850  1.00  0.00            
ATOM     66  HB2 HIE A   5      27.540  90.270  65.010  1.00  0.00            
ATOM     67  HB3 HIE A   5      28.130  89.390  66.500  1.00  0.00            
ATOM     68  CG  HIE A   5      27.080  88.320  65.190  1.00  0.00            
ATOM     69  ND1 HIE A   5      26.780  88.170  63.870  1.00  0.00            
ATOM     70  CE1 HIE A   5      26.580  86.860  63.660  1.00  0.00            
ATOM     71  HE1 HIE A   5      26.400  86.420  62.690  1.00  0.00            
ATOM     72  NE2 HIE A   5      26.760  86.200  64.820  1.00  0.00            
ATOM     73  HE2 HIE A   5      26.830  85.190  64.850  1.00  0.00            
ATOM     74  CD2 HIE A   5      26.950  87.100  65.840  1.00  0.00            
ATOM     75  HD2 HIE A   5      27.070  86.830  66.880  1.00  0.00            
ATOM     76  C   HIE A   5      26.440  91.490  67.190  1.00  0.00            
ATOM     77  O   HIE A   5      26.320  92.580  66.610  1.00  0.00            
ATOM     78  N   LYS A   6      27.070  91.440  68.390  1.00  0.00            
ATOM     79  H   LYS A   6      27.380  90.520  68.680  1.00  0.00            
ATOM     80  CA  LYS A   6      27.740  92.620  69.060  1.00  0.00            
ATOM     81  HA  LYS A   6      27.050  93.450  69.220  1.00  0.00            
ATOM     82  CB  LYS A   6      28.170  92.140  70.500  1.00  0.00            
ATOM     83  HB2 LYS A   6      28.340  91.060  70.420  1.00  0.00            
ATOM     84  HB3 LYS A   6      29.080  92.630  70.850  1.00  0.00            
ATOM     85  CG  LYS A   6      27.060  92.240  71.510  1.00  0.00            
ATOM     86  HG2 LYS A   6      26.630  93.230  71.360  1.00  0.00            
ATOM     87  HG3 LYS A   6      26.340  91.490  71.180  1.00  0.00            
ATOM     88  CD  LYS A   6      27.410  91.950  73.000  1.00  0.00            
ATOM     89  HD2 LYS A   6      26.580  91.660  73.640  1.00  0.00            
ATOM     90  HD3 LYS A   6      28.310  91.340  73.040  1.00  0.00            
ATOM     91  CE  LYS A   6      27.840  93.290  73.650  1.00  0.00            
ATOM     92  HE2 LYS A   6      27.050  94.030  73.570  1.00  0.00            
ATOM     93  HE3 LYS A   6      28.060  93.010  74.680  1.00  0.00            
ATOM     94  NZ  LYS A   6      29.070  93.840  73.090  1.00  0.00            
ATOM     95  HZ1 LYS A   6      28.900  94.080  72.130  1.00  0.00            
ATOM     96  HZ2 LYS A   6      29.350  94.670  73.580  1.00  0.00            
ATOM     97  HZ3 LYS A   6      29.820  93.170  73.210  1.00  0.00            
ATOM     98  C   LYS A   6      28.930  93.110  68.280  1.00  0.00            
ATOM     99  O   LYS A   6      29.650  92.310  67.690  1.00  0.00            
ATOM    100  N   ILE A   7      29.110  94.450  68.270  1.00  0.00            
ATOM    101  H   ILE A   7      28.540  95.000  68.890  1.00  0.00            
ATOM    102  CA  ILE A   7      29.910  95.220  67.310  1.00  0.00            
ATOM    103  HA  ILE A   7      30.390  94.420  66.750  1.00  0.00            
ATOM    104  CB  ILE A   7      29.010  96.010  66.320  1.00  0.00            
ATOM    105  HB  ILE A   7      28.270  95.300  65.950  1.00  0.00            
ATOM    106  CG2 ILE A   7      28.290  97.210  66.950  1.00  0.00            
ATOM    107 1HG2 ILE A   7      28.980  97.990  67.300  1.00  0.00            
ATOM    108 2HG2 ILE A   7      27.670  97.750  66.230  1.00  0.00            
ATOM    109 3HG2 ILE A   7      27.630  96.950  67.770  1.00  0.00            
ATOM    110  CG1 ILE A   7      29.810  96.600  65.150  1.00  0.00            
ATOM    111 2HG1 ILE A   7      29.210  97.340  64.630  1.00  0.00            
ATOM    112 3HG1 ILE A   7      30.660  97.140  65.570  1.00  0.00            
ATOM    113  CD1 ILE A   7      30.310  95.550  64.120  1.00  0.00            
ATOM    114 1HD1 ILE A   7      29.580  94.810  63.800  1.00  0.00            
ATOM    115 2HD1 ILE A   7      30.620  96.100  63.230  1.00  0.00            
ATOM    116 3HD1 ILE A   7      31.170  95.080  64.600  1.00  0.00            
ATOM    117  C   ILE A   7      30.960  95.990  68.050  1.00  0.00            
ATOM    118  O   ILE A   7      30.860  97.160  68.490  1.00  0.00            
ATOM    119  N   TYR A   8      32.110  95.400  68.090  1.00  0.00            
ATOM    120  H   TYR A   8      32.160  94.550  67.540  1.00  0.00            
ATOM    121  CA  TYR A   8      33.280  95.770  68.900  1.00  0.00            
ATOM    122  HA  TYR A   8      32.860  96.220  69.800  1.00  0.00            
ATOM    123  CB  TYR A   8      34.060  94.530  69.270  1.00  0.00            
ATOM    124  HB2 TYR A   8      34.350  94.030  68.340  1.00  0.00            
ATOM    125  HB3 TYR A   8      34.980  94.860  69.750  1.00  0.00            
ATOM    126  CG  TYR A   8      33.320  93.570  70.180  1.00  0.00            
ATOM    127  CD1 TYR A   8      32.630  92.410  69.700  1.00  0.00            
ATOM    128  HD1 TYR A   8      32.560  92.140  68.650  1.00  0.00            
ATOM    129  CE1 TYR A   8      31.870  91.670  70.650  1.00  0.00            
ATOM    130  HE1 TYR A   8      31.400  90.760  70.320  1.00  0.00            
ATOM    131  CZ  TYR A   8      31.760  92.110  72.040  1.00  0.00            
ATOM    132  OH  TYR A   8      30.760  91.520  72.810  1.00  0.00            
ATOM    133  HH  TYR A   8      30.240  90.790  72.480  1.00  0.00            
ATOM    134  CE2 TYR A   8      32.440  93.280  72.470  1.00  0.00            
ATOM    135  HE2 TYR A   8      32.340  93.590  73.500  1.00  0.00            
ATOM    136  CD2 TYR A   8      33.210  93.980  71.520  1.00  0.00            
ATOM    137  HD2 TYR A   8      33.710  94.850  71.910  1.00  0.00            
ATOM    138  C   TYR A   8      34.140  96.900  68.300  1.00  0.00            
ATOM    139  O   TYR A   8      35.360  96.960  68.310  1.00  0.00            
ATOM    140  N   ILE A   9      33.550  97.890  67.640  1.00  0.00            
ATOM    141  H   ILE A   9      32.540  97.830  67.720  1.00  0.00            
ATOM    142  CA  ILE A   9      34.200  99.070  67.100  1.00  0.00            
ATOM    143  HA  ILE A   9      35.260  99.030  67.350  1.00  0.00            
ATOM    144  CB  ILE A   9      34.200  99.050  65.610  1.00  0.00            
ATOM    145  HB  ILE A   9      34.840  99.830  65.200  1.00  0.00            
ATOM    146  CG2 ILE A   9      35.050  97.840  65.190  1.00  0.00            
ATOM    147 1HG2 ILE A   9      34.520  96.890  65.270  1.00  0.00            
ATOM    148 2HG2 ILE A   9      35.280  98.020  64.140  1.00  0.00            
ATOM    149 3HG2 ILE A   9      35.970  97.830  65.770  1.00  0.00            
ATOM    150  CG1 ILE A   9      32.730  99.150  65.000  1.00  0.00            
ATOM    151 2HG1 ILE A   9      31.950  98.960  65.740  1.00  0.00            
ATOM    152 3HG1 ILE A   9      32.710 100.210  64.720  1.00  0.00            
ATOM    153  CD1 ILE A   9      32.530  98.300  63.760  1.00  0.00            
ATOM    154 1HD1 ILE A   9      32.570  97.250  64.060  1.00  0.00            
ATOM    155 2HD1 ILE A   9      31.600  98.560  63.250  1.00  0.00            
ATOM    156 3HD1 ILE A   9      33.370  98.470  63.100  1.00  0.00            
ATOM    157  C   ILE A   9      33.620 100.440  67.570  1.00  0.00            
ATOM    158  O   ILE A   9      32.430 100.670  67.790  1.00  0.00            
ATOM    159  N   GLN A  10      34.510 101.460  67.770  1.00  0.00            
ATOM    160  H   GLN A  10      35.490 101.220  67.670  1.00  0.00            
ATOM    161  CA  GLN A  10      34.250 102.880  68.240  1.00  0.00            
ATOM    162  HA  GLN A  10      33.200 103.110  68.130  1.00  0.00            
ATOM    163  CB  GLN A  10      34.600 103.130  69.720  1.00  0.00            
ATOM    164  HB2 GLN A  10      34.360 104.170  69.950  1.00  0.00            
ATOM    165  HB3 GLN A  10      34.010 102.580  70.450  1.00  0.00            
ATOM    166  CG  GLN A  10      36.070 102.950  70.050  1.00  0.00            
ATOM    167  HG2 GLN A  10      36.500 102.130  69.480  1.00  0.00            
ATOM    168  HG3 GLN A  10      36.600 103.860  69.750  1.00  0.00            
ATOM    169  CD  GLN A  10      36.400 102.870  71.480  1.00  0.00            
ATOM    170  OE1 GLN A  10      35.720 103.310  72.390  1.00  0.00            
ATOM    171  NE2 GLN A  10      37.510 102.250  71.810  1.00  0.00            
ATOM    172 1HE2 GLN A  10      37.710 102.020  72.780  1.00  0.00            
ATOM    173 2HE2 GLN A  10      37.810 101.600  71.100  1.00  0.00            
ATOM    174  C   GLN A  10      34.880 103.850  67.310  1.00  0.00            
ATOM    175  O   GLN A  10      35.740 103.530  66.520  1.00  0.00            
ATOM    176  N   LYS A  11      34.460 105.160  67.400  1.00  0.00            
ATOM    177  H   LYS A  11      33.670 105.400  67.980  1.00  0.00            
ATOM    178  CA  LYS A  11      35.090 106.160  66.490  1.00  0.00            
ATOM    179  HA  LYS A  11      35.780 105.670  65.800  1.00  0.00            
ATOM    180  CB  LYS A  11      34.010 106.840  65.610  1.00  0.00            
ATOM    181  HB2 LYS A  11      34.430 107.070  64.640  1.00  0.00            
ATOM    182  HB3 LYS A  11      33.130 106.200  65.480  1.00  0.00            
ATOM    183  CG  LYS A  11      33.510 108.230  66.210  1.00  0.00            
ATOM    184  HG2 LYS A  11      33.130 108.190  67.230  1.00  0.00            
ATOM    185  HG3 LYS A  11      34.400 108.860  66.270  1.00  0.00            
ATOM    186  CD  LYS A  11      32.650 108.940  65.150  1.00  0.00            
ATOM    187  HD2 LYS A  11      33.100 108.930  64.160  1.00  0.00            
ATOM    188  HD3 LYS A  11      31.700 108.420  65.030  1.00  0.00            
ATOM    189  CE  LYS A  11      32.390 110.330  65.530  1.00  0.00            
ATOM    190  HE2 LYS A  11      31.750 110.360  66.420  1.00  0.00            
ATOM    191  HE3 LYS A  11      33.340 110.810  65.730  1.00  0.00            
ATOM    192  NZ  LYS A  11      31.760 111.130  64.390  1.00  0.00            
ATOM    193  HZ1 LYS A  11      31.230 110.470  63.850  1.00  0.00            
ATOM    194  HZ2 LYS A  11      31.300 111.990  64.650  1.00  0.00            
ATOM    195  HZ3 LYS A  11      32.460 111.480  63.750  1.00  0.00            
ATOM    196  C   LYS A  11      36.030 107.110  67.240  1.00  0.00            
ATOM    197  O   LYS A  11      35.760 107.450  68.360  1.00  0.00            
ATOM    198  N   HIE A  12      36.930 107.620  66.460  1.00  0.00            
ATOM    199  H   HIE A  12      37.070 107.280  65.520  1.00  0.00            
ATOM    200  CA  HIE A  12      37.840 108.820  66.830  1.00  0.00            
ATOM    201  HA  HIE A  12      37.390 109.480  67.580  1.00  0.00            
ATOM    202  CB  HIE A  12      39.160 108.300  67.450  1.00  0.00            
ATOM    203  HB2 HIE A  12      39.620 107.620  66.740  1.00  0.00            
ATOM    204  HB3 HIE A  12      39.770 109.200  67.540  1.00  0.00            
ATOM    205  CG  HIE A  12      38.940 107.560  68.760  1.00  0.00            
ATOM    206  ND1 HIE A  12      38.590 106.180  68.790  1.00  0.00            
ATOM    207  CE1 HIE A  12      38.430 105.920  70.050  1.00  0.00            
ATOM    208  HE1 HIE A  12      38.380 104.940  70.510  1.00  0.00            
ATOM    209  NE2 HIE A  12      38.650 106.990  70.820  1.00  0.00            
ATOM    210  HE2 HIE A  12      38.720 106.900  71.830  1.00  0.00            
ATOM    211  CD2 HIE A  12      38.880 108.090  70.010  1.00  0.00            
ATOM    212  HD2 HIE A  12      39.230 109.070  70.300  1.00  0.00            
ATOM    213  C   HIE A  12      38.040 109.720  65.640  1.00  0.00            
ATOM    214  O   HIE A  12      38.400 109.270  64.570  1.00  0.00            
ATOM    215  N   ASP A  13      38.160 111.040  65.890  1.00  0.00            
ATOM    216  H   ASP A  13      37.960 111.300  66.850  1.00  0.00            
ATOM    217  CA  ASP A  13      38.600 112.120  65.030  1.00  0.00            
ATOM    218  HA  ASP A  13      38.940 111.650  64.110  1.00  0.00            
ATOM    219  CB  ASP A  13      37.330 113.030  64.670  1.00  0.00            
ATOM    220  HB2 ASP A  13      37.540 113.670  63.820  1.00  0.00            
ATOM    221  HB3 ASP A  13      36.540 112.320  64.390  1.00  0.00            
ATOM    222  CG  ASP A  13      36.910 113.890  65.900  1.00  0.00            
ATOM    223  OD1 ASP A  13      37.190 113.640  67.080  1.00  0.00            
ATOM    224  OD2 ASP A  13      36.290 114.970  65.730  1.00  0.00            
ATOM    225  C   ASP A  13      39.850 112.850  65.570  1.00  0.00            
ATOM    226  O   ASP A  13      40.090 112.910  66.750  1.00  0.00            
ATOM    227  N   ASN A  14      40.520 113.570  64.680  1.00  0.00            
ATOM    228  H   ASN A  14      40.280 113.500  63.700  1.00  0.00            
ATOM    229  CA  ASN A  14      41.800 114.130  64.950  1.00  0.00            
ATOM    230  HA  ASN A  14      42.200 114.520  64.010  1.00  0.00            
ATOM    231  CB  ASN A  14      41.870 115.310  65.960  1.00  0.00            
ATOM    232  HB2 ASN A  14      41.600 114.910  66.940  1.00  0.00            
ATOM    233  HB3 ASN A  14      42.870 115.720  66.120  1.00  0.00            
ATOM    234  CG  ASN A  14      40.850 116.350  65.580  1.00  0.00            
ATOM    235  OD1 ASN A  14      40.950 116.960  64.520  1.00  0.00            
ATOM    236  ND2 ASN A  14      39.660 116.380  66.170  1.00  0.00            
ATOM    237 1HD2 ASN A  14      38.950 116.990  65.790  1.00  0.00            
ATOM    238 2HD2 ASN A  14      39.480 115.680  66.870  1.00  0.00            
ATOM    239  C   ASN A  14      42.810 113.000  65.210  1.00  0.00            
ATOM    240  O   ASN A  14      43.590 113.020  66.130  1.00  0.00            
ATOM    241  N   VAL A  15      42.880 111.930  64.330  1.00  0.00            
ATOM    242  H   VAL A  15      42.310 111.990  63.500  1.00  0.00            
ATOM    243  CA  VAL A  15      43.910 110.860  64.440  1.00  0.00            
ATOM    244  HA  VAL A  15      44.670 111.170  65.160  1.00  0.00            
ATOM    245  CB  VAL A  15      43.280 109.450  64.680  1.00  0.00            
ATOM    246  HB  VAL A  15      44.090 108.730  64.810  1.00  0.00            
ATOM    247  CG1 VAL A  15      42.710 109.520  66.090  1.00  0.00            
ATOM    248 1HG1 VAL A  15      42.020 110.350  66.210  1.00  0.00            
ATOM    249 2HG1 VAL A  15      42.110 108.600  66.120  1.00  0.00            
ATOM    250 3HG1 VAL A  15      43.480 109.440  66.870  1.00  0.00            
ATOM    251  CG2 VAL A  15      42.250 109.120  63.570  1.00  0.00            
ATOM    252 1HG2 VAL A  15      42.750 108.930  62.630  1.00  0.00            
ATOM    253 2HG2 VAL A  15      41.840 108.160  63.890  1.00  0.00            
ATOM    254 3HG2 VAL A  15      41.510 109.910  63.420  1.00  0.00            
ATOM    255  C   VAL A  15      44.640 110.790  63.120  1.00  0.00            
ATOM    256  O   VAL A  15      44.410 111.590  62.200  1.00  0.00            
ATOM    257  N   SER A  16      45.800 110.130  63.290  1.00  0.00            
ATOM    258  H   SER A  16      45.990 109.560  64.110  1.00  0.00            
ATOM    259  CA  SER A  16      46.810 110.000  62.200  1.00  0.00            
ATOM    260  HA  SER A  16      46.260 110.280  61.300  1.00  0.00            
ATOM    261  CB  SER A  16      47.900 111.080  62.530  1.00  0.00            
ATOM    262  HB2 SER A  16      48.700 110.920  61.810  1.00  0.00            
ATOM    263  HB3 SER A  16      47.400 112.040  62.390  1.00  0.00            
ATOM    264  OG  SER A  16      48.390 110.970  63.800  1.00  0.00            
ATOM    265  HG  SER A  16      49.200 111.480  63.840  1.00  0.00            
ATOM    266  C   SER A  16      47.300 108.660  61.890  1.00  0.00            
ATOM    267  O   SER A  16      47.090 107.770  62.700  1.00  0.00            
ATOM    268  N   ILE A  17      47.460 108.420  60.550  1.00  0.00            
ATOM    269  H   ILE A  17      47.640 109.140  59.870  1.00  0.00            
ATOM    270  CA  ILE A  17      47.620 107.120  59.910  1.00  0.00            
ATOM    271  HA  ILE A  17      47.900 106.490  60.760  1.00  0.00            
ATOM    272  CB  ILE A  17      46.280 106.720  59.210  1.00  0.00            
ATOM    273  HB  ILE A  17      46.040 107.390  58.380  1.00  0.00            
ATOM    274  CG2 ILE A  17      46.390 105.300  58.620  1.00  0.00            
ATOM    275 1HG2 ILE A  17      46.420 104.570  59.420  1.00  0.00            
ATOM    276 2HG2 ILE A  17      45.550 105.120  57.940  1.00  0.00            
ATOM    277 3HG2 ILE A  17      47.180 105.310  57.870  1.00  0.00            
ATOM    278  CG1 ILE A  17      44.980 106.740  60.090  1.00  0.00            
ATOM    279 2HG1 ILE A  17      45.160 106.030  60.890  1.00  0.00            
ATOM    280 3HG1 ILE A  17      44.880 107.690  60.630  1.00  0.00            
ATOM    281  CD1 ILE A  17      43.810 106.510  59.150  1.00  0.00            
ATOM    282 1HD1 ILE A  17      43.650 105.450  58.990  1.00  0.00            
ATOM    283 2HD1 ILE A  17      42.920 106.860  59.670  1.00  0.00            
ATOM    284 3HD1 ILE A  17      43.820 107.090  58.230  1.00  0.00            
ATOM    285  C   ILE A  17      48.750 107.100  58.930  1.00  0.00            
ATOM    286  O   ILE A  17      48.570 107.580  57.840  1.00  0.00            
ATOM    287  N   LEU A  18      49.810 106.270  59.220  1.00  0.00            
ATOM    288  H   LEU A  18      49.900 106.000  60.190  1.00  0.00            
ATOM    289  CA  LEU A  18      50.900 105.960  58.340  1.00  0.00            
ATOM    290  HA  LEU A  18      50.920 106.700  57.540  1.00  0.00            
ATOM    291  CB  LEU A  18      52.270 106.070  59.150  1.00  0.00            
ATOM    292  HB2 LEU A  18      52.290 107.100  59.500  1.00  0.00            
ATOM    293  HB3 LEU A  18      52.260 105.410  60.020  1.00  0.00            
ATOM    294  CG  LEU A  18      53.640 105.870  58.420  1.00  0.00            
ATOM    295  HG  LEU A  18      53.540 106.240  57.400  1.00  0.00            
ATOM    296  CD1 LEU A  18      54.720 106.640  59.140  1.00  0.00            
ATOM    297 1HD1 LEU A  18      54.780 106.330  60.180  1.00  0.00            
ATOM    298 2HD1 LEU A  18      55.630 106.510  58.550  1.00  0.00            
ATOM    299 3HD1 LEU A  18      54.390 107.670  59.250  1.00  0.00            
ATOM    300  CD2 LEU A  18      54.070 104.390  58.530  1.00  0.00            
ATOM    301 1HD2 LEU A  18      53.350 103.740  58.030  1.00  0.00            
ATOM    302 2HD2 LEU A  18      55.070 104.260  58.130  1.00  0.00            
ATOM    303 3HD2 LEU A  18      54.120 104.070  59.570  1.00  0.00            
ATOM    304  C   LEU A  18      50.790 104.580  57.730  1.00  0.00            
ATOM    305  O   LEU A  18      50.600 103.560  58.470  1.00  0.00            
ATOM    306  N   PHE A  19      51.150 104.470  56.470  1.00  0.00            
ATOM    307  H   PHE A  19      51.330 105.370  56.040  1.00  0.00            
ATOM    308  CA  PHE A  19      51.430 103.230  55.780  1.00  0.00            
ATOM    309  HA  PHE A  19      51.380 102.390  56.470  1.00  0.00            
ATOM    310  CB  PHE A  19      50.410 103.010  54.700  1.00  0.00            
ATOM    311  HB2 PHE A  19      50.350 103.950  54.150  1.00  0.00            
ATOM    312  HB3 PHE A  19      50.850 102.260  54.030  1.00  0.00            
ATOM    313  CG  PHE A  19      49.060 102.380  55.030  1.00  0.00            
ATOM    314  CD1 PHE A  19      48.070 103.180  55.610  1.00  0.00            
ATOM    315  HD1 PHE A  19      48.170 104.250  55.710  1.00  0.00            
ATOM    316  CE1 PHE A  19      46.970 102.620  56.270  1.00  0.00            
ATOM    317  HE1 PHE A  19      46.310 103.240  56.860  1.00  0.00            
ATOM    318  CZ  PHE A  19      46.730 101.250  56.110  1.00  0.00            
ATOM    319  HZ  PHE A  19      45.870 100.800  56.600  1.00  0.00            
ATOM    320  CE2 PHE A  19      47.650 100.400  55.530  1.00  0.00            
ATOM    321  HE2 PHE A  19      47.470  99.360  55.710  1.00  0.00            
ATOM    322  CD2 PHE A  19      48.830 101.000  54.930  1.00  0.00            
ATOM    323  HD2 PHE A  19      49.650 100.380  54.580  1.00  0.00            
ATOM    324  C   PHE A  19      52.750 103.170  55.060  1.00  0.00            
ATOM    325  O   PHE A  19      53.240 104.160  54.580  1.00  0.00            
ATOM    326  N   ALA A  20      53.450 102.050  55.320  1.00  0.00            
ATOM    327  H   ALA A  20      53.120 101.320  55.940  1.00  0.00            
ATOM    328  CA  ALA A  20      54.740 101.760  54.670  1.00  0.00            
ATOM    329  HA  ALA A  20      54.890 102.470  53.850  1.00  0.00            
ATOM    330  CB  ALA A  20      55.940 101.930  55.610  1.00  0.00            
ATOM    331  HB1 ALA A  20      56.070 101.080  56.280  1.00  0.00            
ATOM    332  HB2 ALA A  20      56.850 101.990  55.010  1.00  0.00            
ATOM    333  HB3 ALA A  20      55.710 102.880  56.090  1.00  0.00            
ATOM    334  C   ALA A  20      54.680 100.380  53.960  1.00  0.00            
ATOM    335  O   ALA A  20      54.200  99.370  54.430  1.00  0.00            
ATOM    336  N   ASP A  21      55.300 100.290  52.790  1.00  0.00            
ATOM    337  H   ASP A  21      55.750 101.130  52.460  1.00  0.00            
ATOM    338  CA  ASP A  21      55.410  99.040  52.010  1.00  0.00            
ATOM    339  HA  ASP A  21      55.410  98.290  52.800  1.00  0.00            
ATOM    340  CB  ASP A  21      54.220  98.840  51.010  1.00  0.00            
ATOM    341  HB2 ASP A  21      53.300  98.940  51.590  1.00  0.00            
ATOM    342  HB3 ASP A  21      54.290  99.500  50.150  1.00  0.00            
ATOM    343  CG  ASP A  21      54.250  97.500  50.400  1.00  0.00            
ATOM    344  OD1 ASP A  21      53.170  96.830  50.490  1.00  0.00            
ATOM    345  OD2 ASP A  21      54.810  97.340  49.360  1.00  0.00            
ATOM    346  C   ASP A  21      56.680  98.990  51.150  1.00  0.00            
ATOM    347  O   ASP A  21      57.190  99.990  50.650  1.00  0.00            
ATOM    348  N   ILE A  22      57.260  97.810  51.180  1.00  0.00            
ATOM    349  H   ILE A  22      56.730  97.110  51.690  1.00  0.00            
ATOM    350  CA  ILE A  22      58.460  97.330  50.500  1.00  0.00            
ATOM    351  HA  ILE A  22      59.170  98.130  50.710  1.00  0.00            
ATOM    352  CB  ILE A  22      58.980  95.980  51.000  1.00  0.00            
ATOM    353  HB  ILE A  22      58.300  95.200  50.670  1.00  0.00            
ATOM    354  CG2 ILE A  22      60.340  95.750  50.320  1.00  0.00            
ATOM    355 1HG2 ILE A  22      61.000  96.520  50.720  1.00  0.00            
ATOM    356 2HG2 ILE A  22      60.560  94.700  50.540  1.00  0.00            
ATOM    357 3HG2 ILE A  22      60.300  95.750  49.230  1.00  0.00            
ATOM    358  CG1 ILE A  22      59.240  95.940  52.560  1.00  0.00            
ATOM    359 2HG1 ILE A  22      59.880  96.750  52.920  1.00  0.00            
ATOM    360 3HG1 ILE A  22      58.230  96.070  52.970  1.00  0.00            
ATOM    361  CD1 ILE A  22      59.870  94.610  53.000  1.00  0.00            
ATOM    362 1HD1 ILE A  22      60.900  94.510  52.660  1.00  0.00            
ATOM    363 2HD1 ILE A  22      59.730  94.530  54.080  1.00  0.00            
ATOM    364 3HD1 ILE A  22      59.310  93.790  52.560  1.00  0.00            
ATOM    365  C   ILE A  22      58.230  97.270  48.930  1.00  0.00            
ATOM    366  O   ILE A  22      57.320  96.660  48.380  1.00  0.00            
ATOM    367  N   GLU A  23      59.230  97.780  48.240  1.00  0.00            
ATOM    368  H   GLU A  23      59.950  98.250  48.760  1.00  0.00            
ATOM    369  CA  GLU A  23      59.300  97.830  46.800  1.00  0.00            
ATOM    370  HA  GLU A  23      58.290  98.050  46.480  1.00  0.00            
ATOM    371  CB  GLU A  23      60.200  98.980  46.350  1.00  0.00            
ATOM    372  HB2 GLU A  23      61.100  98.860  46.940  1.00  0.00            
ATOM    373  HB3 GLU A  23      60.480  98.930  45.300  1.00  0.00            
ATOM    374  CG  GLU A  23      59.680 100.360  46.660  1.00  0.00            
ATOM    375  HG2 GLU A  23      58.810 100.510  46.010  1.00  0.00            
ATOM    376  HG3 GLU A  23      59.220 100.410  47.650  1.00  0.00            
ATOM    377  CD  GLU A  23      60.790 101.390  46.440  1.00  0.00            
ATOM    378  OE1 GLU A  23      61.050 101.570  45.210  1.00  0.00            
ATOM    379  OE2 GLU A  23      61.160 102.230  47.290  1.00  0.00            
ATOM    380  C   GLU A  23      59.810  96.530  46.220  1.00  0.00            
ATOM    381  O   GLU A  23      60.940  96.080  46.440  1.00  0.00            
ATOM    382  N   GLY A  24      58.940  95.820  45.520  1.00  0.00            
ATOM    383  H   GLY A  24      58.150  96.330  45.140  1.00  0.00            
ATOM    384  CA  GLY A  24      59.360  94.650  44.800  1.00  0.00            
ATOM    385  HA2 GLY A  24      58.660  94.510  43.980  1.00  0.00            
ATOM    386  HA3 GLY A  24      60.270  94.850  44.230  1.00  0.00            
ATOM    387  C   GLY A  24      59.570  93.370  45.640  1.00  0.00            
ATOM    388  O   GLY A  24      60.260  92.440  45.310  1.00  0.00            
ATOM    389  N   PHE A  25      58.790  93.240  46.670  1.00  0.00            
ATOM    390  H   PHE A  25      58.070  93.930  46.830  1.00  0.00            
ATOM    391  CA  PHE A  25      58.830  92.170  47.620  1.00  0.00            
ATOM    392  HA  PHE A  25      59.850  92.180  48.010  1.00  0.00            
ATOM    393  CB  PHE A  25      57.890  92.420  48.790  1.00  0.00            
ATOM    394  HB2 PHE A  25      58.090  93.350  49.310  1.00  0.00            
ATOM    395  HB3 PHE A  25      56.870  92.420  48.390  1.00  0.00            
ATOM    396  CG  PHE A  25      57.780  91.300  49.810  1.00  0.00            
ATOM    397  CD1 PHE A  25      58.660  91.250  50.910  1.00  0.00            
ATOM    398  HD1 PHE A  25      59.440  92.000  51.000  1.00  0.00            
ATOM    399  CE1 PHE A  25      58.520  90.260  51.920  1.00  0.00            
ATOM    400  HE1 PHE A  25      59.150  90.180  52.790  1.00  0.00            
ATOM    401  CZ  PHE A  25      57.450  89.340  51.860  1.00  0.00            
ATOM    402  HZ  PHE A  25      57.300  88.590  52.620  1.00  0.00            
ATOM    403  CE2 PHE A  25      56.650  89.330  50.720  1.00  0.00            
ATOM    404  HE2 PHE A  25      55.930  88.530  50.640  1.00  0.00            
ATOM    405  CD2 PHE A  25      56.730  90.300  49.700  1.00  0.00            
ATOM    406  HD2 PHE A  25      56.190  90.190  48.770  1.00  0.00            
ATOM    407  C   PHE A  25      58.590  90.800  47.000  1.00  0.00            
ATOM    408  O   PHE A  25      59.350  89.890  47.340  1.00  0.00            
ATOM    409  N   THR A  26      57.710  90.710  46.000  1.00  0.00            
ATOM    410  H   THR A  26      57.250  91.530  45.630  1.00  0.00            
ATOM    411  CA  THR A  26      57.390  89.340  45.490  1.00  0.00            
ATOM    412  HA  THR A  26      57.350  88.770  46.410  1.00  0.00            
ATOM    413  CB  THR A  26      56.060  89.240  44.740  1.00  0.00            
ATOM    414  HB  THR A  26      55.840  88.180  44.710  1.00  0.00            
ATOM    415  CG2 THR A  26      54.940  89.890  45.390  1.00  0.00            
ATOM    416 1HG2 THR A  26      54.950  90.950  45.130  1.00  0.00            
ATOM    417 2HG2 THR A  26      54.040  89.510  44.920  1.00  0.00            
ATOM    418 3HG2 THR A  26      55.060  89.820  46.470  1.00  0.00            
ATOM    419  OG1 THR A  26      56.130  89.770  43.410  1.00  0.00            
ATOM    420  HG1 THR A  26      56.500  90.650  43.460  1.00  0.00            
ATOM    421  C   THR A  26      58.450  88.890  44.460  1.00  0.00            
ATOM    422  O   THR A  26      58.770  87.700  44.410  1.00  0.00            
ATOM    423  N   SER A  27      59.270  89.820  43.920  1.00  0.00            
ATOM    424  H   SER A  27      59.060  90.790  44.070  1.00  0.00            
ATOM    425  CA  SER A  27      60.500  89.560  43.110  1.00  0.00            
ATOM    426  HA  SER A  27      60.210  88.780  42.400  1.00  0.00            
ATOM    427  CB  SER A  27      60.950  90.810  42.410  1.00  0.00            
ATOM    428  HB2 SER A  27      60.320  90.980  41.540  1.00  0.00            
ATOM    429  HB3 SER A  27      60.830  91.640  43.110  1.00  0.00            
ATOM    430  OG  SER A  27      62.300  90.910  41.870  1.00  0.00            
ATOM    431  HG  SER A  27      62.250  91.730  41.380  1.00  0.00            
ATOM    432  C   SER A  27      61.570  89.150  44.040  1.00  0.00            
ATOM    433  O   SER A  27      62.270  88.170  43.810  1.00  0.00            
ATOM    434  N   LEU A  28      61.660  89.780  45.230  1.00  0.00            
ATOM    435  H   LEU A  28      61.020  90.560  45.340  1.00  0.00            
ATOM    436  CA  LEU A  28      62.580  89.450  46.270  1.00  0.00            
ATOM    437  HA  LEU A  28      63.600  89.290  45.900  1.00  0.00            
ATOM    438  CB  LEU A  28      62.610  90.590  47.380  1.00  0.00            
ATOM    439  HB2 LEU A  28      61.640  91.060  47.530  1.00  0.00            
ATOM    440  HB3 LEU A  28      62.870  90.050  48.290  1.00  0.00            
ATOM    441  CG  LEU A  28      63.660  91.730  47.370  1.00  0.00            
ATOM    442  HG  LEU A  28      63.590  92.260  48.320  1.00  0.00            
ATOM    443  CD1 LEU A  28      65.020  91.100  47.230  1.00  0.00            
ATOM    444 1HD1 LEU A  28      65.110  90.610  46.250  1.00  0.00            
ATOM    445 2HD1 LEU A  28      65.750  91.890  47.370  1.00  0.00            
ATOM    446 3HD1 LEU A  28      65.120  90.300  47.970  1.00  0.00            
ATOM    447  CD2 LEU A  28      63.440  92.750  46.300  1.00  0.00            
ATOM    448 1HD2 LEU A  28      62.450  93.200  46.420  1.00  0.00            
ATOM    449 2HD2 LEU A  28      64.210  93.520  46.410  1.00  0.00            
ATOM    450 3HD2 LEU A  28      63.580  92.310  45.310  1.00  0.00            
ATOM    451  C   LEU A  28      62.320  88.130  46.910  1.00  0.00            
ATOM    452  O   LEU A  28      63.230  87.310  47.000  1.00  0.00            
ATOM    453  N   ALA A  29      61.050  87.740  47.100  1.00  0.00            
ATOM    454  H   ALA A  29      60.300  88.410  47.030  1.00  0.00            
ATOM    455  CA  ALA A  29      60.610  86.370  47.560  1.00  0.00            
ATOM    456  HA  ALA A  29      61.230  86.080  48.410  1.00  0.00            
ATOM    457  CB  ALA A  29      59.200  86.410  48.100  1.00  0.00            
ATOM    458  HB1 ALA A  29      58.570  86.720  47.260  1.00  0.00            
ATOM    459  HB2 ALA A  29      58.750  85.470  48.430  1.00  0.00            
ATOM    460  HB3 ALA A  29      59.100  87.230  48.810  1.00  0.00            
ATOM    461  C   ALA A  29      60.780  85.310  46.480  1.00  0.00            
ATOM    462  O   ALA A  29      60.550  84.130  46.780  1.00  0.00            
ATOM    463  N   SER A  30      61.050  85.700  45.260  1.00  0.00            
ATOM    464  H   SER A  30      61.220  86.690  45.150  1.00  0.00            
ATOM    465  CA  SER A  30      61.440  84.780  44.130  1.00  0.00            
ATOM    466  HA  SER A  30      60.930  83.880  44.460  1.00  0.00            
ATOM    467  CB  SER A  30      60.760  85.150  42.820  1.00  0.00            
ATOM    468  HB2 SER A  30      61.260  86.080  42.520  1.00  0.00            
ATOM    469  HB3 SER A  30      60.890  84.380  42.060  1.00  0.00            
ATOM    470  OG  SER A  30      59.350  85.350  43.080  1.00  0.00            
ATOM    471  HG  SER A  30      59.210  86.130  43.630  1.00  0.00            
ATOM    472  C   SER A  30      62.970  84.490  43.960  1.00  0.00            
ATOM    473  O   SER A  30      63.330  83.580  43.250  1.00  0.00            
ATOM    474  N   GLN A  31      63.850  85.210  44.680  1.00  0.00            
ATOM    475  H   GLN A  31      63.380  85.890  45.270  1.00  0.00            
ATOM    476  CA  GLN A  31      65.300  85.140  44.550  1.00  0.00            
ATOM    477  HA  GLN A  31      65.510  84.770  43.550  1.00  0.00            
ATOM    478  CB  GLN A  31      65.910  86.550  44.690  1.00  0.00            
ATOM    479  HB2 GLN A  31      65.380  86.960  45.550  1.00  0.00            
ATOM    480  HB3 GLN A  31      66.940  86.410  44.990  1.00  0.00            
ATOM    481  CG  GLN A  31      65.720  87.380  43.390  1.00  0.00            
ATOM    482  HG2 GLN A  31      66.350  86.990  42.590  1.00  0.00            
ATOM    483  HG3 GLN A  31      64.710  87.250  43.010  1.00  0.00            
ATOM    484  CD  GLN A  31      66.060  88.870  43.610  1.00  0.00            
ATOM    485  OE1 GLN A  31      67.200  89.280  43.520  1.00  0.00            
ATOM    486  NE2 GLN A  31      65.120  89.790  43.590  1.00  0.00            
ATOM    487 1HE2 GLN A  31      65.430  90.750  43.600  1.00  0.00            
ATOM    488 2HE2 GLN A  31      64.160  89.490  43.550  1.00  0.00            
ATOM    489  C   GLN A  31      65.900  84.200  45.630  1.00  0.00            
ATOM    490  O   GLN A  31      66.680  83.340  45.170  1.00  0.00            
ATOM    491  N   CYS A  32      65.570  84.330  46.930  1.00  0.00            
ATOM    492  H   CYS A  32      64.860  84.980  47.240  1.00  0.00            
ATOM    493  CA  CYS A  32      66.280  83.630  47.930  1.00  0.00            
ATOM    494  HA  CYS A  32      67.090  82.990  47.590  1.00  0.00            
ATOM    495  CB  CYS A  32      66.930  84.730  48.790  1.00  0.00            
ATOM    496  HB2 CYS A  32      66.800  85.690  48.300  1.00  0.00            
ATOM    497  HB3 CYS A  32      66.430  84.860  49.750  1.00  0.00            
ATOM    498  SG  CYS A  32      68.620  84.330  49.270  1.00  0.00            
ATOM    499  HG  CYS A  32      68.970  85.340  50.070  1.00  0.00            
ATOM    500  C   CYS A  32      65.250  82.910  48.810  1.00  0.00            
ATOM    501  O   CYS A  32      64.000  82.910  48.490  1.00  0.00            
ATOM    502  N   THR A  33      65.760  82.410  49.930  1.00  0.00            
ATOM    503  H   THR A  33      66.740  82.500  50.140  1.00  0.00            
ATOM    504  CA  THR A  33      64.980  81.410  50.690  1.00  0.00            
ATOM    505  HA  THR A  33      64.350  80.790  50.040  1.00  0.00            
ATOM    506  CB  THR A  33      65.850  80.440  51.560  1.00  0.00            
ATOM    507  HB  THR A  33      65.070  79.850  52.040  1.00  0.00            
ATOM    508  CG2 THR A  33      66.780  79.490  50.680  1.00  0.00            
ATOM    509 1HG2 THR A  33      67.410  80.080  50.010  1.00  0.00            
ATOM    510 2HG2 THR A  33      67.320  78.900  51.420  1.00  0.00            
ATOM    511 3HG2 THR A  33      66.210  78.830  50.030  1.00  0.00            
ATOM    512  OG1 THR A  33      66.620  81.090  52.540  1.00  0.00            
ATOM    513  HG1 THR A  33      67.450  81.370  52.150  1.00  0.00            
ATOM    514  C   THR A  33      63.890  82.010  51.600  1.00  0.00            
ATOM    515  O   THR A  33      63.990  83.110  52.120  1.00  0.00            
ATOM    516  N   ALA A  34      62.780  81.280  51.820  1.00  0.00            
ATOM    517  H   ALA A  34      62.710  80.390  51.340  1.00  0.00            
ATOM    518  CA  ALA A  34      61.790  81.640  52.890  1.00  0.00            
ATOM    519  HA  ALA A  34      61.350  82.590  52.580  1.00  0.00            
ATOM    520  CB  ALA A  34      60.510  80.760  52.980  1.00  0.00            
ATOM    521  HB1 ALA A  34      60.830  79.850  53.480  1.00  0.00            
ATOM    522  HB2 ALA A  34      59.790  81.390  53.510  1.00  0.00            
ATOM    523  HB3 ALA A  34      60.170  80.560  51.960  1.00  0.00            
ATOM    524  C   ALA A  34      62.450  81.840  54.270  1.00  0.00            
ATOM    525  O   ALA A  34      62.150  82.810  54.950  1.00  0.00            
ATOM    526  N   GLN A  35      63.430  81.000  54.690  1.00  0.00            
ATOM    527  H   GLN A  35      63.740  80.260  54.080  1.00  0.00            
ATOM    528  CA  GLN A  35      64.130  81.190  55.990  1.00  0.00            
ATOM    529  HA  GLN A  35      63.340  81.160  56.740  1.00  0.00            
ATOM    530  CB  GLN A  35      65.080  80.050  56.200  1.00  0.00            
ATOM    531  HB2 GLN A  35      65.840  80.030  55.410  1.00  0.00            
ATOM    532  HB3 GLN A  35      65.620  80.340  57.100  1.00  0.00            
ATOM    533  CG  GLN A  35      64.420  78.670  56.310  1.00  0.00            
ATOM    534  HG2 GLN A  35      63.590  78.800  57.000  1.00  0.00            
ATOM    535  HG3 GLN A  35      63.930  78.360  55.390  1.00  0.00            
ATOM    536  CD  GLN A  35      65.380  77.540  56.730  1.00  0.00            
ATOM    537  OE1 GLN A  35      66.420  77.810  57.370  1.00  0.00            
ATOM    538  NE2 GLN A  35      65.050  76.280  56.570  1.00  0.00            
ATOM    539 1HE2 GLN A  35      65.630  75.490  56.820  1.00  0.00            
ATOM    540 2HE2 GLN A  35      64.240  76.050  56.020  1.00  0.00            
ATOM    541  C   GLN A  35      64.850  82.610  56.070  1.00  0.00            
ATOM    542  O   GLN A  35      64.850  83.230  57.150  1.00  0.00            
ATOM    543  N   GLU A  36      65.470  83.070  54.990  1.00  0.00            
ATOM    544  H   GLU A  36      65.430  82.500  54.160  1.00  0.00            
ATOM    545  CA  GLU A  36      66.220  84.340  54.920  1.00  0.00            
ATOM    546  HA  GLU A  36      66.780  84.530  55.840  1.00  0.00            
ATOM    547  CB  GLU A  36      67.310  84.320  53.860  1.00  0.00            
ATOM    548  HB2 GLU A  36      68.210  84.750  54.280  1.00  0.00            
ATOM    549  HB3 GLU A  36      67.690  83.300  53.830  1.00  0.00            
ATOM    550  CG  GLU A  36      66.930  84.700  52.440  1.00  0.00            
ATOM    551  HG2 GLU A  36      67.620  84.210  51.750  1.00  0.00            
ATOM    552  HG3 GLU A  36      65.880  84.460  52.300  1.00  0.00            
ATOM    553  CD  GLU A  36      67.020  86.230  52.200  1.00  0.00            
ATOM    554  OE1 GLU A  36      68.130  86.750  52.400  1.00  0.00            
ATOM    555  OE2 GLU A  36      66.090  86.790  51.600  1.00  0.00            
ATOM    556  C   GLU A  36      65.310  85.610  54.830  1.00  0.00            
ATOM    557  O   GLU A  36      65.490  86.520  55.620  1.00  0.00            
ATOM    558  N   LEU A  37      64.140  85.500  54.250  1.00  0.00            
ATOM    559  H   LEU A  37      64.050  84.650  53.710  1.00  0.00            
ATOM    560  CA  LEU A  37      63.170  86.570  54.130  1.00  0.00            
ATOM    561  HA  LEU A  37      63.790  87.400  53.810  1.00  0.00            
ATOM    562  CB  LEU A  37      62.260  86.230  52.950  1.00  0.00            
ATOM    563  HB2 LEU A  37      62.920  86.020  52.110  1.00  0.00            
ATOM    564  HB3 LEU A  37      61.740  85.300  53.220  1.00  0.00            
ATOM    565  CG  LEU A  37      61.180  87.310  52.740  1.00  0.00            
ATOM    566  HG  LEU A  37      61.610  88.310  52.860  1.00  0.00            
ATOM    567  CD1 LEU A  37      60.650  87.120  51.320  1.00  0.00            
ATOM    568 1HD1 LEU A  37      60.140  86.190  51.080  1.00  0.00            
ATOM    569 2HD1 LEU A  37      59.980  87.930  51.030  1.00  0.00            
ATOM    570 3HD1 LEU A  37      61.520  87.220  50.670  1.00  0.00            
ATOM    571  CD2 LEU A  37      59.890  87.070  53.600  1.00  0.00            
ATOM    572 1HD2 LEU A  37      60.030  87.350  54.650  1.00  0.00            
ATOM    573 2HD2 LEU A  37      59.000  87.410  53.090  1.00  0.00            
ATOM    574 3HD2 LEU A  37      59.700  85.990  53.630  1.00  0.00            
ATOM    575  C   LEU A  37      62.420  86.900  55.460  1.00  0.00            
ATOM    576  O   LEU A  37      62.780  87.920  56.070  1.00  0.00            
ATOM    577  N   VAL A  38      61.900  85.880  56.220  1.00  0.00            
ATOM    578  H   VAL A  38      61.780  84.960  55.820  1.00  0.00            
ATOM    579  CA  VAL A  38      61.380  86.080  57.620  1.00  0.00            
ATOM    580  HA  VAL A  38      60.520  86.750  57.650  1.00  0.00            
ATOM    581  CB  VAL A  38      60.830  84.740  58.090  1.00  0.00            
ATOM    582  HB  VAL A  38      60.400  84.940  59.070  1.00  0.00            
ATOM    583  CG1 VAL A  38      59.680  84.420  57.060  1.00  0.00            
ATOM    584 1HG1 VAL A  38      60.050  84.310  56.040  1.00  0.00            
ATOM    585 2HG1 VAL A  38      59.150  83.540  57.420  1.00  0.00            
ATOM    586 3HG1 VAL A  38      59.060  85.310  56.980  1.00  0.00            
ATOM    587  CG2 VAL A  38      61.740  83.500  58.220  1.00  0.00            
ATOM    588 1HG2 VAL A  38      62.550  83.740  58.900  1.00  0.00            
ATOM    589 2HG2 VAL A  38      61.330  82.670  58.790  1.00  0.00            
ATOM    590 3HG2 VAL A  38      62.040  83.220  57.210  1.00  0.00            
ATOM    591  C   VAL A  38      62.430  86.600  58.620  1.00  0.00            
ATOM    592  O   VAL A  38      61.930  86.860  59.750  1.00  0.00            
ATOM    593  N   MET A  39      63.730  86.500  58.390  1.00  0.00            
ATOM    594  H   MET A  39      64.070  86.280  57.470  1.00  0.00            
ATOM    595  CA  MET A  39      64.730  86.970  59.260  1.00  0.00            
ATOM    596  HA  MET A  39      64.390  86.890  60.290  1.00  0.00            
ATOM    597  CB  MET A  39      66.070  86.230  59.060  1.00  0.00            
ATOM    598  HB2 MET A  39      65.990  85.360  59.710  1.00  0.00            
ATOM    599  HB3 MET A  39      66.200  85.830  58.060  1.00  0.00            
ATOM    600  CG  MET A  39      67.260  87.020  59.470  1.00  0.00            
ATOM    601  HG2 MET A  39      67.230  88.000  59.000  1.00  0.00            
ATOM    602  HG3 MET A  39      67.160  87.250  60.530  1.00  0.00            
ATOM    603  SD  MET A  39      68.850  86.200  59.250  1.00  0.00            
ATOM    604  CE  MET A  39      68.890  86.340  57.420  1.00  0.00            
ATOM    605  HE1 MET A  39      69.180  87.340  57.120  1.00  0.00            
ATOM    606  HE2 MET A  39      69.700  85.660  57.130  1.00  0.00            
ATOM    607  HE3 MET A  39      67.970  85.970  56.960  1.00  0.00            
ATOM    608  C   MET A  39      64.950  88.470  58.980  1.00  0.00            
ATOM    609  O   MET A  39      64.660  89.270  59.900  1.00  0.00            
ATOM    610  N   THR A  40      65.120  88.860  57.690  1.00  0.00            
ATOM    611  H   THR A  40      65.320  88.110  57.050  1.00  0.00            
ATOM    612  CA  THR A  40      65.340  90.310  57.320  1.00  0.00            
ATOM    613  HA  THR A  40      66.060  90.880  57.910  1.00  0.00            
ATOM    614  CB  THR A  40      65.830  90.630  55.900  1.00  0.00            
ATOM    615  HB  THR A  40      65.360  89.930  55.210  1.00  0.00            
ATOM    616  CG2 THR A  40      65.650  92.100  55.540  1.00  0.00            
ATOM    617 1HG2 THR A  40      66.000  92.730  56.360  1.00  0.00            
ATOM    618 2HG2 THR A  40      66.080  92.200  54.540  1.00  0.00            
ATOM    619 3HG2 THR A  40      64.600  92.290  55.350  1.00  0.00            
ATOM    620  OG1 THR A  40      67.230  90.320  55.840  1.00  0.00            
ATOM    621  HG1 THR A  40      67.300  89.810  55.030  1.00  0.00            
ATOM    622  C   THR A  40      64.030  91.000  57.650  1.00  0.00            
ATOM    623  O   THR A  40      64.090  92.060  58.300  1.00  0.00            
ATOM    624  N   LEU A  41      62.880  90.350  57.510  1.00  0.00            
ATOM    625  H   LEU A  41      62.890  89.580  56.860  1.00  0.00            
ATOM    626  CA  LEU A  41      61.610  90.990  57.880  1.00  0.00            
ATOM    627  HA  LEU A  41      61.560  92.010  57.490  1.00  0.00            
ATOM    628  CB  LEU A  41      60.550  90.160  57.060  1.00  0.00            
ATOM    629  HB2 LEU A  41      60.750  89.100  57.240  1.00  0.00            
ATOM    630  HB3 LEU A  41      59.540  90.340  57.420  1.00  0.00            
ATOM    631  CG  LEU A  41      60.370  90.580  55.560  1.00  0.00            
ATOM    632  HG  LEU A  41      59.760  89.770  55.160  1.00  0.00            
ATOM    633  CD1 LEU A  41      59.590  91.880  55.440  1.00  0.00            
ATOM    634 1HD1 LEU A  41      60.200  92.680  55.870  1.00  0.00            
ATOM    635 2HD1 LEU A  41      59.430  92.120  54.390  1.00  0.00            
ATOM    636 3HD1 LEU A  41      58.600  91.790  55.900  1.00  0.00            
ATOM    637  CD2 LEU A  41      61.630  90.690  54.820  1.00  0.00            
ATOM    638 1HD2 LEU A  41      62.340  89.860  54.900  1.00  0.00            
ATOM    639 2HD2 LEU A  41      61.390  90.860  53.770  1.00  0.00            
ATOM    640 3HD2 LEU A  41      62.130  91.570  55.220  1.00  0.00            
ATOM    641  C   LEU A  41      61.410  91.070  59.410  1.00  0.00            
ATOM    642  O   LEU A  41      61.050  92.120  59.920  1.00  0.00            
ATOM    643  N   ASN A  42      61.830  90.060  60.180  1.00  0.00            
ATOM    644  H   ASN A  42      62.300  89.280  59.740  1.00  0.00            
ATOM    645  CA  ASN A  42      61.890  90.210  61.630  1.00  0.00            
ATOM    646  HA  ASN A  42      60.970  90.680  61.970  1.00  0.00            
ATOM    647  CB  ASN A  42      61.940  88.820  62.290  1.00  0.00            
ATOM    648  HB2 ASN A  42      61.300  88.130  61.730  1.00  0.00            
ATOM    649  HB3 ASN A  42      62.940  88.400  62.210  1.00  0.00            
ATOM    650  CG  ASN A  42      61.510  88.910  63.790  1.00  0.00            
ATOM    651  OD1 ASN A  42      60.530  89.510  64.160  1.00  0.00            
ATOM    652  ND2 ASN A  42      62.200  88.210  64.650  1.00  0.00            
ATOM    653 1HD2 ASN A  42      62.010  88.340  65.630  1.00  0.00            
ATOM    654 2HD2 ASN A  42      63.100  87.860  64.350  1.00  0.00            
ATOM    655  C   ASN A  42      63.010  91.070  62.260  1.00  0.00            
ATOM    656  O   ASN A  42      62.860  91.400  63.450  1.00  0.00            
ATOM    657  N   GLU A  43      64.200  91.400  61.670  1.00  0.00            
ATOM    658  H   GLU A  43      64.320  91.050  60.730  1.00  0.00            
ATOM    659  CA  GLU A  43      65.080  92.510  62.090  1.00  0.00            
ATOM    660  HA  GLU A  43      65.310  92.310  63.140  1.00  0.00            
ATOM    661  CB  GLU A  43      66.480  92.490  61.340  1.00  0.00            
ATOM    662  HB2 GLU A  43      66.880  91.480  61.280  1.00  0.00            
ATOM    663  HB3 GLU A  43      66.220  92.710  60.310  1.00  0.00            
ATOM    664  CG  GLU A  43      67.550  93.470  61.880  1.00  0.00            
ATOM    665  HG2 GLU A  43      67.220  94.430  61.480  1.00  0.00            
ATOM    666  HG3 GLU A  43      67.400  93.630  62.950  1.00  0.00            
ATOM    667  CD  GLU A  43      68.970  93.280  61.470  1.00  0.00            
ATOM    668  OE1 GLU A  43      69.250  92.840  60.370  1.00  0.00            
ATOM    669  OE2 GLU A  43      69.740  93.240  62.450  1.00  0.00            
ATOM    670  C   GLU A  43      64.440  93.930  61.790  1.00  0.00            
ATOM    671  O   GLU A  43      64.340  94.830  62.640  1.00  0.00            
ATOM    672  N   LEU A  44      63.870  94.080  60.550  1.00  0.00            
ATOM    673  H   LEU A  44      63.890  93.420  59.790  1.00  0.00            
ATOM    674  CA  LEU A  44      63.200  95.270  60.200  1.00  0.00            
ATOM    675  HA  LEU A  44      63.860  96.140  60.190  1.00  0.00            
ATOM    676  CB  LEU A  44      62.620  95.060  58.800  1.00  0.00            
ATOM    677  HB2 LEU A  44      63.200  94.400  58.160  1.00  0.00            
ATOM    678  HB3 LEU A  44      61.640  94.580  58.870  1.00  0.00            
ATOM    679  CG  LEU A  44      62.430  96.300  57.880  1.00  0.00            
ATOM    680  HG  LEU A  44      61.860  95.990  57.000  1.00  0.00            
ATOM    681  CD1 LEU A  44      61.710  97.410  58.630  1.00  0.00            
ATOM    682 1HD1 LEU A  44      62.330  97.890  59.390  1.00  0.00            
ATOM    683 2HD1 LEU A  44      61.460  98.260  57.990  1.00  0.00            
ATOM    684 3HD1 LEU A  44      60.780  97.020  59.040  1.00  0.00            
ATOM    685  CD2 LEU A  44      63.820  96.760  57.520  1.00  0.00            
ATOM    686 1HD2 LEU A  44      64.320  95.960  56.980  1.00  0.00            
ATOM    687 2HD2 LEU A  44      63.670  97.570  56.810  1.00  0.00            
ATOM    688 3HD2 LEU A  44      64.380  97.250  58.320  1.00  0.00            
ATOM    689  C   LEU A  44      62.050  95.650  61.140  1.00  0.00            
ATOM    690  O   LEU A  44      61.930  96.790  61.620  1.00  0.00            
ATOM    691  N   PHE A  45      61.200  94.640  61.540  1.00  0.00            
ATOM    692  H   PHE A  45      61.300  93.830  60.930  1.00  0.00            
ATOM    693  CA  PHE A  45      60.030  94.830  62.370  1.00  0.00            
ATOM    694  HA  PHE A  45      59.600  95.820  62.220  1.00  0.00            
ATOM    695  CB  PHE A  45      58.820  93.900  61.990  1.00  0.00            
ATOM    696  HB2 PHE A  45      59.020  92.840  62.190  1.00  0.00            
ATOM    697  HB3 PHE A  45      57.920  94.250  62.490  1.00  0.00            
ATOM    698  CG  PHE A  45      58.520  94.030  60.440  1.00  0.00            
ATOM    699  CD1 PHE A  45      58.620  95.280  59.780  1.00  0.00            
ATOM    700  HD1 PHE A  45      58.820  96.220  60.270  1.00  0.00            
ATOM    701  CE1 PHE A  45      58.480  95.360  58.360  1.00  0.00            
ATOM    702  HE1 PHE A  45      58.550  96.260  57.760  1.00  0.00            
ATOM    703  CZ  PHE A  45      58.180  94.150  57.640  1.00  0.00            
ATOM    704  HZ  PHE A  45      58.150  94.130  56.560  1.00  0.00            
ATOM    705  CE2 PHE A  45      57.970  92.940  58.320  1.00  0.00            
ATOM    706  HE2 PHE A  45      57.590  92.080  57.790  1.00  0.00            
ATOM    707  CD2 PHE A  45      58.130  92.910  59.700  1.00  0.00            
ATOM    708  HD2 PHE A  45      58.010  91.970  60.230  1.00  0.00            
ATOM    709  C   PHE A  45      60.220  94.770  63.850  1.00  0.00            
ATOM    710  O   PHE A  45      59.740  95.640  64.530  1.00  0.00            
ATOM    711  N   ALA A  46      61.130  93.980  64.330  1.00  0.00            
ATOM    712  H   ALA A  46      61.580  93.380  63.650  1.00  0.00            
ATOM    713  CA  ALA A  46      61.590  94.080  65.670  1.00  0.00            
ATOM    714  HA  ALA A  46      60.710  94.050  66.310  1.00  0.00            
ATOM    715  CB  ALA A  46      62.450  92.830  66.060  1.00  0.00            
ATOM    716  HB1 ALA A  46      63.460  92.850  65.650  1.00  0.00            
ATOM    717  HB2 ALA A  46      62.580  92.770  67.140  1.00  0.00            
ATOM    718  HB3 ALA A  46      61.930  91.920  65.750  1.00  0.00            
ATOM    719  C   ALA A  46      62.310  95.390  66.080  1.00  0.00            
ATOM    720  O   ALA A  46      62.110  95.910  67.220  1.00  0.00            
ATOM    721  N   ARG A  47      62.840  96.030  65.090  1.00  0.00            
ATOM    722  H   ARG A  47      62.940  95.500  64.230  1.00  0.00            
ATOM    723  CA  ARG A  47      63.160  97.450  65.110  1.00  0.00            
ATOM    724  HA  ARG A  47      63.610  97.520  66.090  1.00  0.00            
ATOM    725  CB  ARG A  47      64.280  97.810  64.090  1.00  0.00            
ATOM    726  HB2 ARG A  47      63.980  97.430  63.120  1.00  0.00            
ATOM    727  HB3 ARG A  47      64.400  98.890  64.120  1.00  0.00            
ATOM    728  CG  ARG A  47      65.670  97.160  64.460  1.00  0.00            
ATOM    729  HG2 ARG A  47      65.980  97.540  65.430  1.00  0.00            
ATOM    730  HG3 ARG A  47      65.510  96.080  64.490  1.00  0.00            
ATOM    731  CD  ARG A  47      66.730  97.490  63.420  1.00  0.00            
ATOM    732  HD2 ARG A  47      66.390  97.180  62.430  1.00  0.00            
ATOM    733  HD3 ARG A  47      66.850  98.570  63.470  1.00  0.00            
ATOM    734  NE  ARG A  47      68.020  96.820  63.800  1.00  0.00            
ATOM    735  HE  ARG A  47      67.950  96.240  64.620  1.00  0.00            
ATOM    736  CZ  ARG A  47      69.200  96.870  63.150  1.00  0.00            
ATOM    737  NH1 ARG A  47      69.400  97.750  62.200  1.00  0.00            
ATOM    738 1HH1 ARG A  47      68.620  98.290  61.830  1.00  0.00            
ATOM    739 2HH1 ARG A  47      70.320  98.140  62.050  1.00  0.00            
ATOM    740  NH2 ARG A  47      70.260  96.370  63.670  1.00  0.00            
ATOM    741 1HH2 ARG A  47      70.180  95.760  64.470  1.00  0.00            
ATOM    742 2HH2 ARG A  47      71.130  96.640  63.240  1.00  0.00            
ATOM    743  C   ARG A  47      61.920  98.320  65.090  1.00  0.00            
ATOM    744  O   ARG A  47      61.820  99.150  65.990  1.00  0.00            
ATOM    745  N   PHE A  48      61.140  98.370  64.040  1.00  0.00            
ATOM    746  H   PHE A  48      61.450  97.740  63.310  1.00  0.00            
ATOM    747  CA  PHE A  48      59.970  99.180  63.780  1.00  0.00            
ATOM    748  HA  PHE A  48      60.380 100.180  63.670  1.00  0.00            
ATOM    749  CB  PHE A  48      59.190  98.780  62.540  1.00  0.00            
ATOM    750  HB2 PHE A  48      58.940  97.730  62.620  1.00  0.00            
ATOM    751  HB3 PHE A  48      58.260  99.350  62.490  1.00  0.00            
ATOM    752  CG  PHE A  48      59.650  99.100  61.160  1.00  0.00            
ATOM    753  CD1 PHE A  48      60.750  99.990  60.950  1.00  0.00            
ATOM    754  HD1 PHE A  48      61.480 100.230  61.710  1.00  0.00            
ATOM    755  CE1 PHE A  48      60.940 100.530  59.690  1.00  0.00            
ATOM    756  HE1 PHE A  48      61.700 101.280  59.540  1.00  0.00            
ATOM    757  CZ  PHE A  48      60.120 100.190  58.610  1.00  0.00            
ATOM    758  HZ  PHE A  48      60.230 100.720  57.680  1.00  0.00            
ATOM    759  CE2 PHE A  48      59.040  99.280  58.790  1.00  0.00            
ATOM    760  HE2 PHE A  48      58.300  99.100  58.030  1.00  0.00            
ATOM    761  CD2 PHE A  48      58.860  98.720  60.070  1.00  0.00            
ATOM    762  HD2 PHE A  48      57.930  98.230  60.310  1.00  0.00            
ATOM    763  C   PHE A  48      58.930  99.230  64.890  1.00  0.00            
ATOM    764  O   PHE A  48      58.580 100.320  65.280  1.00  0.00            
ATOM    765  N   ASP A  49      58.700  98.100  65.560  1.00  0.00            
ATOM    766  H   ASP A  49      58.940  97.270  65.050  1.00  0.00            
ATOM    767  CA  ASP A  49      57.820  98.000  66.780  1.00  0.00            
ATOM    768  HA  ASP A  49      56.900  98.530  66.520  1.00  0.00            
ATOM    769  CB  ASP A  49      57.530  96.530  67.080  1.00  0.00            
ATOM    770  HB2 ASP A  49      58.490  96.020  67.020  1.00  0.00            
ATOM    771  HB3 ASP A  49      57.300  96.530  68.150  1.00  0.00            
ATOM    772  CG  ASP A  49      56.450  95.820  66.420  1.00  0.00            
ATOM    773  OD1 ASP A  49      56.420  95.760  65.160  1.00  0.00            
ATOM    774  OD2 ASP A  49      55.820  94.960  67.110  1.00  0.00            
ATOM    775  C   ASP A  49      58.430  98.670  68.050  1.00  0.00            
ATOM    776  O   ASP A  49      57.580  99.220  68.790  1.00  0.00            
ATOM    777  N   LYS A  50      59.750  98.870  68.060  1.00  0.00            
ATOM    778  H   LYS A  50      60.270  98.690  67.220  1.00  0.00            
ATOM    779  CA  LYS A  50      60.380  99.670  69.140  1.00  0.00            
ATOM    780  HA  LYS A  50      59.800  99.500  70.040  1.00  0.00            
ATOM    781  CB  LYS A  50      61.870  99.140  69.300  1.00  0.00            
ATOM    782  HB2 LYS A  50      61.980  98.060  69.430  1.00  0.00            
ATOM    783  HB3 LYS A  50      62.470  99.450  68.450  1.00  0.00            
ATOM    784  CG  LYS A  50      62.510  99.760  70.550  1.00  0.00            
ATOM    785  HG2 LYS A  50      63.590  99.630  70.500  1.00  0.00            
ATOM    786  HG3 LYS A  50      62.380 100.850  70.530  1.00  0.00            
ATOM    787  CD  LYS A  50      61.990  99.320  71.900  1.00  0.00            
ATOM    788  HD2 LYS A  50      62.270 100.090  72.620  1.00  0.00            
ATOM    789  HD3 LYS A  50      60.910  99.210  71.830  1.00  0.00            
ATOM    790  CE  LYS A  50      62.670  97.960  72.340  1.00  0.00            
ATOM    791  HE2 LYS A  50      63.740  98.150  72.300  1.00  0.00            
ATOM    792  HE3 LYS A  50      62.440  97.660  73.360  1.00  0.00            
ATOM    793  NZ  LYS A  50      62.360  96.780  71.380  1.00  0.00            
ATOM    794  HZ1 LYS A  50      63.040  96.940  70.660  1.00  0.00            
ATOM    795  HZ2 LYS A  50      62.620  95.870  71.730  1.00  0.00            
ATOM    796  HZ3 LYS A  50      61.360  96.820  71.200  1.00  0.00            
ATOM    797  C   LYS A  50      60.420 101.190  69.040  1.00  0.00            
ATOM    798  O   LYS A  50      59.850 101.880  69.900  1.00  0.00            
ATOM    799  N   LEU A  51      60.570 101.740  67.790  1.00  0.00            
ATOM    800  H   LEU A  51      60.790 101.190  66.970  1.00  0.00            
ATOM    801  CA  LEU A  51      60.330 103.160  67.580  1.00  0.00            
ATOM    802  HA  LEU A  51      60.800 103.680  68.420  1.00  0.00            
ATOM    803  CB  LEU A  51      60.970 103.600  66.260  1.00  0.00            
ATOM    804  HB2 LEU A  51      60.590 102.900  65.510  1.00  0.00            
ATOM    805  HB3 LEU A  51      60.690 104.600  65.940  1.00  0.00            
ATOM    806  CG  LEU A  51      62.560 103.480  66.150  1.00  0.00            
ATOM    807  HG  LEU A  51      62.990 103.820  65.200  1.00  0.00            
ATOM    808  CD1 LEU A  51      63.330 104.390  67.190  1.00  0.00            
ATOM    809 1HD1 LEU A  51      63.430 103.860  68.130  1.00  0.00            
ATOM    810 2HD1 LEU A  51      64.350 104.430  66.830  1.00  0.00            
ATOM    811 3HD1 LEU A  51      62.850 105.370  67.200  1.00  0.00            
ATOM    812  CD2 LEU A  51      63.180 102.120  66.230  1.00  0.00            
ATOM    813 1HD2 LEU A  51      62.700 101.480  65.480  1.00  0.00            
ATOM    814 2HD2 LEU A  51      64.160 102.160  65.740  1.00  0.00            
ATOM    815 3HD2 LEU A  51      63.210 101.670  67.230  1.00  0.00            
ATOM    816  C   LEU A  51      58.830 103.560  67.680  1.00  0.00            
ATOM    817  O   LEU A  51      58.630 104.620  68.260  1.00  0.00            
ATOM    818  N   ALA A  52      57.910 102.590  67.540  1.00  0.00            
ATOM    819  H   ALA A  52      58.160 101.720  67.080  1.00  0.00            
ATOM    820  CA  ALA A  52      56.550 102.920  67.720  1.00  0.00            
ATOM    821  HA  ALA A  52      56.320 103.830  67.160  1.00  0.00            
ATOM    822  CB  ALA A  52      55.690 101.820  67.080  1.00  0.00            
ATOM    823  HB1 ALA A  52      55.980 100.890  67.580  1.00  0.00            
ATOM    824  HB2 ALA A  52      54.650 102.110  67.270  1.00  0.00            
ATOM    825  HB3 ALA A  52      55.740 101.650  66.010  1.00  0.00            
ATOM    826  C   ALA A  52      56.040 103.140  69.090  1.00  0.00            
ATOM    827  O   ALA A  52      55.500 104.220  69.360  1.00  0.00            
ATOM    828  N   ALA A  53      56.660 102.520  70.060  1.00  0.00            
ATOM    829  H   ALA A  53      57.200 101.720  69.780  1.00  0.00            
ATOM    830  CA  ALA A  53      56.550 102.750  71.490  1.00  0.00            
ATOM    831  HA  ALA A  53      55.500 102.840  71.770  1.00  0.00            
ATOM    832  CB  ALA A  53      57.130 101.440  72.050  1.00  0.00            
ATOM    833  HB1 ALA A  53      58.220 101.410  71.970  1.00  0.00            
ATOM    834  HB2 ALA A  53      56.810 101.340  73.090  1.00  0.00            
ATOM    835  HB3 ALA A  53      56.670 100.590  71.560  1.00  0.00            
ATOM    836  C   ALA A  53      57.360 103.970  72.030  1.00  0.00            
ATOM    837  O   ALA A  53      56.900 104.700  72.920  1.00  0.00            
ATOM    838  N   GLU A  54      58.390 104.390  71.300  1.00  0.00            
ATOM    839  H   GLU A  54      58.640 103.850  70.480  1.00  0.00            
ATOM    840  CA  GLU A  54      59.150 105.640  71.670  1.00  0.00            
ATOM    841  HA  GLU A  54      59.180 105.750  72.750  1.00  0.00            
ATOM    842  CB  GLU A  54      60.560 105.430  71.190  1.00  0.00            
ATOM    843  HB2 GLU A  54      60.590 105.020  70.180  1.00  0.00            
ATOM    844  HB3 GLU A  54      61.140 106.340  71.100  1.00  0.00            
ATOM    845  CG  GLU A  54      61.320 104.400  71.930  1.00  0.00            
ATOM    846  HG2 GLU A  54      61.220 104.550  73.000  1.00  0.00            
ATOM    847  HG3 GLU A  54      60.870 103.440  71.720  1.00  0.00            
ATOM    848  CD  GLU A  54      62.870 104.280  71.520  1.00  0.00            
ATOM    849  OE1 GLU A  54      63.570 105.280  71.850  1.00  0.00            
ATOM    850  OE2 GLU A  54      63.370 103.130  71.600  1.00  0.00            
ATOM    851  C   GLU A  54      58.480 106.910  71.150  1.00  0.00            
ATOM    852  O   GLU A  54      58.520 107.900  71.840  1.00  0.00            
ATOM    853  N   ASN A  55      58.010 106.950  69.930  1.00  0.00            
ATOM    854  H   ASN A  55      58.240 106.150  69.360  1.00  0.00            
ATOM    855  CA  ASN A  55      57.290 108.140  69.310  1.00  0.00            
ATOM    856  HA  ASN A  55      57.760 109.060  69.660  1.00  0.00            
ATOM    857  CB  ASN A  55      57.520 108.090  67.760  1.00  0.00            
ATOM    858  HB2 ASN A  55      57.230 107.140  67.300  1.00  0.00            
ATOM    859  HB3 ASN A  55      57.000 108.930  67.300  1.00  0.00            
ATOM    860  CG  ASN A  55      58.930 108.430  67.270  1.00  0.00            
ATOM    861  OD1 ASN A  55      59.660 109.170  67.910  1.00  0.00            
ATOM    862  ND2 ASN A  55      59.360 107.870  66.180  1.00  0.00            
ATOM    863 1HD2 ASN A  55      60.360 107.960  66.010  1.00  0.00            
ATOM    864 2HD2 ASN A  55      58.800 107.200  65.670  1.00  0.00            
ATOM    865  C   ASN A  55      55.790 108.230  69.760  1.00  0.00            
ATOM    866  O   ASN A  55      55.040 109.010  69.120  1.00  0.00            
ATOM    867  N   HIE A  56      55.290 107.230  70.540  1.00  0.00            
ATOM    868  H   HIE A  56      55.860 106.490  70.930  1.00  0.00            
ATOM    869  CA  HIE A  56      53.880 107.200  70.980  1.00  0.00            
ATOM    870  HA  HIE A  56      53.830 106.340  71.650  1.00  0.00            
ATOM    871  CB  HIE A  56      53.510 108.440  71.760  1.00  0.00            
ATOM    872  HB2 HIE A  56      53.190 109.190  71.050  1.00  0.00            
ATOM    873  HB3 HIE A  56      52.640 108.310  72.420  1.00  0.00            
ATOM    874  CG  HIE A  56      54.580 109.040  72.650  1.00  0.00            
ATOM    875  ND1 HIE A  56      54.720 108.770  73.990  1.00  0.00            
ATOM    876  CE1 HIE A  56      55.480 109.700  74.550  1.00  0.00            
ATOM    877  HE1 HIE A  56      55.720 109.800  75.600  1.00  0.00            
ATOM    878  NE2 HIE A  56      55.880 110.530  73.550  1.00  0.00            
ATOM    879  HE2 HIE A  56      56.560 111.260  73.690  1.00  0.00            
ATOM    880  CD2 HIE A  56      55.270 110.180  72.380  1.00  0.00            
ATOM    881  HD2 HIE A  56      55.320 110.710  71.440  1.00  0.00            
ATOM    882  C   HIE A  56      52.830 106.780  69.910  1.00  0.00            
ATOM    883  O   HIE A  56      51.640 107.150  70.070  1.00  0.00            
ATOM    884  N   CYS A  57      53.170 105.890  68.970  1.00  0.00            
ATOM    885  H   CYS A  57      54.130 105.620  68.800  1.00  0.00            
ATOM    886  CA  CYS A  57      52.170 105.380  68.020  1.00  0.00            
ATOM    887  HA  CYS A  57      51.220 105.890  68.170  1.00  0.00            
ATOM    888  CB  CYS A  57      52.660 105.780  66.640  1.00  0.00            
ATOM    889  HB2 CYS A  57      51.830 105.810  65.930  1.00  0.00            
ATOM    890  HB3 CYS A  57      53.190 106.730  66.620  1.00  0.00            
ATOM    891  SG  CYS A  57      53.780 104.530  65.960  1.00  0.00            
ATOM    892  HG  CYS A  57      54.620 104.620  66.990  1.00  0.00            
ATOM    893  C   CYS A  57      51.780 103.840  68.240  1.00  0.00            
ATOM    894  O   CYS A  57      52.430 103.080  68.980  1.00  0.00            
ATOM    895  N   LEU A  58      50.590 103.490  67.910  1.00  0.00            
ATOM    896  H   LEU A  58      49.960 104.180  67.530  1.00  0.00            
ATOM    897  CA  LEU A  58      50.090 102.080  67.800  1.00  0.00            
ATOM    898  HA  LEU A  58      50.500 101.570  68.670  1.00  0.00            
ATOM    899  CB  LEU A  58      48.600 101.980  67.950  1.00  0.00            
ATOM    900  HB2 LEU A  58      48.100 102.550  67.170  1.00  0.00            
ATOM    901  HB3 LEU A  58      48.370 100.930  67.790  1.00  0.00            
ATOM    902  CG  LEU A  58      47.920 102.420  69.230  1.00  0.00            
ATOM    903  HG  LEU A  58      47.990 103.510  69.260  1.00  0.00            
ATOM    904  CD1 LEU A  58      46.420 102.170  69.350  1.00  0.00            
ATOM    905 1HD1 LEU A  58      46.220 101.120  69.540  1.00  0.00            
ATOM    906 2HD1 LEU A  58      46.130 102.780  70.200  1.00  0.00            
ATOM    907 3HD1 LEU A  58      45.940 102.550  68.450  1.00  0.00            
ATOM    908  CD2 LEU A  58      48.570 101.850  70.510  1.00  0.00            
ATOM    909 1HD2 LEU A  58      49.520 102.370  70.640  1.00  0.00            
ATOM    910 2HD2 LEU A  58      47.940 102.090  71.370  1.00  0.00            
ATOM    911 3HD2 LEU A  58      48.830 100.800  70.390  1.00  0.00            
ATOM    912  C   LEU A  58      50.560 101.410  66.480  1.00  0.00            
ATOM    913  O   LEU A  58      50.230 101.890  65.390  1.00  0.00            
ATOM    914  N   ARG A  59      51.190 100.240  66.540  1.00  0.00            
ATOM    915  H   ARG A  59      51.390  99.850  67.450  1.00  0.00            
ATOM    916  CA  ARG A  59      51.170  99.380  65.360  1.00  0.00            
ATOM    917  HA  ARG A  59      51.300 100.030  64.500  1.00  0.00            
ATOM    918  CB  ARG A  59      52.310  98.380  65.370  1.00  0.00            
ATOM    919  HB2 ARG A  59      53.140  99.030  65.650  1.00  0.00            
ATOM    920  HB3 ARG A  59      52.130  97.610  66.120  1.00  0.00            
ATOM    921  CG  ARG A  59      52.500  97.760  64.010  1.00  0.00            
ATOM    922  HG2 ARG A  59      51.600  97.250  63.680  1.00  0.00            
ATOM    923  HG3 ARG A  59      52.800  98.580  63.360  1.00  0.00            
ATOM    924  CD  ARG A  59      53.500  96.610  64.060  1.00  0.00            
ATOM    925  HD2 ARG A  59      53.930  96.510  63.060  1.00  0.00            
ATOM    926  HD3 ARG A  59      54.350  96.780  64.720  1.00  0.00            
ATOM    927  NE  ARG A  59      52.730  95.320  64.460  1.00  0.00            
ATOM    928  HE  ARG A  59      51.730  95.440  64.490  1.00  0.00            
ATOM    929  CZ  ARG A  59      53.210  94.100  64.530  1.00  0.00            
ATOM    930  NH1 ARG A  59      54.460  93.810  64.520  1.00  0.00            
ATOM    931 1HH1 ARG A  59      55.130  94.540  64.690  1.00  0.00            
ATOM    932 2HH1 ARG A  59      54.780  92.850  64.610  1.00  0.00            
ATOM    933  NH2 ARG A  59      52.350  93.090  64.430  1.00  0.00            
ATOM    934 1HH2 ARG A  59      51.420  93.230  64.080  1.00  0.00            
ATOM    935 2HH2 ARG A  59      52.790  92.190  64.360  1.00  0.00            
ATOM    936  C   ARG A  59      49.760  98.660  65.090  1.00  0.00            
ATOM    937  O   ARG A  59      49.310  98.000  66.010  1.00  0.00            
ATOM    938  N   ILE A  60      49.300  98.520  63.800  1.00  0.00            
ATOM    939  H   ILE A  60      49.530  99.150  63.050  1.00  0.00            
ATOM    940  CA  ILE A  60      48.130  97.700  63.590  1.00  0.00            
ATOM    941  HA  ILE A  60      47.570  97.490  64.500  1.00  0.00            
ATOM    942  CB  ILE A  60      47.110  98.370  62.650  1.00  0.00            
ATOM    943  HB  ILE A  60      47.710  98.750  61.830  1.00  0.00            
ATOM    944  CG2 ILE A  60      46.040  97.410  62.150  1.00  0.00            
ATOM    945 1HG2 ILE A  60      45.550  97.030  63.050  1.00  0.00            
ATOM    946 2HG2 ILE A  60      45.320  97.960  61.550  1.00  0.00            
ATOM    947 3HG2 ILE A  60      46.480  96.640  61.510  1.00  0.00            
ATOM    948  CG1 ILE A  60      46.410  99.520  63.390  1.00  0.00            
ATOM    949 2HG1 ILE A  60      45.680  99.880  62.660  1.00  0.00            
ATOM    950 3HG1 ILE A  60      45.800  99.030  64.150  1.00  0.00            
ATOM    951  CD1 ILE A  60      47.250 100.790  63.750  1.00  0.00            
ATOM    952 1HD1 ILE A  60      47.890 101.110  62.920  1.00  0.00            
ATOM    953 2HD1 ILE A  60      46.460 101.510  63.980  1.00  0.00            
ATOM    954 3HD1 ILE A  60      47.830 100.630  64.660  1.00  0.00            
ATOM    955  C   ILE A  60      48.670  96.320  63.200  1.00  0.00            
ATOM    956  O   ILE A  60      48.690  95.440  64.060  1.00  0.00            
ATOM    957  N   LYS A  61      49.000  96.020  61.940  1.00  0.00            
ATOM    958  H   LYS A  61      48.830  96.780  61.310  1.00  0.00            
ATOM    959  CA  LYS A  61      49.100  94.610  61.380  1.00  0.00            
ATOM    960  HA  LYS A  61      49.380  93.960  62.210  1.00  0.00            
ATOM    961  CB  LYS A  61      47.730  94.100  60.850  1.00  0.00            
ATOM    962  HB2 LYS A  61      46.970  94.150  61.630  1.00  0.00            
ATOM    963  HB3 LYS A  61      47.460  94.730  60.000  1.00  0.00            
ATOM    964  CG  LYS A  61      47.630  92.600  60.530  1.00  0.00            
ATOM    965  HG2 LYS A  61      48.460  92.370  59.860  1.00  0.00            
ATOM    966  HG3 LYS A  61      47.780  92.080  61.480  1.00  0.00            
ATOM    967  CD  LYS A  61      46.290  92.410  59.870  1.00  0.00            
ATOM    968  HD2 LYS A  61      46.260  93.160  59.070  1.00  0.00            
ATOM    969  HD3 LYS A  61      46.330  91.410  59.440  1.00  0.00            
ATOM    970  CE  LYS A  61      45.180  92.570  60.850  1.00  0.00            
ATOM    971  HE2 LYS A  61      45.410  92.030  61.760  1.00  0.00            
ATOM    972  HE3 LYS A  61      45.070  93.630  61.110  1.00  0.00            
ATOM    973  NZ  LYS A  61      43.930  92.200  60.200  1.00  0.00            
ATOM    974  HZ1 LYS A  61      43.960  91.200  60.080  1.00  0.00            
ATOM    975  HZ2 LYS A  61      43.160  92.520  60.770  1.00  0.00            
ATOM    976  HZ3 LYS A  61      43.820  92.650  59.300  1.00  0.00            
ATOM    977  C   LYS A  61      50.140  94.650  60.340  1.00  0.00            
ATOM    978  O   LYS A  61      50.150  95.620  59.600  1.00  0.00            
ATOM    979  N   ILE A  62      50.830  93.520  60.050  1.00  0.00            
ATOM    980  H   ILE A  62      50.800  92.840  60.790  1.00  0.00            
ATOM    981  CA  ILE A  62      51.800  93.300  58.970  1.00  0.00            
ATOM    982  HA  ILE A  62      52.120  94.290  58.650  1.00  0.00            
ATOM    983  CB  ILE A  62      52.990  92.470  59.490  1.00  0.00            
ATOM    984  HB  ILE A  62      52.580  91.480  59.680  1.00  0.00            
ATOM    985  CG2 ILE A  62      53.950  92.180  58.340  1.00  0.00            
ATOM    986 1HG2 ILE A  62      54.450  93.110  58.080  1.00  0.00            
ATOM    987 2HG2 ILE A  62      54.630  91.370  58.620  1.00  0.00            
ATOM    988 3HG2 ILE A  62      53.430  91.840  57.440  1.00  0.00            
ATOM    989  CG1 ILE A  62      53.690  92.990  60.720  1.00  0.00            
ATOM    990 2HG1 ILE A  62      53.010  92.980  61.580  1.00  0.00            
ATOM    991 3HG1 ILE A  62      54.550  92.400  61.000  1.00  0.00            
ATOM    992  CD1 ILE A  62      54.110  94.480  60.700  1.00  0.00            
ATOM    993 1HD1 ILE A  62      53.270  95.130  60.460  1.00  0.00            
ATOM    994 2HD1 ILE A  62      54.670  94.900  61.530  1.00  0.00            
ATOM    995 3HD1 ILE A  62      54.730  94.650  59.820  1.00  0.00            
ATOM    996  C   ILE A  62      51.040  92.470  57.900  1.00  0.00            
ATOM    997  O   ILE A  62      50.360  91.520  58.250  1.00  0.00            
ATOM    998  N   LEU A  63      51.080  92.910  56.650  1.00  0.00            
ATOM    999  H   LEU A  63      51.490  93.820  56.510  1.00  0.00            
ATOM   1000  CA  LEU A  63      50.510  92.160  55.480  1.00  0.00            
ATOM   1001  HA  LEU A  63      50.110  91.190  55.790  1.00  0.00            
ATOM   1002  CB  LEU A  63      49.370  92.960  54.800  1.00  0.00            
ATOM   1003  HB2 LEU A  63      49.780  93.920  54.470  1.00  0.00            
ATOM   1004  HB3 LEU A  63      49.080  92.410  53.910  1.00  0.00            
ATOM   1005  CG  LEU A  63      48.110  93.370  55.550  1.00  0.00            
ATOM   1006  HG  LEU A  63      47.320  93.640  54.860  1.00  0.00            
ATOM   1007  CD1 LEU A  63      47.560  92.170  56.360  1.00  0.00            
ATOM   1008 1HD1 LEU A  63      48.110  92.060  57.290  1.00  0.00            
ATOM   1009 2HD1 LEU A  63      46.590  92.430  56.790  1.00  0.00            
ATOM   1010 3HD1 LEU A  63      47.650  91.250  55.780  1.00  0.00            
ATOM   1011  CD2 LEU A  63      48.350  94.530  56.530  1.00  0.00            
ATOM   1012 1HD2 LEU A  63      48.940  95.260  55.970  1.00  0.00            
ATOM   1013 2HD2 LEU A  63      47.360  94.900  56.760  1.00  0.00            
ATOM   1014 3HD2 LEU A  63      48.920  94.250  57.420  1.00  0.00            
ATOM   1015  C   LEU A  63      51.630  91.830  54.500  1.00  0.00            
ATOM   1016  O   LEU A  63      51.830  92.360  53.450  1.00  0.00            
ATOM   1017  N   GLY A  64      52.390  90.950  55.090  1.00  0.00            
ATOM   1018  H   GLY A  64      52.140  90.720  56.040  1.00  0.00            
ATOM   1019  CA  GLY A  64      53.700  90.460  54.480  1.00  0.00            
ATOM   1020  HA2 GLY A  64      53.980  89.570  55.040  1.00  0.00            
ATOM   1021  HA3 GLY A  64      53.590  90.100  53.450  1.00  0.00            
ATOM   1022  C   GLY A  64      54.830  91.520  54.410  1.00  0.00            
ATOM   1023  O   GLY A  64      55.760  91.500  55.260  1.00  0.00            
ATOM   1024  N   ASP A  65      54.710  92.500  53.480  1.00  0.00            
ATOM   1025  H   ASP A  65      53.830  92.440  52.990  1.00  0.00            
ATOM   1026  CA  ASP A  65      55.600  93.620  53.200  1.00  0.00            
ATOM   1027  HA  ASP A  65      56.400  93.470  53.930  1.00  0.00            
ATOM   1028  CB  ASP A  65      56.150  93.430  51.780  1.00  0.00            
ATOM   1029  HB2 ASP A  65      57.140  93.880  51.790  1.00  0.00            
ATOM   1030  HB3 ASP A  65      56.310  92.400  51.490  1.00  0.00            
ATOM   1031  CG  ASP A  65      55.270  94.270  50.770  1.00  0.00            
ATOM   1032  OD1 ASP A  65      54.070  94.270  50.820  1.00  0.00            
ATOM   1033  OD2 ASP A  65      55.780  94.850  49.810  1.00  0.00            
ATOM   1034  C   ASP A  65      55.010  95.010  53.480  1.00  0.00            
ATOM   1035  O   ASP A  65      55.620  96.020  53.090  1.00  0.00            
ATOM   1036  N   CYS A  66      53.740  95.110  53.880  1.00  0.00            
ATOM   1037  H   CYS A  66      53.290  94.230  54.110  1.00  0.00            
ATOM   1038  CA  CYS A  66      53.060  96.340  54.300  1.00  0.00            
ATOM   1039  HA  CYS A  66      53.530  97.230  53.900  1.00  0.00            
ATOM   1040  CB  CYS A  66      51.690  96.320  53.600  1.00  0.00            
ATOM   1041  HB2 CYS A  66      51.830  96.550  52.550  1.00  0.00            
ATOM   1042  HB3 CYS A  66      51.140  95.380  53.720  1.00  0.00            
ATOM   1043  SG  CYS A  66      50.690  97.630  54.270  1.00  0.00            
ATOM   1044  HG  CYS A  66      49.880  97.830  53.220  1.00  0.00            
ATOM   1045  C   CYS A  66      52.980  96.450  55.830  1.00  0.00            
ATOM   1046  O   CYS A  66      52.400  95.540  56.490  1.00  0.00            
ATOM   1047  N   TYR A  67      53.570  97.470  56.420  1.00  0.00            
ATOM   1048  H   TYR A  67      53.970  98.150  55.800  1.00  0.00            
ATOM   1049  CA  TYR A  67      53.520  97.880  57.820  1.00  0.00            
ATOM   1050  HA  TYR A  67      52.960  97.150  58.400  1.00  0.00            
ATOM   1051  CB  TYR A  67      54.950  98.020  58.350  1.00  0.00            
ATOM   1052  HB2 TYR A  67      55.350  97.020  58.180  1.00  0.00            
ATOM   1053  HB3 TYR A  67      55.450  98.770  57.730  1.00  0.00            
ATOM   1054  CG  TYR A  67      55.190  98.450  59.770  1.00  0.00            
ATOM   1055  CD1 TYR A  67      54.970  99.750  60.230  1.00  0.00            
ATOM   1056  HD1 TYR A  67      54.810 100.550  59.530  1.00  0.00            
ATOM   1057  CE1 TYR A  67      55.120 100.100  61.590  1.00  0.00            
ATOM   1058  HE1 TYR A  67      54.850 101.060  62.020  1.00  0.00            
ATOM   1059  CZ  TYR A  67      55.460  99.040  62.530  1.00  0.00            
ATOM   1060  OH  TYR A  67      55.520  99.290  63.850  1.00  0.00            
ATOM   1061  HH  TYR A  67      55.820 100.200  63.910  1.00  0.00            
ATOM   1062  CE2 TYR A  67      55.700  97.730  62.020  1.00  0.00            
ATOM   1063  HE2 TYR A  67      56.050  96.940  62.670  1.00  0.00            
ATOM   1064  CD2 TYR A  67      55.630  97.470  60.630  1.00  0.00            
ATOM   1065  HD2 TYR A  67      55.970  96.520  60.250  1.00  0.00            
ATOM   1066  C   TYR A  67      52.710  99.200  57.970  1.00  0.00            
ATOM   1067  O   TYR A  67      52.820 100.070  57.130  1.00  0.00            
ATOM   1068  N   TYR A  68      51.940  99.220  59.010  1.00  0.00            
ATOM   1069  H   TYR A  68      51.770  98.410  59.590  1.00  0.00            
ATOM   1070  CA  TYR A  68      51.130 100.470  59.250  1.00  0.00            
ATOM   1071  HA  TYR A  68      51.690 101.330  58.880  1.00  0.00            
ATOM   1072  CB  TYR A  68      49.810 100.460  58.380  1.00  0.00            
ATOM   1073  HB2 TYR A  68      49.490 101.490  58.550  1.00  0.00            
ATOM   1074  HB3 TYR A  68      50.040 100.400  57.320  1.00  0.00            
ATOM   1075  CG  TYR A  68      48.750  99.470  58.750  1.00  0.00            
ATOM   1076  CD1 TYR A  68      49.040  98.130  58.510  1.00  0.00            
ATOM   1077  HD1 TYR A  68      49.980  97.750  58.150  1.00  0.00            
ATOM   1078  CE1 TYR A  68      47.930  97.220  58.560  1.00  0.00            
ATOM   1079  HE1 TYR A  68      48.270  96.200  58.430  1.00  0.00            
ATOM   1080  CZ  TYR A  68      46.590  97.650  58.740  1.00  0.00            
ATOM   1081  OH  TYR A  68      45.610  96.800  58.740  1.00  0.00            
ATOM   1082  HH  TYR A  68      45.860  95.910  58.470  1.00  0.00            
ATOM   1083  CE2 TYR A  68      46.320  99.010  59.160  1.00  0.00            
ATOM   1084  HE2 TYR A  68      45.350  99.460  59.320  1.00  0.00            
ATOM   1085  CD2 TYR A  68      47.430  99.890  59.130  1.00  0.00            
ATOM   1086  HD2 TYR A  68      47.360 100.930  59.420  1.00  0.00            
ATOM   1087  C   TYR A  68      50.810 100.690  60.730  1.00  0.00            
ATOM   1088  O   TYR A  68      50.660  99.780  61.590  1.00  0.00            
ATOM   1089  N   CYS A  69      50.880 101.970  61.070  1.00  0.00            
ATOM   1090  H   CYS A  69      51.000 102.610  60.300  1.00  0.00            
ATOM   1091  CA  CYS A  69      50.700 102.460  62.450  1.00  0.00            
ATOM   1092  HA  CYS A  69      50.070 101.740  62.980  1.00  0.00            
ATOM   1093  CB  CYS A  69      52.100 102.470  63.090  1.00  0.00            
ATOM   1094  HB2 CYS A  69      52.050 102.520  64.180  1.00  0.00            
ATOM   1095  HB3 CYS A  69      52.560 101.490  62.950  1.00  0.00            
ATOM   1096  SG  CYS A  69      53.250 103.690  62.330  1.00  0.00            
ATOM   1097  HG  CYS A  69      53.950 103.800  63.470  1.00  0.00            
ATOM   1098  C   CYS A  69      49.930 103.800  62.580  1.00  0.00            
ATOM   1099  O   CYS A  69      49.750 104.530  61.630  1.00  0.00            
ATOM   1100  N   VAL A  70      49.400 104.160  63.730  1.00  0.00            
ATOM   1101  H   VAL A  70      49.540 103.600  64.550  1.00  0.00            
ATOM   1102  CA  VAL A  70      48.470 105.280  63.950  1.00  0.00            
ATOM   1103  HA  VAL A  70      48.760 106.020  63.190  1.00  0.00            
ATOM   1104  CB  VAL A  70      46.960 104.880  64.040  1.00  0.00            
ATOM   1105  HB  VAL A  70      46.450 105.820  64.230  1.00  0.00            
ATOM   1106  CG1 VAL A  70      46.570 104.250  62.700  1.00  0.00            
ATOM   1107 1HG1 VAL A  70      47.160 103.350  62.540  1.00  0.00            
ATOM   1108 2HG1 VAL A  70      45.540 103.930  62.810  1.00  0.00            
ATOM   1109 3HG1 VAL A  70      46.710 104.950  61.880  1.00  0.00            
ATOM   1110  CG2 VAL A  70      46.660 103.990  65.250  1.00  0.00            
ATOM   1111 1HG2 VAL A  70      46.740 104.530  66.190  1.00  0.00            
ATOM   1112 2HG2 VAL A  70      45.610 103.710  65.150  1.00  0.00            
ATOM   1113 3HG2 VAL A  70      47.320 103.130  65.360  1.00  0.00            
ATOM   1114  C   VAL A  70      48.890 106.000  65.260  1.00  0.00            
ATOM   1115  O   VAL A  70      49.440 105.380  66.250  1.00  0.00            
ATOM   1116  N   SER A  71      48.690 107.290  65.300  1.00  0.00            
ATOM   1117  H   SER A  71      48.120 107.740  64.610  1.00  0.00            
ATOM   1118  CA  SER A  71      48.700 108.150  66.540  1.00  0.00            
ATOM   1119  HA  SER A  71      48.730 107.510  67.420  1.00  0.00            
ATOM   1120  CB  SER A  71      50.000 108.910  66.500  1.00  0.00            
ATOM   1121  HB2 SER A  71      50.780 108.190  66.260  1.00  0.00            
ATOM   1122  HB3 SER A  71      49.990 109.480  65.570  1.00  0.00            
ATOM   1123  OG  SER A  71      50.250 109.720  67.590  1.00  0.00            
ATOM   1124  HG  SER A  71      51.140 110.070  67.520  1.00  0.00            
ATOM   1125  C   SER A  71      47.430 109.010  66.780  1.00  0.00            
ATOM   1126  O   SER A  71      46.450 108.900  66.010  1.00  0.00            
ATOM   1127  N   GLY A  72      47.380 109.430  68.040  1.00  0.00            
ATOM   1128  H   GLY A  72      48.240 109.700  68.490  1.00  0.00            
ATOM   1129  CA  GLY A  72      46.140 109.920  68.610  1.00  0.00            
ATOM   1130  HA2 GLY A  72      46.280 110.650  69.400  1.00  0.00            
ATOM   1131  HA3 GLY A  72      45.520 110.400  67.850  1.00  0.00            
ATOM   1132  C   GLY A  72      45.180 108.820  69.220  1.00  0.00            
ATOM   1133  O   GLY A  72      44.050 109.090  69.570  1.00  0.00            
ATOM   1134  N   LEU A  73      45.630 107.550  69.270  1.00  0.00            
ATOM   1135  H   LEU A  73      46.640 107.530  69.270  1.00  0.00            
ATOM   1136  CA  LEU A  73      44.840 106.450  69.890  1.00  0.00            
ATOM   1137  HA  LEU A  73      43.990 106.870  70.440  1.00  0.00            
ATOM   1138  CB  LEU A  73      44.370 105.420  68.900  1.00  0.00            
ATOM   1139  HB2 LEU A  73      45.220 105.040  68.330  1.00  0.00            
ATOM   1140  HB3 LEU A  73      43.850 104.570  69.340  1.00  0.00            
ATOM   1141  CG  LEU A  73      43.340 105.950  67.940  1.00  0.00            
ATOM   1142  HG  LEU A  73      43.740 106.740  67.300  1.00  0.00            
ATOM   1143  CD1 LEU A  73      42.800 104.830  67.000  1.00  0.00            
ATOM   1144 1HD1 LEU A  73      42.360 104.050  67.620  1.00  0.00            
ATOM   1145 2HD1 LEU A  73      42.030 105.200  66.320  1.00  0.00            
ATOM   1146 3HD1 LEU A  73      43.600 104.400  66.390  1.00  0.00            
ATOM   1147  CD2 LEU A  73      42.110 106.420  68.650  1.00  0.00            
ATOM   1148 1HD2 LEU A  73      42.220 107.100  69.490  1.00  0.00            
ATOM   1149 2HD2 LEU A  73      41.410 106.900  67.960  1.00  0.00            
ATOM   1150 3HD2 LEU A  73      41.670 105.570  69.180  1.00  0.00            
ATOM   1151  C   LEU A  73      45.700 105.780  70.950  1.00  0.00            
ATOM   1152  O   LEU A  73      46.940 105.780  70.800  1.00  0.00            
ATOM   1153  N   PRO A  74      45.100 105.040  71.910  1.00  0.00            
ATOM   1154  CD  PRO A  74      45.780 104.210  72.900  1.00  0.00            
ATOM   1155  HD2 PRO A  74      46.440 104.770  73.560  1.00  0.00            
ATOM   1156  HD3 PRO A  74      46.270 103.340  72.450  1.00  0.00            
ATOM   1157  CG  PRO A  74      44.730 103.750  73.920  1.00  0.00            
ATOM   1158  HG2 PRO A  74      44.660 104.450  74.760  1.00  0.00            
ATOM   1159  HG3 PRO A  74      44.910 102.760  74.330  1.00  0.00            
ATOM   1160  CB  PRO A  74      43.420 103.770  73.170  1.00  0.00            
ATOM   1161  HB2 PRO A  74      42.600 104.030  73.830  1.00  0.00            
ATOM   1162  HB3 PRO A  74      43.200 102.900  72.550  1.00  0.00            
ATOM   1163  CA  PRO A  74      43.710 104.970  72.220  1.00  0.00            
ATOM   1164  HA  PRO A  74      43.080 104.750  71.350  1.00  0.00            
ATOM   1165  C   PRO A  74      43.240 106.330  72.790  1.00  0.00            
ATOM   1166  O   PRO A  74      42.150 106.750  72.440  1.00  0.00            
ATOM   1167  N   GLU A  75      44.020 106.900  73.720  1.00  0.00            
ATOM   1168  H   GLU A  75      44.820 106.360  74.030  1.00  0.00            
ATOM   1169  CA  GLU A  75      43.930 108.310  74.110  1.00  0.00            
ATOM   1170  HA  GLU A  75      42.890 108.470  74.390  1.00  0.00            
ATOM   1171  CB  GLU A  75      44.790 108.530  75.380  1.00  0.00            
ATOM   1172  HB2 GLU A  75      45.770 108.140  75.120  1.00  0.00            
ATOM   1173  HB3 GLU A  75      44.780 109.600  75.570  1.00  0.00            
ATOM   1174  CG  GLU A  75      44.260 107.700  76.600  1.00  0.00            
ATOM   1175  HG2 GLU A  75      43.960 106.690  76.350  1.00  0.00            
ATOM   1176  HG3 GLU A  75      45.040 107.400  77.300  1.00  0.00            
ATOM   1177  CD  GLU A  75      43.080 108.410  77.370  1.00  0.00            
ATOM   1178  OE1 GLU A  75      42.440 109.260  76.750  1.00  0.00            
ATOM   1179  OE2 GLU A  75      42.630 107.820  78.410  1.00  0.00            
ATOM   1180  C   GLU A  75      44.250 109.250  72.930  1.00  0.00            
ATOM   1181  O   GLU A  75      45.310 109.080  72.300  1.00  0.00            
ATOM   1182  N   ALA A  76      43.590 110.450  72.890  1.00  0.00            
ATOM   1183  H   ALA A  76      42.890 110.640  73.600  1.00  0.00            
ATOM   1184  CA  ALA A  76      43.850 111.560  72.020  1.00  0.00            
ATOM   1185  HA  ALA A  76      43.960 111.310  70.970  1.00  0.00            
ATOM   1186  CB  ALA A  76      42.640 112.560  72.230  1.00  0.00            
ATOM   1187  HB1 ALA A  76      42.620 113.060  73.200  1.00  0.00            
ATOM   1188  HB2 ALA A  76      42.770 113.370  71.510  1.00  0.00            
ATOM   1189  HB3 ALA A  76      41.750 111.970  72.030  1.00  0.00            
ATOM   1190  C   ALA A  76      45.060 112.410  72.440  1.00  0.00            
ATOM   1191  O   ALA A  76      45.450 112.560  73.630  1.00  0.00            
ATOM   1192  N   ARG A  77      45.680 112.970  71.340  1.00  0.00            
ATOM   1193  H   ARG A  77      45.190 112.910  70.460  1.00  0.00            
ATOM   1194  CA  ARG A  77      46.910 113.710  71.430  1.00  0.00            
ATOM   1195  HA  ARG A  77      46.930 114.190  72.400  1.00  0.00            
ATOM   1196  CB  ARG A  77      48.040 112.680  71.350  1.00  0.00            
ATOM   1197  HB2 ARG A  77      48.130 111.990  72.190  1.00  0.00            
ATOM   1198  HB3 ARG A  77      47.970 112.030  70.480  1.00  0.00            
ATOM   1199  CG  ARG A  77      49.470 113.290  71.220  1.00  0.00            
ATOM   1200  HG2 ARG A  77      49.410 113.920  70.340  1.00  0.00            
ATOM   1201  HG3 ARG A  77      49.730 113.870  72.120  1.00  0.00            
ATOM   1202  CD  ARG A  77      50.550 112.280  70.850  1.00  0.00            
ATOM   1203  HD2 ARG A  77      50.140 111.610  70.090  1.00  0.00            
ATOM   1204  HD3 ARG A  77      51.320 112.790  70.280  1.00  0.00            
ATOM   1205  NE  ARG A  77      51.050 111.540  71.990  1.00  0.00            
ATOM   1206  HE  ARG A  77      50.530 110.730  72.280  1.00  0.00            
ATOM   1207  CZ  ARG A  77      52.060 111.900  72.690  1.00  0.00            
ATOM   1208  NH1 ARG A  77      53.000 112.810  72.400  1.00  0.00            
ATOM   1209 1HH1 ARG A  77      52.870 113.290  71.520  1.00  0.00            
ATOM   1210 2HH1 ARG A  77      53.870 112.930  72.890  1.00  0.00            
ATOM   1211  NH2 ARG A  77      52.370 111.080  73.660  1.00  0.00            
ATOM   1212 1HH2 ARG A  77      51.650 110.430  73.920  1.00  0.00            
ATOM   1213 2HH2 ARG A  77      53.220 111.260  74.180  1.00  0.00            
ATOM   1214  C   ARG A  77      47.030 114.800  70.390  1.00  0.00            
ATOM   1215  O   ARG A  77      47.090 114.580  69.190  1.00  0.00            
ATOM   1216  N   ALA A  78      47.330 116.030  70.860  1.00  0.00            
ATOM   1217  H   ALA A  78      47.230 116.220  71.850  1.00  0.00            
ATOM   1218  CA  ALA A  78      47.460 117.150  69.930  1.00  0.00            
ATOM   1219  HA  ALA A  78      46.680 117.030  69.180  1.00  0.00            
ATOM   1220  CB  ALA A  78      47.210 118.360  70.810  1.00  0.00            
ATOM   1221  HB1 ALA A  78      48.100 118.520  71.420  1.00  0.00            
ATOM   1222  HB2 ALA A  78      47.030 119.210  70.160  1.00  0.00            
ATOM   1223  HB3 ALA A  78      46.310 118.220  71.410  1.00  0.00            
ATOM   1224  C   ALA A  78      48.790 117.290  69.070  1.00  0.00            
ATOM   1225  O   ALA A  78      48.660 117.440  67.830  1.00  0.00            
ATOM   1226  N   ASP A  79      49.750 116.590  69.580  1.00  0.00            
ATOM   1227  H   ASP A  79      49.700 116.570  70.590  1.00  0.00            
ATOM   1228  CA  ASP A  79      50.920 116.120  68.940  1.00  0.00            
ATOM   1229  HA  ASP A  79      51.310 116.920  68.320  1.00  0.00            
ATOM   1230  CB  ASP A  79      51.860 115.830  70.120  1.00  0.00            
ATOM   1231  HB2 ASP A  79      51.900 116.670  70.820  1.00  0.00            
ATOM   1232  HB3 ASP A  79      51.410 114.950  70.580  1.00  0.00            
ATOM   1233  CG  ASP A  79      53.290 115.500  69.660  1.00  0.00            
ATOM   1234  OD1 ASP A  79      54.060 116.520  69.800  1.00  0.00            
ATOM   1235  OD2 ASP A  79      53.640 114.380  70.110  1.00  0.00            
ATOM   1236  C   ASP A  79      50.830 114.910  67.990  1.00  0.00            
ATOM   1237  O   ASP A  79      51.850 114.370  67.580  1.00  0.00            
ATOM   1238  N   HID A  80      49.670 114.370  67.690  1.00  0.00            
ATOM   1239  H   HID A  80      48.780 114.720  68.040  1.00  0.00            
ATOM   1240  CA  HID A  80      49.610 113.130  66.920  1.00  0.00            
ATOM   1241  HA  HID A  80      49.970 112.260  67.470  1.00  0.00            
ATOM   1242  CB  HID A  80      48.080 112.780  66.740  1.00  0.00            
ATOM   1243  HB2 HID A  80      48.050 111.790  66.280  1.00  0.00            
ATOM   1244  HB3 HID A  80      47.500 112.680  67.660  1.00  0.00            
ATOM   1245  CG  HID A  80      47.400 113.740  65.790  1.00  0.00            
ATOM   1246  ND1 HID A  80      47.020 113.330  64.550  1.00  0.00            
ATOM   1247  HD1 HID A  80      47.260 112.400  64.240  1.00  0.00            
ATOM   1248  CE1 HID A  80      46.490 114.390  63.910  1.00  0.00            
ATOM   1249  HE1 HID A  80      46.130 114.380  62.890  1.00  0.00            
ATOM   1250  NE2 HID A  80      46.450 115.440  64.700  1.00  0.00            
ATOM   1251  CD2 HID A  80      46.990 115.050  65.930  1.00  0.00            
ATOM   1252  HD2 HID A  80      47.300 115.690  66.750  1.00  0.00            
ATOM   1253  C   HID A  80      50.170 113.200  65.550  1.00  0.00            
ATOM   1254  O   HID A  80      50.620 112.160  65.070  1.00  0.00            
ATOM   1255  N   ALA A  81      50.300 114.380  64.900  1.00  0.00            
ATOM   1256  H   ALA A  81      49.780 115.200  65.200  1.00  0.00            
ATOM   1257  CA  ALA A  81      50.750 114.410  63.530  1.00  0.00            
ATOM   1258  HA  ALA A  81      50.470 113.430  63.150  1.00  0.00            
ATOM   1259  CB  ALA A  81      50.060 115.580  62.880  1.00  0.00            
ATOM   1260  HB1 ALA A  81      50.620 116.440  63.250  1.00  0.00            
ATOM   1261  HB2 ALA A  81      50.240 115.380  61.820  1.00  0.00            
ATOM   1262  HB3 ALA A  81      49.000 115.580  63.110  1.00  0.00            
ATOM   1263  C   ALA A  81      52.270 114.490  63.530  1.00  0.00            
ATOM   1264  O   ALA A  81      52.870 113.750  62.770  1.00  0.00            
ATOM   1265  N   HIE A  82      52.850 115.300  64.470  1.00  0.00            
ATOM   1266  H   HIE A  82      52.220 115.870  65.020  1.00  0.00            
ATOM   1267  CA  HIE A  82      54.280 115.200  64.890  1.00  0.00            
ATOM   1268  HA  HIE A  82      54.890 115.390  64.010  1.00  0.00            
ATOM   1269  CB  HIE A  82      54.720 116.260  65.950  1.00  0.00            
ATOM   1270  HB2 HIE A  82      54.380 116.100  66.970  1.00  0.00            
ATOM   1271  HB3 HIE A  82      55.810 116.240  66.050  1.00  0.00            
ATOM   1272  CG  HIE A  82      54.330 117.700  65.740  1.00  0.00            
ATOM   1273  ND1 HIE A  82      53.040 118.210  65.580  1.00  0.00            
ATOM   1274  CE1 HIE A  82      53.200 119.520  65.500  1.00  0.00            
ATOM   1275  HE1 HIE A  82      52.390 120.190  65.250  1.00  0.00            
ATOM   1276  NE2 HIE A  82      54.400 119.920  65.710  1.00  0.00            
ATOM   1277  HE2 HIE A  82      54.730 120.870  65.620  1.00  0.00            
ATOM   1278  CD2 HIE A  82      55.190 118.750  65.740  1.00  0.00            
ATOM   1279  HD2 HIE A  82      56.270 118.730  65.850  1.00  0.00            
ATOM   1280  C   HIE A  82      54.800 113.800  65.260  1.00  0.00            
ATOM   1281  O   HIE A  82      55.830 113.340  64.740  1.00  0.00            
ATOM   1282  N   CYS A  83      53.990 113.010  65.970  1.00  0.00            
ATOM   1283  H   CYS A  83      53.120 113.350  66.350  1.00  0.00            
ATOM   1284  CA  CYS A  83      54.280 111.560  66.200  1.00  0.00            
ATOM   1285  HA  CYS A  83      55.170 111.440  66.810  1.00  0.00            
ATOM   1286  CB  CYS A  83      53.170 110.800  66.900  1.00  0.00            
ATOM   1287  HB2 CYS A  83      52.240 111.120  66.420  1.00  0.00            
ATOM   1288  HB3 CYS A  83      53.340 109.730  66.780  1.00  0.00            
ATOM   1289  SG  CYS A  83      53.090 111.200  68.680  1.00  0.00            
ATOM   1290  HG  CYS A  83      54.170 110.550  69.130  1.00  0.00            
ATOM   1291  C   CYS A  83      54.550 110.780  64.890  1.00  0.00            
ATOM   1292  O   CYS A  83      55.580 110.150  64.820  1.00  0.00            
ATOM   1293  N   CYS A  84      53.710 110.950  63.890  1.00  0.00            
ATOM   1294  H   CYS A  84      52.980 111.640  64.040  1.00  0.00            
ATOM   1295  CA  CYS A  84      53.840 110.380  62.570  1.00  0.00            
ATOM   1296  HA  CYS A  84      54.050 109.310  62.590  1.00  0.00            
ATOM   1297  CB  CYS A  84      52.500 110.520  61.860  1.00  0.00            
ATOM   1298  HB2 CYS A  84      52.180 111.560  61.840  1.00  0.00            
ATOM   1299  HB3 CYS A  84      52.500 110.070  60.870  1.00  0.00            
ATOM   1300  SG  CYS A  84      51.300 109.520  62.790  1.00  0.00            
ATOM   1301  HG  CYS A  84      51.050 108.590  61.870  1.00  0.00            
ATOM   1302  C   CYS A  84      54.920 110.960  61.740  1.00  0.00            
ATOM   1303  O   CYS A  84      55.410 110.260  60.830  1.00  0.00            
ATOM   1304  N   VAL A  85      55.250 112.220  61.880  1.00  0.00            
ATOM   1305  H   VAL A  85      54.900 112.740  62.670  1.00  0.00            
ATOM   1306  CA  VAL A  85      56.440 112.750  61.140  1.00  0.00            
ATOM   1307  HA  VAL A  85      56.290 112.370  60.130  1.00  0.00            
ATOM   1308  CB  VAL A  85      56.530 114.260  61.000  1.00  0.00            
ATOM   1309  HB  VAL A  85      56.760 114.770  61.940  1.00  0.00            
ATOM   1310  CG1 VAL A  85      57.560 114.600  59.970  1.00  0.00            
ATOM   1311 1HG1 VAL A  85      57.370 114.090  59.020  1.00  0.00            
ATOM   1312 2HG1 VAL A  85      57.650 115.660  59.750  1.00  0.00            
ATOM   1313 3HG1 VAL A  85      58.530 114.250  60.320  1.00  0.00            
ATOM   1314  CG2 VAL A  85      55.220 114.910  60.430  1.00  0.00            
ATOM   1315 1HG2 VAL A  85      54.420 114.590  61.100  1.00  0.00            
ATOM   1316 2HG2 VAL A  85      55.350 115.990  60.500  1.00  0.00            
ATOM   1317 3HG2 VAL A  85      55.050 114.670  59.380  1.00  0.00            
ATOM   1318  C   VAL A  85      57.790 112.210  61.670  1.00  0.00            
ATOM   1319  O   VAL A  85      58.630 111.950  60.760  1.00  0.00            
ATOM   1320  N   GLU A  86      57.970 112.210  62.970  1.00  0.00            
ATOM   1321  H   GLU A  86      57.350 112.660  63.630  1.00  0.00            
ATOM   1322  CA  GLU A  86      59.180 111.620  63.570  1.00  0.00            
ATOM   1323  HA  GLU A  86      60.070 112.010  63.080  1.00  0.00            
ATOM   1324  CB  GLU A  86      59.190 111.890  65.100  1.00  0.00            
ATOM   1325  HB2 GLU A  86      58.240 111.520  65.480  1.00  0.00            
ATOM   1326  HB3 GLU A  86      59.900 111.210  65.570  1.00  0.00            
ATOM   1327  CG  GLU A  86      59.380 113.370  65.540  1.00  0.00            
ATOM   1328  HG2 GLU A  86      58.370 113.770  65.430  1.00  0.00            
ATOM   1329  HG3 GLU A  86      59.600 113.540  66.590  1.00  0.00            
ATOM   1330  CD  GLU A  86      60.400 114.220  64.670  1.00  0.00            
ATOM   1331  OE1 GLU A  86      61.420 113.640  64.320  1.00  0.00            
ATOM   1332  OE2 GLU A  86      60.220 115.450  64.750  1.00  0.00            
ATOM   1333  C   GLU A  86      59.260 110.130  63.330  1.00  0.00            
ATOM   1334  O   GLU A  86      60.420 109.690  63.020  1.00  0.00            
ATOM   1335  N   MET A  87      58.130 109.480  63.060  1.00  0.00            
ATOM   1336  H   MET A  87      57.220 109.900  63.180  1.00  0.00            
ATOM   1337  CA  MET A  87      58.130 108.050  62.730  1.00  0.00            
ATOM   1338  HA  MET A  87      58.810 107.420  63.310  1.00  0.00            
ATOM   1339  CB  MET A  87      56.720 107.400  62.850  1.00  0.00            
ATOM   1340  HB2 MET A  87      56.030 108.160  62.480  1.00  0.00            
ATOM   1341  HB3 MET A  87      56.700 106.620  62.100  1.00  0.00            
ATOM   1342  CG  MET A  87      56.180 106.900  64.200  1.00  0.00            
ATOM   1343  HG2 MET A  87      56.030 107.700  64.920  1.00  0.00            
ATOM   1344  HG3 MET A  87      55.160 106.540  64.160  1.00  0.00            
ATOM   1345  SD  MET A  87      57.270 105.750  65.000  1.00  0.00            
ATOM   1346  CE  MET A  87      57.500 104.490  63.730  1.00  0.00            
ATOM   1347  HE1 MET A  87      58.180 104.780  62.930  1.00  0.00            
ATOM   1348  HE2 MET A  87      57.930 103.640  64.250  1.00  0.00            
ATOM   1349  HE3 MET A  87      56.570 104.220  63.220  1.00  0.00            
ATOM   1350  C   MET A  87      58.700 107.770  61.350  1.00  0.00            
ATOM   1351  O   MET A  87      59.430 106.820  61.140  1.00  0.00            
ATOM   1352  N   GLY A  88      58.390 108.650  60.360  1.00  0.00            
ATOM   1353  H   GLY A  88      57.760 109.410  60.590  1.00  0.00            
ATOM   1354  CA  GLY A  88      58.830 108.450  58.990  1.00  0.00            
ATOM   1355  HA2 GLY A  88      58.450 107.530  58.550  1.00  0.00            
ATOM   1356  HA3 GLY A  88      58.430 109.180  58.290  1.00  0.00            
ATOM   1357  C   GLY A  88      60.390 108.500  58.850  1.00  0.00            
ATOM   1358  O   GLY A  88      60.930 107.620  58.170  1.00  0.00            
ATOM   1359  N   MET A  89      61.150 109.190  59.770  1.00  0.00            
ATOM   1360  H   MET A  89      60.590 109.730  60.420  1.00  0.00            
ATOM   1361  CA  MET A  89      62.610 109.230  59.720  1.00  0.00            
ATOM   1362  HA  MET A  89      62.980 109.000  58.720  1.00  0.00            
ATOM   1363  CB  MET A  89      63.080 110.670  60.010  1.00  0.00            
ATOM   1364  HB2 MET A  89      64.120 110.680  59.660  1.00  0.00            
ATOM   1365  HB3 MET A  89      62.590 111.300  59.270  1.00  0.00            
ATOM   1366  CG  MET A  89      62.890 111.140  61.490  1.00  0.00            
ATOM   1367  HG2 MET A  89      62.900 112.230  61.600  1.00  0.00            
ATOM   1368  HG3 MET A  89      61.950 110.770  61.890  1.00  0.00            
ATOM   1369  SD  MET A  89      64.240 110.720  62.470  1.00  0.00            
ATOM   1370  CE  MET A  89      63.530 110.950  64.120  1.00  0.00            
ATOM   1371  HE1 MET A  89      62.550 110.470  64.230  1.00  0.00            
ATOM   1372  HE2 MET A  89      64.220 110.580  64.890  1.00  0.00            
ATOM   1373  HE3 MET A  89      63.410 112.000  64.370  1.00  0.00            
ATOM   1374  C   MET A  89      63.310 108.170  60.570  1.00  0.00            
ATOM   1375  O   MET A  89      64.030 107.350  59.980  1.00  0.00            
ATOM   1376  N   ASP A  90      62.790 107.800  61.750  1.00  0.00            
ATOM   1377  H   ASP A  90      62.060 108.450  61.990  1.00  0.00            
ATOM   1378  CA  ASP A  90      63.050 106.630  62.550  1.00  0.00            
ATOM   1379  HA  ASP A  90      64.120 106.600  62.730  1.00  0.00            
ATOM   1380  CB  ASP A  90      62.250 106.710  63.840  1.00  0.00            
ATOM   1381  HB2 ASP A  90      61.220 107.030  63.680  1.00  0.00            
ATOM   1382  HB3 ASP A  90      62.110 105.740  64.320  1.00  0.00            
ATOM   1383  CG  ASP A  90      62.880 107.650  64.830  1.00  0.00            
ATOM   1384  OD1 ASP A  90      64.130 107.710  64.960  1.00  0.00            
ATOM   1385  OD2 ASP A  90      62.160 107.910  65.860  1.00  0.00            
ATOM   1386  C   ASP A  90      62.640 105.250  61.900  1.00  0.00            
ATOM   1387  O   ASP A  90      63.240 104.270  62.200  1.00  0.00            
ATOM   1388  N   MET A  91      61.800 105.280  60.850  1.00  0.00            
ATOM   1389  H   MET A  91      61.230 106.100  60.730  1.00  0.00            
ATOM   1390  CA  MET A  91      61.650 104.230  59.910  1.00  0.00            
ATOM   1391  HA  MET A  91      61.710 103.330  60.510  1.00  0.00            
ATOM   1392  CB  MET A  91      60.220 104.250  59.330  1.00  0.00            
ATOM   1393  HB2 MET A  91      60.040 105.230  58.880  1.00  0.00            
ATOM   1394  HB3 MET A  91      60.090 103.600  58.470  1.00  0.00            
ATOM   1395  CG  MET A  91      59.130 104.120  60.410  1.00  0.00            
ATOM   1396  HG2 MET A  91      59.520 104.530  61.330  1.00  0.00            
ATOM   1397  HG3 MET A  91      58.290 104.790  60.240  1.00  0.00            
ATOM   1398  SD  MET A  91      58.440 102.500  60.780  1.00  0.00            
ATOM   1399  CE  MET A  91      57.420 102.260  59.320  1.00  0.00            
ATOM   1400  HE1 MET A  91      58.130 102.080  58.520  1.00  0.00            
ATOM   1401  HE2 MET A  91      56.760 101.400  59.290  1.00  0.00            
ATOM   1402  HE3 MET A  91      56.740 103.110  59.220  1.00  0.00            
ATOM   1403  C   MET A  91      62.690 104.220  58.800  1.00  0.00            
ATOM   1404  O   MET A  91      63.350 103.170  58.710  1.00  0.00            
ATOM   1405  N   ILE A  92      63.020 105.300  58.170  1.00  0.00            
ATOM   1406  H   ILE A  92      62.530 106.130  58.480  1.00  0.00            
ATOM   1407  CA  ILE A  92      63.940 105.300  56.960  1.00  0.00            
ATOM   1408  HA  ILE A  92      63.640 104.490  56.300  1.00  0.00            
ATOM   1409  CB  ILE A  92      63.780 106.610  56.040  1.00  0.00            
ATOM   1410  HB  ILE A  92      63.880 107.580  56.530  1.00  0.00            
ATOM   1411  CG2 ILE A  92      64.850 106.670  54.890  1.00  0.00            
ATOM   1412 1HG2 ILE A  92      64.890 105.710  54.370  1.00  0.00            
ATOM   1413 2HG2 ILE A  92      64.680 107.500  54.220  1.00  0.00            
ATOM   1414 3HG2 ILE A  92      65.810 106.900  55.360  1.00  0.00            
ATOM   1415  CG1 ILE A  92      62.430 106.500  55.350  1.00  0.00            
ATOM   1416 2HG1 ILE A  92      62.440 105.640  54.680  1.00  0.00            
ATOM   1417 3HG1 ILE A  92      61.660 106.360  56.110  1.00  0.00            
ATOM   1418  CD1 ILE A  92      61.990 107.790  54.650  1.00  0.00            
ATOM   1419 1HD1 ILE A  92      62.590 107.860  53.750  1.00  0.00            
ATOM   1420 2HD1 ILE A  92      61.000 107.770  54.200  1.00  0.00            
ATOM   1421 3HD1 ILE A  92      62.110 108.680  55.270  1.00  0.00            
ATOM   1422  C   ILE A  92      65.400 105.120  57.380  1.00  0.00            
ATOM   1423  O   ILE A  92      66.140 104.310  56.750  1.00  0.00            
ATOM   1424  N   GLU A  93      65.770 105.590  58.560  1.00  0.00            
ATOM   1425  H   GLU A  93      65.150 106.210  59.070  1.00  0.00            
ATOM   1426  CA  GLU A  93      67.060 105.250  59.290  1.00  0.00            
ATOM   1427  HA  GLU A  93      67.900 105.530  58.640  1.00  0.00            
ATOM   1428  CB  GLU A  93      67.270 106.140  60.510  1.00  0.00            
ATOM   1429  HB2 GLU A  93      66.440 106.000  61.200  1.00  0.00            
ATOM   1430  HB3 GLU A  93      68.120 105.790  61.100  1.00  0.00            
ATOM   1431  CG  GLU A  93      67.430 107.670  60.230  1.00  0.00            
ATOM   1432  HG2 GLU A  93      66.620 107.960  59.560  1.00  0.00            
ATOM   1433  HG3 GLU A  93      67.430 108.040  61.250  1.00  0.00            
ATOM   1434  CD  GLU A  93      68.800 108.120  59.770  1.00  0.00            
ATOM   1435  OE1 GLU A  93      68.800 109.280  59.270  1.00  0.00            
ATOM   1436  OE2 GLU A  93      69.530 107.270  59.250  1.00  0.00            
ATOM   1437  C   GLU A  93      67.160 103.740  59.600  1.00  0.00            
ATOM   1438  O   GLU A  93      68.010 103.130  58.950  1.00  0.00            
ATOM   1439  N   ALA A  94      66.040 103.110  59.910  1.00  0.00            
ATOM   1440  H   ALA A  94      65.210 103.610  60.170  1.00  0.00            
ATOM   1441  CA  ALA A  94      66.000 101.680  60.120  1.00  0.00            
ATOM   1442  HA  ALA A  94      66.900 101.440  60.680  1.00  0.00            
ATOM   1443  CB  ALA A  94      64.750 101.440  60.980  1.00  0.00            
ATOM   1444  HB1 ALA A  94      63.820 101.280  60.440  1.00  0.00            
ATOM   1445  HB2 ALA A  94      64.920 100.500  61.490  1.00  0.00            
ATOM   1446  HB3 ALA A  94      64.510 102.080  61.830  1.00  0.00            
ATOM   1447  C   ALA A  94      66.130 100.880  58.830  1.00  0.00            
ATOM   1448  O   ALA A  94      66.800  99.850  58.820  1.00  0.00            
ATOM   1449  N   ILE A  95      65.600 101.410  57.710  1.00  0.00            
ATOM   1450  H   ILE A  95      64.970 102.190  57.850  1.00  0.00            
ATOM   1451  CA  ILE A  95      65.720 100.760  56.380  1.00  0.00            
ATOM   1452  HA  ILE A  95      65.440  99.720  56.530  1.00  0.00            
ATOM   1453  CB  ILE A  95      64.790 101.410  55.330  1.00  0.00            
ATOM   1454  HB  ILE A  95      65.030 102.470  55.340  1.00  0.00            
ATOM   1455  CG2 ILE A  95      64.970 100.690  53.990  1.00  0.00            
ATOM   1456 1HG2 ILE A  95      65.010  99.610  54.100  1.00  0.00            
ATOM   1457 2HG2 ILE A  95      64.250 101.090  53.270  1.00  0.00            
ATOM   1458 3HG2 ILE A  95      65.920 101.000  53.560  1.00  0.00            
ATOM   1459  CG1 ILE A  95      63.370 101.420  55.780  1.00  0.00            
ATOM   1460 2HG1 ILE A  95      63.300 102.050  56.670  1.00  0.00            
ATOM   1461 3HG1 ILE A  95      62.780 101.950  55.030  1.00  0.00            
ATOM   1462  CD1 ILE A  95      62.790 100.020  56.120  1.00  0.00            
ATOM   1463 1HD1 ILE A  95      63.360  99.690  56.990  1.00  0.00            
ATOM   1464 2HD1 ILE A  95      61.760 100.240  56.430  1.00  0.00            
ATOM   1465 3HD1 ILE A  95      62.820  99.480  55.180  1.00  0.00            
ATOM   1466  C   ILE A  95      67.130 100.760  55.860  1.00  0.00            
ATOM   1467  O   ILE A  95      67.680  99.770  55.450  1.00  0.00            
ATOM   1468  N   SER A  96      67.780 101.930  56.060  1.00  0.00            
ATOM   1469  H   SER A  96      67.240 102.740  56.340  1.00  0.00            
ATOM   1470  CA  SER A  96      69.180 102.140  55.570  1.00  0.00            
ATOM   1471  HA  SER A  96      69.350 101.810  54.550  1.00  0.00            
ATOM   1472  CB  SER A  96      69.470 103.650  55.530  1.00  0.00            
ATOM   1473  HB2 SER A  96      70.440 103.720  55.030  1.00  0.00            
ATOM   1474  HB3 SER A  96      68.680 104.090  54.910  1.00  0.00            
ATOM   1475  OG  SER A  96      69.400 104.260  56.840  1.00  0.00            
ATOM   1476  HG  SER A  96      68.720 103.820  57.350  1.00  0.00            
ATOM   1477  C   SER A  96      70.270 101.380  56.340  1.00  0.00            
ATOM   1478  O   SER A  96      71.250 100.920  55.800  1.00  0.00            
ATOM   1479  N   SER A  97      69.960 101.110  57.630  1.00  0.00            
ATOM   1480  H   SER A  97      69.090 101.530  57.940  1.00  0.00            
ATOM   1481  CA  SER A  97      70.860 100.220  58.460  1.00  0.00            
ATOM   1482  HA  SER A  97      71.850 100.570  58.160  1.00  0.00            
ATOM   1483  CB  SER A  97      70.690 100.710  59.910  1.00  0.00            
ATOM   1484  HB2 SER A  97      71.430 100.160  60.480  1.00  0.00            
ATOM   1485  HB3 SER A  97      70.880 101.780  59.910  1.00  0.00            
ATOM   1486  OG  SER A  97      69.380 100.490  60.340  1.00  0.00            
ATOM   1487  HG  SER A  97      69.170 101.320  60.790  1.00  0.00            
ATOM   1488  C   SER A  97      70.650  98.720  58.310  1.00  0.00            
ATOM   1489  O   SER A  97      71.600  98.030  57.840  1.00  0.00            
ATOM   1490  N   VAL A  98      69.410  98.280  58.250  1.00  0.00            
ATOM   1491  H   VAL A  98      68.670  98.910  58.520  1.00  0.00            
ATOM   1492  CA  VAL A  98      69.010  96.910  57.880  1.00  0.00            
ATOM   1493  HA  VAL A  98      69.570  96.290  58.570  1.00  0.00            
ATOM   1494  CB  VAL A  98      67.540  96.580  58.020  1.00  0.00            
ATOM   1495  HB  VAL A  98      66.990  97.370  57.520  1.00  0.00            
ATOM   1496  CG1 VAL A  98      67.170  95.250  57.390  1.00  0.00            
ATOM   1497 1HG1 VAL A  98      67.880  94.490  57.730  1.00  0.00            
ATOM   1498 2HG1 VAL A  98      66.230  94.890  57.800  1.00  0.00            
ATOM   1499 3HG1 VAL A  98      67.220  95.300  56.300  1.00  0.00            
ATOM   1500  CG2 VAL A  98      67.210  96.580  59.580  1.00  0.00            
ATOM   1501 1HG2 VAL A  98      67.340  97.580  59.990  1.00  0.00            
ATOM   1502 2HG2 VAL A  98      66.230  96.190  59.830  1.00  0.00            
ATOM   1503 3HG2 VAL A  98      67.940  95.910  60.030  1.00  0.00            
ATOM   1504  C   VAL A  98      69.480  96.550  56.480  1.00  0.00            
ATOM   1505  O   VAL A  98      70.250  95.540  56.360  1.00  0.00            
ATOM   1506  N   ARG A  99      69.510  97.530  55.530  1.00  0.00            
ATOM   1507  H   ARG A  99      69.030  98.400  55.720  1.00  0.00            
ATOM   1508  CA  ARG A  99      70.040  97.280  54.180  1.00  0.00            
ATOM   1509  HA  ARG A  99      69.550  96.370  53.830  1.00  0.00            
ATOM   1510  CB  ARG A  99      69.500  98.340  53.330  1.00  0.00            
ATOM   1511  HB2 ARG A  99      68.440  98.170  53.120  1.00  0.00            
ATOM   1512  HB3 ARG A  99      69.690  99.270  53.860  1.00  0.00            
ATOM   1513  CG  ARG A  99      70.080  98.410  51.930  1.00  0.00            
ATOM   1514  HG2 ARG A  99      71.110  98.720  52.070  1.00  0.00            
ATOM   1515  HG3 ARG A  99      70.060  97.450  51.420  1.00  0.00            
ATOM   1516  CD  ARG A  99      69.380  99.460  51.000  1.00  0.00            
ATOM   1517  HD2 ARG A  99      69.620  99.350  49.940  1.00  0.00            
ATOM   1518  HD3 ARG A  99      68.340  99.160  50.980  1.00  0.00            
ATOM   1519  NE  ARG A  99      69.410 100.820  51.590  1.00  0.00            
ATOM   1520  HE  ARG A  99      68.740 100.950  52.340  1.00  0.00            
ATOM   1521  CZ  ARG A  99      70.490 101.550  51.680  1.00  0.00            
ATOM   1522  NH1 ARG A  99      71.490 101.290  50.920  1.00  0.00            
ATOM   1523 1HH1 ARG A  99      71.520 100.380  50.470  1.00  0.00            
ATOM   1524 2HH1 ARG A  99      72.120 102.020  50.620  1.00  0.00            
ATOM   1525  NH2 ARG A  99      70.390 102.770  52.070  1.00  0.00            
ATOM   1526 1HH2 ARG A  99      69.480 103.200  52.120  1.00  0.00            
ATOM   1527 2HH2 ARG A  99      71.200 103.350  51.940  1.00  0.00            
ATOM   1528  C   ARG A  99      71.510  97.020  54.220  1.00  0.00            
ATOM   1529  O   ARG A  99      72.060  96.260  53.380  1.00  0.00            
ATOM   1530  N   GLU A 100      72.270  97.880  54.930  1.00  0.00            
ATOM   1531  H   GLU A 100      71.640  98.550  55.360  1.00  0.00            
ATOM   1532  CA  GLU A 100      73.730  97.920  54.980  1.00  0.00            
ATOM   1533  HA  GLU A 100      74.040  97.570  54.000  1.00  0.00            
ATOM   1534  CB  GLU A 100      74.300  99.320  55.250  1.00  0.00            
ATOM   1535  HB2 GLU A 100      75.250  99.410  54.730  1.00  0.00            
ATOM   1536  HB3 GLU A 100      73.590 100.060  54.880  1.00  0.00            
ATOM   1537  CG  GLU A 100      74.420  99.610  56.790  1.00  0.00            
ATOM   1538  HG2 GLU A 100      73.490  99.230  57.220  1.00  0.00            
ATOM   1539  HG3 GLU A 100      75.270  99.130  57.270  1.00  0.00            
ATOM   1540  CD  GLU A 100      74.610 101.070  57.210  1.00  0.00            
ATOM   1541  OE1 GLU A 100      75.580 101.660  56.730  1.00  0.00            
ATOM   1542  OE2 GLU A 100      74.240 101.330  58.400  1.00  0.00            
ATOM   1543  C   GLU A 100      74.270  96.900  55.900  1.00  0.00            
ATOM   1544  O   GLU A 100      75.460  96.650  55.690  1.00  0.00            
ATOM   1545  N   VAL A 101      73.590  96.220  56.800  1.00  0.00            
ATOM   1546  H   VAL A 101      72.650  96.580  56.910  1.00  0.00            
ATOM   1547  CA  VAL A 101      73.960  94.980  57.440  1.00  0.00            
ATOM   1548  HA  VAL A 101      75.050  95.000  57.520  1.00  0.00            
ATOM   1549  CB  VAL A 101      73.520  94.840  58.870  1.00  0.00            
ATOM   1550  HB  VAL A 101      73.890  93.910  59.290  1.00  0.00            
ATOM   1551  CG1 VAL A 101      74.140  96.090  59.610  1.00  0.00            
ATOM   1552 1HG1 VAL A 101      73.560  96.940  59.270  1.00  0.00            
ATOM   1553 2HG1 VAL A 101      74.090  95.840  60.670  1.00  0.00            
ATOM   1554 3HG1 VAL A 101      75.150  96.210  59.210  1.00  0.00            
ATOM   1555  CG2 VAL A 101      72.010  94.710  59.180  1.00  0.00            
ATOM   1556 1HG2 VAL A 101      71.680  93.770  58.730  1.00  0.00            
ATOM   1557 2HG2 VAL A 101      71.840  94.790  60.250  1.00  0.00            
ATOM   1558 3HG2 VAL A 101      71.550  95.560  58.670  1.00  0.00            
ATOM   1559  C   VAL A 101      73.560  93.740  56.670  1.00  0.00            
ATOM   1560  O   VAL A 101      74.390  92.840  56.490  1.00  0.00            
ATOM   1561  N   THR A 102      72.340  93.670  56.180  1.00  0.00            
ATOM   1562  H   THR A 102      71.720  94.440  56.360  1.00  0.00            
ATOM   1563  CA  THR A 102      71.820  92.380  55.720  1.00  0.00            
ATOM   1564  HA  THR A 102      72.240  91.610  56.360  1.00  0.00            
ATOM   1565  CB  THR A 102      70.330  92.290  56.250  1.00  0.00            
ATOM   1566  HB  THR A 102      70.210  92.860  57.170  1.00  0.00            
ATOM   1567  CG2 THR A 102      69.400  92.740  55.150  1.00  0.00            
ATOM   1568 1HG2 THR A 102      69.210  92.040  54.330  1.00  0.00            
ATOM   1569 2HG2 THR A 102      68.380  92.860  55.520  1.00  0.00            
ATOM   1570 3HG2 THR A 102      69.770  93.660  54.690  1.00  0.00            
ATOM   1571  OG1 THR A 102      69.860  90.930  56.560  1.00  0.00            
ATOM   1572  HG1 THR A 102      68.910  90.900  56.640  1.00  0.00            
ATOM   1573  C   THR A 102      72.070  92.030  54.270  1.00  0.00            
ATOM   1574  O   THR A 102      72.040  90.870  53.890  1.00  0.00            
ATOM   1575  N   GLY A 103      72.450  93.060  53.440  1.00  0.00            
ATOM   1576  H   GLY A 103      72.360  94.020  53.740  1.00  0.00            
ATOM   1577  CA  GLY A 103      72.920  92.850  52.050  1.00  0.00            
ATOM   1578  HA2 GLY A 103      73.370  93.770  51.680  1.00  0.00            
ATOM   1579  HA3 GLY A 103      73.800  92.210  52.050  1.00  0.00            
ATOM   1580  C   GLY A 103      71.780  92.550  51.130  1.00  0.00            
ATOM   1581  O   GLY A 103      71.990  91.760  50.150  1.00  0.00            
ATOM   1582  N   VAL A 104      70.610  93.170  51.300  1.00  0.00            
ATOM   1583  H   VAL A 104      70.470  93.790  52.090  1.00  0.00            
ATOM   1584  CA  VAL A 104      69.460  93.010  50.350  1.00  0.00            
ATOM   1585  HA  VAL A 104      69.830  92.610  49.410  1.00  0.00            
ATOM   1586  CB  VAL A 104      68.540  91.910  50.970  1.00  0.00            
ATOM   1587  HB  VAL A 104      69.120  91.110  51.430  1.00  0.00            
ATOM   1588  CG1 VAL A 104      67.630  92.410  52.110  1.00  0.00            
ATOM   1589 1HG1 VAL A 104      66.870  93.050  51.680  1.00  0.00            
ATOM   1590 2HG1 VAL A 104      67.060  91.610  52.590  1.00  0.00            
ATOM   1591 3HG1 VAL A 104      68.160  92.990  52.860  1.00  0.00            
ATOM   1592  CG2 VAL A 104      67.660  91.280  49.880  1.00  0.00            
ATOM   1593 1HG2 VAL A 104      68.290  90.840  49.110  1.00  0.00            
ATOM   1594 2HG2 VAL A 104      67.150  90.440  50.350  1.00  0.00            
ATOM   1595 3HG2 VAL A 104      66.930  91.990  49.500  1.00  0.00            
ATOM   1596  C   VAL A 104      68.760  94.250  49.990  1.00  0.00            
ATOM   1597  O   VAL A 104      68.690  95.170  50.770  1.00  0.00            
ATOM   1598  N   ASN A 105      68.050  94.260  48.910  1.00  0.00            
ATOM   1599  H   ASN A 105      68.240  93.510  48.270  1.00  0.00            
ATOM   1600  CA  ASN A 105      67.180  95.280  48.500  1.00  0.00            
ATOM   1601  HA  ASN A 105      67.730  96.220  48.510  1.00  0.00            
ATOM   1602  CB  ASN A 105      66.710  94.900  47.020  1.00  0.00            
ATOM   1603  HB2 ASN A 105      65.990  94.080  47.130  1.00  0.00            
ATOM   1604  HB3 ASN A 105      66.100  95.710  46.620  1.00  0.00            
ATOM   1605  CG  ASN A 105      67.720  94.550  45.980  1.00  0.00            
ATOM   1606  OD1 ASN A 105      68.460  95.390  45.560  1.00  0.00            
ATOM   1607  ND2 ASN A 105      67.890  93.310  45.720  1.00  0.00            
ATOM   1608 1HD2 ASN A 105      68.480  92.990  44.970  1.00  0.00            
ATOM   1609 2HD2 ASN A 105      67.370  92.670  46.300  1.00  0.00            
ATOM   1610  C   ASN A 105      65.950  95.560  49.330  1.00  0.00            
ATOM   1611  O   ASN A 105      64.820  95.140  49.020  1.00  0.00            
ATOM   1612  N   VAL A 106      66.140  96.160  50.510  1.00  0.00            
ATOM   1613  H   VAL A 106      67.100  96.330  50.780  1.00  0.00            
ATOM   1614  CA  VAL A 106      65.010  96.780  51.300  1.00  0.00            
ATOM   1615  HA  VAL A 106      64.090  96.310  50.950  1.00  0.00            
ATOM   1616  CB  VAL A 106      65.210  96.710  52.880  1.00  0.00            
ATOM   1617  HB  VAL A 106      65.890  97.540  53.090  1.00  0.00            
ATOM   1618  CG1 VAL A 106      63.880  96.850  53.590  1.00  0.00            
ATOM   1619 1HG1 VAL A 106      63.200  96.030  53.350  1.00  0.00            
ATOM   1620 2HG1 VAL A 106      64.070  96.820  54.660  1.00  0.00            
ATOM   1621 3HG1 VAL A 106      63.470  97.820  53.300  1.00  0.00            
ATOM   1622  CG2 VAL A 106      65.890  95.370  53.270  1.00  0.00            
ATOM   1623 1HG2 VAL A 106      66.950  95.290  53.060  1.00  0.00            
ATOM   1624 2HG2 VAL A 106      65.890  95.360  54.360  1.00  0.00            
ATOM   1625 3HG2 VAL A 106      65.260  94.560  52.910  1.00  0.00            
ATOM   1626  C   VAL A 106      64.900  98.290  50.980  1.00  0.00            
ATOM   1627  O   VAL A 106      65.900  99.030  51.010  1.00  0.00            
ATOM   1628  N   ASN A 107      63.740  98.560  50.370  1.00  0.00            
ATOM   1629  H   ASN A 107      63.080  97.810  50.200  1.00  0.00            
ATOM   1630  CA  ASN A 107      63.390  99.890  49.870  1.00  0.00            
ATOM   1631  HA  ASN A 107      63.910 100.630  50.470  1.00  0.00            
ATOM   1632  CB  ASN A 107      63.770 100.070  48.390  1.00  0.00            
ATOM   1633  HB2 ASN A 107      63.400  99.280  47.740  1.00  0.00            
ATOM   1634  HB3 ASN A 107      63.460 101.080  48.130  1.00  0.00            
ATOM   1635  CG  ASN A 107      65.300 100.170  48.180  1.00  0.00            
ATOM   1636  OD1 ASN A 107      65.950 101.140  48.540  1.00  0.00            
ATOM   1637  ND2 ASN A 107      65.820  99.200  47.470  1.00  0.00            
ATOM   1638 1HD2 ASN A 107      66.710  99.310  47.000  1.00  0.00            
ATOM   1639 2HD2 ASN A 107      65.160  98.580  47.020  1.00  0.00            
ATOM   1640  C   ASN A 107      61.900 100.040  50.090  1.00  0.00            
ATOM   1641  O   ASN A 107      61.160  99.050  49.960  1.00  0.00            
ATOM   1642  N   MET A 108      61.460 101.190  50.550  1.00  0.00            
ATOM   1643  H   MET A 108      62.050 102.000  50.470  1.00  0.00            
ATOM   1644  CA  MET A 108      60.140 101.510  51.020  1.00  0.00            
ATOM   1645  HA  MET A 108      59.460 100.700  50.770  1.00  0.00            
ATOM   1646  CB  MET A 108      60.170 101.680  52.500  1.00  0.00            
ATOM   1647  HB2 MET A 108      61.000 102.320  52.810  1.00  0.00            
ATOM   1648  HB3 MET A 108      59.220 102.100  52.810  1.00  0.00            
ATOM   1649  CG  MET A 108      60.300 100.360  53.230  1.00  0.00            
ATOM   1650  HG2 MET A 108      61.000  99.650  52.790  1.00  0.00            
ATOM   1651  HG3 MET A 108      60.700 100.660  54.210  1.00  0.00            
ATOM   1652  SD  MET A 108      58.770  99.460  53.570  1.00  0.00            
ATOM   1653  CE  MET A 108      58.690  99.610  55.390  1.00  0.00            
ATOM   1654  HE1 MET A 108      58.810 100.600  55.830  1.00  0.00            
ATOM   1655  HE2 MET A 108      57.710  99.240  55.690  1.00  0.00            
ATOM   1656  HE3 MET A 108      59.510  99.030  55.810  1.00  0.00            
ATOM   1657  C   MET A 108      59.450 102.800  50.490  1.00  0.00            
ATOM   1658  O   MET A 108      60.070 103.870  50.600  1.00  0.00            
ATOM   1659  N   ARG A 109      58.130 102.720  50.260  1.00  0.00            
ATOM   1660  H   ARG A 109      57.670 101.820  50.240  1.00  0.00            
ATOM   1661  CA  ARG A 109      57.280 103.920  50.330  1.00  0.00            
ATOM   1662  HA  ARG A 109      57.860 104.790  50.020  1.00  0.00            
ATOM   1663  CB  ARG A 109      56.030 103.740  49.340  1.00  0.00            
ATOM   1664  HB2 ARG A 109      55.300 103.040  49.740  1.00  0.00            
ATOM   1665  HB3 ARG A 109      55.480 104.680  49.330  1.00  0.00            
ATOM   1666  CG  ARG A 109      56.460 103.580  47.880  1.00  0.00            
ATOM   1667  HG2 ARG A 109      55.890 104.070  47.090  1.00  0.00            
ATOM   1668  HG3 ARG A 109      57.410 104.100  47.790  1.00  0.00            
ATOM   1669  CD  ARG A 109      56.620 102.180  47.560  1.00  0.00            
ATOM   1670  HD2 ARG A 109      57.110 102.140  46.580  1.00  0.00            
ATOM   1671  HD3 ARG A 109      57.170 101.570  48.280  1.00  0.00            
ATOM   1672  NE  ARG A 109      55.320 101.390  47.590  1.00  0.00            
ATOM   1673  HE  ARG A 109      54.600 101.430  48.300  1.00  0.00            
ATOM   1674  CZ  ARG A 109      55.200 100.230  47.120  1.00  0.00            
ATOM   1675  NH1 ARG A 109      56.120  99.590  46.460  1.00  0.00            
ATOM   1676 1HH1 ARG A 109      56.770 100.140  45.920  1.00  0.00            
ATOM   1677 2HH1 ARG A 109      55.820  98.700  46.100  1.00  0.00            
ATOM   1678  NH2 ARG A 109      54.130  99.610  47.450  1.00  0.00            
ATOM   1679 1HH2 ARG A 109      53.350  99.960  47.980  1.00  0.00            
ATOM   1680 2HH2 ARG A 109      54.120  98.600  47.320  1.00  0.00            
ATOM   1681  C   ARG A 109      56.710 104.170  51.770  1.00  0.00            
ATOM   1682  O   ARG A 109      56.640 103.290  52.610  1.00  0.00            
ATOM   1683  N   VAL A 110      56.310 105.460  51.970  1.00  0.00            
ATOM   1684  H   VAL A 110      56.480 106.160  51.260  1.00  0.00            
ATOM   1685  CA  VAL A 110      55.660 105.860  53.260  1.00  0.00            
ATOM   1686  HA  VAL A 110      55.070 105.020  53.620  1.00  0.00            
ATOM   1687  CB  VAL A 110      56.700 106.320  54.290  1.00  0.00            
ATOM   1688  HB  VAL A 110      57.330 107.090  53.840  1.00  0.00            
ATOM   1689  CG1 VAL A 110      55.970 106.880  55.520  1.00  0.00            
ATOM   1690 1HG1 VAL A 110      55.230 106.150  55.850  1.00  0.00            
ATOM   1691 2HG1 VAL A 110      56.710 106.960  56.320  1.00  0.00            
ATOM   1692 3HG1 VAL A 110      55.590 107.900  55.440  1.00  0.00            
ATOM   1693  CG2 VAL A 110      57.490 105.180  54.830  1.00  0.00            
ATOM   1694 1HG2 VAL A 110      58.200 104.690  54.160  1.00  0.00            
ATOM   1695 2HG2 VAL A 110      57.990 105.470  55.760  1.00  0.00            
ATOM   1696 3HG2 VAL A 110      56.760 104.440  55.150  1.00  0.00            
ATOM   1697  C   VAL A 110      54.680 107.030  52.930  1.00  0.00            
ATOM   1698  O   VAL A 110      55.100 107.980  52.250  1.00  0.00            
ATOM   1699  N   GLY A 111      53.470 106.870  53.400  1.00  0.00            
ATOM   1700  H   GLY A 111      53.260 105.990  53.850  1.00  0.00            
ATOM   1701  CA  GLY A 111      52.320 107.690  53.150  1.00  0.00            
ATOM   1702  HA2 GLY A 111      52.610 108.580  52.590  1.00  0.00            
ATOM   1703  HA3 GLY A 111      51.660 107.080  52.530  1.00  0.00            
ATOM   1704  C   GLY A 111      51.600 108.000  54.490  1.00  0.00            
ATOM   1705  O   GLY A 111      51.330 107.100  55.260  1.00  0.00            
ATOM   1706  N   ILE A 112      51.240 109.220  54.660  1.00  0.00            
ATOM   1707  H   ILE A 112      51.560 109.940  54.020  1.00  0.00            
ATOM   1708  CA  ILE A 112      50.620 109.610  55.970  1.00  0.00            
ATOM   1709  HA  ILE A 112      50.140 108.750  56.450  1.00  0.00            
ATOM   1710  CB  ILE A 112      51.690 110.220  56.910  1.00  0.00            
ATOM   1711  HB  ILE A 112      51.180 110.960  57.520  1.00  0.00            
ATOM   1712  CG2 ILE A 112      52.260 109.130  57.880  1.00  0.00            
ATOM   1713 1HG2 ILE A 112      52.540 108.310  57.220  1.00  0.00            
ATOM   1714 2HG2 ILE A 112      53.010 109.630  58.490  1.00  0.00            
ATOM   1715 3HG2 ILE A 112      51.460 108.830  58.550  1.00  0.00            
ATOM   1716  CG1 ILE A 112      52.810 110.990  56.190  1.00  0.00            
ATOM   1717 2HG1 ILE A 112      52.370 111.530  55.350  1.00  0.00            
ATOM   1718 3HG1 ILE A 112      53.150 111.800  56.840  1.00  0.00            
ATOM   1719  CD1 ILE A 112      54.050 110.250  55.750  1.00  0.00            
ATOM   1720 1HD1 ILE A 112      53.780 109.280  55.340  1.00  0.00            
ATOM   1721 2HD1 ILE A 112      54.630 110.900  55.080  1.00  0.00            
ATOM   1722 3HD1 ILE A 112      54.660 110.040  56.630  1.00  0.00            
ATOM   1723  C   ILE A 112      49.450 110.570  55.780  1.00  0.00            
ATOM   1724  O   ILE A 112      49.730 111.770  55.610  1.00  0.00            
ATOM   1725  N   HIE A 113      48.240 110.070  56.180  1.00  0.00            
ATOM   1726  H   HIE A 113      48.270 109.130  56.550  1.00  0.00            
ATOM   1727  CA  HIE A 113      47.000 110.810  56.180  1.00  0.00            
ATOM   1728  HA  HIE A 113      47.290 111.700  55.610  1.00  0.00            
ATOM   1729  CB  HIE A 113      45.910 110.170  55.460  1.00  0.00            
ATOM   1730  HB2 HIE A 113      46.370 109.800  54.550  1.00  0.00            
ATOM   1731  HB3 HIE A 113      45.480 109.280  55.910  1.00  0.00            
ATOM   1732  CG  HIE A 113      44.810 111.110  54.970  1.00  0.00            
ATOM   1733  ND1 HIE A 113      44.890 112.520  54.850  1.00  0.00            
ATOM   1734  CE1 HIE A 113      43.640 112.970  54.550  1.00  0.00            
ATOM   1735  HE1 HIE A 113      43.360 113.970  54.260  1.00  0.00            
ATOM   1736  NE2 HIE A 113      42.750 111.930  54.610  1.00  0.00            
ATOM   1737  HE2 HIE A 113      41.790 112.010  54.310  1.00  0.00            
ATOM   1738  CD2 HIE A 113      43.490 110.740  54.880  1.00  0.00            
ATOM   1739  HD2 HIE A 113      43.130 109.720  54.880  1.00  0.00            
ATOM   1740  C   HIE A 113      46.630 111.190  57.600  1.00  0.00            
ATOM   1741  O   HIE A 113      47.120 110.690  58.600  1.00  0.00            
ATOM   1742  N   SER A 114      45.630 112.060  57.740  1.00  0.00            
ATOM   1743  H   SER A 114      45.240 112.560  56.960  1.00  0.00            
ATOM   1744  CA  SER A 114      45.000 112.300  59.020  1.00  0.00            
ATOM   1745  HA  SER A 114      45.040 111.340  59.540  1.00  0.00            
ATOM   1746  CB  SER A 114      45.770 113.360  59.810  1.00  0.00            
ATOM   1747  HB2 SER A 114      45.200 113.520  60.720  1.00  0.00            
ATOM   1748  HB3 SER A 114      46.780 113.000  60.000  1.00  0.00            
ATOM   1749  OG  SER A 114      45.680 114.570  59.110  1.00  0.00            
ATOM   1750  HG  SER A 114      44.820 114.590  58.690  1.00  0.00            
ATOM   1751  C   SER A 114      43.570 112.780  58.810  1.00  0.00            
ATOM   1752  O   SER A 114      43.310 113.640  57.980  1.00  0.00            
ATOM   1753  N   GLY A 115      42.690 112.510  59.800  1.00  0.00            
ATOM   1754  H   GLY A 115      43.050 111.870  60.490  1.00  0.00            
ATOM   1755  CA  GLY A 115      41.270 112.740  59.700  1.00  0.00            
ATOM   1756  HA2 GLY A 115      41.070 113.810  59.730  1.00  0.00            
ATOM   1757  HA3 GLY A 115      40.940 112.460  58.700  1.00  0.00            
ATOM   1758  C   GLY A 115      40.640 112.010  60.890  1.00  0.00            
ATOM   1759  O   GLY A 115      40.730 112.480  62.020  1.00  0.00            
ATOM   1760  N   ARG A 116      39.750 111.020  60.600  1.00  0.00            
ATOM   1761  H   ARG A 116      39.850 110.820  59.620  1.00  0.00            
ATOM   1762  CA  ARG A 116      38.870 110.380  61.550  1.00  0.00            
ATOM   1763  HA  ARG A 116      39.350 110.430  62.520  1.00  0.00            
ATOM   1764  CB  ARG A 116      37.570 111.280  61.580  1.00  0.00            
ATOM   1765  HB2 ARG A 116      36.880 110.960  62.360  1.00  0.00            
ATOM   1766  HB3 ARG A 116      37.980 112.260  61.830  1.00  0.00            
ATOM   1767  CG  ARG A 116      36.720 111.380  60.270  1.00  0.00            
ATOM   1768  HG2 ARG A 116      36.180 112.320  60.280  1.00  0.00            
ATOM   1769  HG3 ARG A 116      37.390 111.470  59.410  1.00  0.00            
ATOM   1770  CD  ARG A 116      35.720 110.230  60.050  1.00  0.00            
ATOM   1771  HD2 ARG A 116      36.260 109.350  59.710  1.00  0.00            
ATOM   1772  HD3 ARG A 116      35.290 109.940  61.000  1.00  0.00            
ATOM   1773  NE  ARG A 116      34.570 110.410  59.080  1.00  0.00            
ATOM   1774  HE  ARG A 116      34.610 109.930  58.190  1.00  0.00            
ATOM   1775  CZ  ARG A 116      33.580 111.240  59.370  1.00  0.00            
ATOM   1776  NH1 ARG A 116      33.440 111.870  60.500  1.00  0.00            
ATOM   1777 1HH1 ARG A 116      34.000 111.600  61.290  1.00  0.00            
ATOM   1778 2HH1 ARG A 116      32.600 112.400  60.710  1.00  0.00            
ATOM   1779  NH2 ARG A 116      32.650 111.400  58.490  1.00  0.00            
ATOM   1780 1HH2 ARG A 116      32.840 111.010  57.580  1.00  0.00            
ATOM   1781 2HH2 ARG A 116      32.000 112.170  58.520  1.00  0.00            
ATOM   1782  C   ARG A 116      38.480 108.900  61.100  1.00  0.00            
ATOM   1783  O   ARG A 116      38.480 108.570  59.930  1.00  0.00            
ATOM   1784  N   VAL A 117      38.370 108.030  62.060  1.00  0.00            
ATOM   1785  H   VAL A 117      38.490 108.460  62.970  1.00  0.00            
ATOM   1786  CA  VAL A 117      38.480 106.560  61.950  1.00  0.00            
ATOM   1787  HA  VAL A 117      38.190 106.320  60.930  1.00  0.00            
ATOM   1788  CB  VAL A 117      39.880 106.140  62.260  1.00  0.00            
ATOM   1789  HB  VAL A 117      40.170 106.780  63.090  1.00  0.00            
ATOM   1790  CG1 VAL A 117      40.280 104.690  62.700  1.00  0.00            
ATOM   1791 1HG1 VAL A 117      40.010 104.040  61.870  1.00  0.00            
ATOM   1792 2HG1 VAL A 117      41.350 104.580  62.920  1.00  0.00            
ATOM   1793 3HG1 VAL A 117      39.760 104.420  63.620  1.00  0.00            
ATOM   1794  CG2 VAL A 117      40.850 106.420  61.130  1.00  0.00            
ATOM   1795 1HG2 VAL A 117      40.790 107.510  61.050  1.00  0.00            
ATOM   1796 2HG2 VAL A 117      41.840 106.160  61.480  1.00  0.00            
ATOM   1797 3HG2 VAL A 117      40.550 105.960  60.180  1.00  0.00            
ATOM   1798  C   VAL A 117      37.490 105.870  62.910  1.00  0.00            
ATOM   1799  O   VAL A 117      37.390 106.290  64.080  1.00  0.00            
ATOM   1800  N   HIE A 118      37.050 104.640  62.480  1.00  0.00            
ATOM   1801  H   HIE A 118      37.080 104.590  61.470  1.00  0.00            
ATOM   1802  CA  HIE A 118      36.570 103.530  63.300  1.00  0.00            
ATOM   1803  HA  HIE A 118      36.130 103.900  64.220  1.00  0.00            
ATOM   1804  CB  HIE A 118      35.480 102.760  62.550  1.00  0.00            
ATOM   1805  HB2 HIE A 118      35.960 102.450  61.630  1.00  0.00            
ATOM   1806  HB3 HIE A 118      35.210 101.880  63.130  1.00  0.00            
ATOM   1807  CG  HIE A 118      34.150 103.550  62.310  1.00  0.00            
ATOM   1808  ND1 HIE A 118      33.840 104.010  61.030  1.00  0.00            
ATOM   1809  CE1 HIE A 118      32.890 104.960  61.180  1.00  0.00            
ATOM   1810  HE1 HIE A 118      32.730 105.740  60.450  1.00  0.00            
ATOM   1811  NE2 HIE A 118      32.530 105.060  62.510  1.00  0.00            
ATOM   1812  HE2 HIE A 118      31.840 105.690  62.880  1.00  0.00            
ATOM   1813  CD2 HIE A 118      33.450 104.250  63.200  1.00  0.00            
ATOM   1814  HD2 HIE A 118      33.540 104.220  64.270  1.00  0.00            
ATOM   1815  C   HIE A 118      37.710 102.630  63.650  1.00  0.00            
ATOM   1816  O   HIE A 118      38.460 102.200  62.780  1.00  0.00            
ATOM   1817  N   CYS A 119      37.820 102.230  64.900  1.00  0.00            
ATOM   1818  H   CYS A 119      37.370 102.560  65.740  1.00  0.00            
ATOM   1819  CA  CYS A 119      38.780 101.130  65.260  1.00  0.00            
ATOM   1820  HA  CYS A 119      39.110 100.560  64.390  1.00  0.00            
ATOM   1821  CB  CYS A 119      40.000 101.750  65.850  1.00  0.00            
ATOM   1822  HB2 CYS A 119      40.730 100.950  65.980  1.00  0.00            
ATOM   1823  HB3 CYS A 119      40.310 102.590  65.230  1.00  0.00            
ATOM   1824  SG  CYS A 119      39.800 102.460  67.580  1.00  0.00            
ATOM   1825  HG  CYS A 119      39.820 103.740  67.190  1.00  0.00            
ATOM   1826  C   CYS A 119      38.220 100.030  66.200  1.00  0.00            
ATOM   1827  O   CYS A 119      37.370 100.360  67.070  1.00  0.00            
ATOM   1828  N   GLY A 120      38.840  98.860  66.230  1.00  0.00            
ATOM   1829  H   GLY A 120      39.580  98.540  65.620  1.00  0.00            
ATOM   1830  CA  GLY A 120      38.540  97.840  67.190  1.00  0.00            
ATOM   1831  HA2 GLY A 120      39.220  97.910  68.040  1.00  0.00            
ATOM   1832  HA3 GLY A 120      37.510  98.010  67.520  1.00  0.00            
ATOM   1833  C   GLY A 120      38.680  96.450  66.590  1.00  0.00            
ATOM   1834  O   GLY A 120      39.570  96.260  65.770  1.00  0.00            
ATOM   1835  N   VAL A 121      37.630  95.600  66.670  1.00  0.00            
ATOM   1836  H   VAL A 121      36.830  95.910  67.200  1.00  0.00            
ATOM   1837  CA  VAL A 121      37.570  94.250  66.060  1.00  0.00            
ATOM   1838  HA  VAL A 121      38.360  94.230  65.320  1.00  0.00            
ATOM   1839  CB  VAL A 121      38.100  93.190  66.990  1.00  0.00            
ATOM   1840  HB  VAL A 121      38.040  92.210  66.510  1.00  0.00            
ATOM   1841  CG1 VAL A 121      39.580  93.330  67.340  1.00  0.00            
ATOM   1842 1HG1 VAL A 121      39.630  94.050  68.160  1.00  0.00            
ATOM   1843 2HG1 VAL A 121      40.020  92.390  67.690  1.00  0.00            
ATOM   1844 3HG1 VAL A 121      40.240  93.650  66.530  1.00  0.00            
ATOM   1845  CG2 VAL A 121      37.230  93.060  68.260  1.00  0.00            
ATOM   1846 1HG2 VAL A 121      36.310  92.600  67.900  1.00  0.00            
ATOM   1847 2HG2 VAL A 121      37.710  92.350  68.930  1.00  0.00            
ATOM   1848 3HG2 VAL A 121      37.110  94.030  68.760  1.00  0.00            
ATOM   1849  C   VAL A 121      36.230  93.840  65.400  1.00  0.00            
ATOM   1850  O   VAL A 121      35.180  94.210  65.860  1.00  0.00            
ATOM   1851  N   LEU A 122      36.320  92.820  64.570  1.00  0.00            
ATOM   1852  H   LEU A 122      37.260  92.590  64.280  1.00  0.00            
ATOM   1853  CA  LEU A 122      35.180  92.070  64.000  1.00  0.00            
ATOM   1854  HA  LEU A 122      34.300  92.440  64.530  1.00  0.00            
ATOM   1855  CB  LEU A 122      34.980  92.240  62.510  1.00  0.00            
ATOM   1856  HB2 LEU A 122      35.760  91.790  61.890  1.00  0.00            
ATOM   1857  HB3 LEU A 122      34.110  91.640  62.240  1.00  0.00            
ATOM   1858  CG  LEU A 122      34.720  93.620  61.980  1.00  0.00            
ATOM   1859  HG  LEU A 122      34.100  94.170  62.690  1.00  0.00            
ATOM   1860  CD1 LEU A 122      35.960  94.430  61.560  1.00  0.00            
ATOM   1861 1HD1 LEU A 122      36.600  93.860  60.900  1.00  0.00            
ATOM   1862 2HD1 LEU A 122      35.720  95.420  61.160  1.00  0.00            
ATOM   1863 3HD1 LEU A 122      36.550  94.690  62.440  1.00  0.00            
ATOM   1864  CD2 LEU A 122      34.100  93.550  60.580  1.00  0.00            
ATOM   1865 1HD2 LEU A 122      33.070  93.390  60.910  1.00  0.00            
ATOM   1866 2HD2 LEU A 122      34.180  94.510  60.070  1.00  0.00            
ATOM   1867 3HD2 LEU A 122      34.530  92.720  60.010  1.00  0.00            
ATOM   1868  C   LEU A 122      35.190  90.590  64.370  1.00  0.00            
ATOM   1869  O   LEU A 122      36.270  90.000  64.620  1.00  0.00            
ATOM   1870  N   GLY A 123      34.070  89.890  64.130  1.00  0.00            
ATOM   1871  H   GLY A 123      33.220  90.350  63.830  1.00  0.00            
ATOM   1872  CA  GLY A 123      34.060  88.460  64.110  1.00  0.00            
ATOM   1873  HA2 GLY A 123      33.130  88.230  63.600  1.00  0.00            
ATOM   1874  HA3 GLY A 123      34.850  87.980  63.520  1.00  0.00            
ATOM   1875  C   GLY A 123      33.940  87.750  65.500  1.00  0.00            
ATOM   1876  O   GLY A 123      33.350  88.190  66.480  1.00  0.00            
ATOM   1877  N   LEU A 124      34.270  86.450  65.520  1.00  0.00            
ATOM   1878  H   LEU A 124      34.480  86.140  64.580  1.00  0.00            
ATOM   1879  CA  LEU A 124      34.380  85.600  66.660  1.00  0.00            
ATOM   1880  HA  LEU A 124      34.070  86.060  67.600  1.00  0.00            
ATOM   1881  CB  LEU A 124      33.460  84.330  66.540  1.00  0.00            
ATOM   1882  HB2 LEU A 124      33.650  83.750  65.640  1.00  0.00            
ATOM   1883  HB3 LEU A 124      33.710  83.560  67.280  1.00  0.00            
ATOM   1884  CG  LEU A 124      31.980  84.660  66.710  1.00  0.00            
ATOM   1885  HG  LEU A 124      31.800  85.390  67.500  1.00  0.00            
ATOM   1886  CD1 LEU A 124      31.230  85.160  65.390  1.00  0.00            
ATOM   1887 1HD1 LEU A 124      31.360  84.440  64.580  1.00  0.00            
ATOM   1888 2HD1 LEU A 124      30.180  85.400  65.600  1.00  0.00            
ATOM   1889 3HD1 LEU A 124      31.620  86.100  65.020  1.00  0.00            
ATOM   1890  CD2 LEU A 124      31.240  83.330  67.050  1.00  0.00            
ATOM   1891 1HD2 LEU A 124      31.590  82.790  67.920  1.00  0.00            
ATOM   1892 2HD2 LEU A 124      30.180  83.460  67.270  1.00  0.00            
ATOM   1893 3HD2 LEU A 124      31.410  82.620  66.240  1.00  0.00            
ATOM   1894  C   LEU A 124      35.750  84.980  66.930  1.00  0.00            
ATOM   1895  O   LEU A 124      36.130  84.760  68.080  1.00  0.00            
ATOM   1896  N   ARG A 125      36.380  84.530  65.870  1.00  0.00            
ATOM   1897  H   ARG A 125      36.120  84.840  64.940  1.00  0.00            
ATOM   1898  CA  ARG A 125      37.620  83.760  65.950  1.00  0.00            
ATOM   1899  HA  ARG A 125      37.710  83.460  66.990  1.00  0.00            
ATOM   1900  CB  ARG A 125      37.510  82.480  65.110  1.00  0.00            
ATOM   1901  HB2 ARG A 125      37.280  82.750  64.080  1.00  0.00            
ATOM   1902  HB3 ARG A 125      38.460  81.950  65.070  1.00  0.00            
ATOM   1903  CG  ARG A 125      36.380  81.570  65.580  1.00  0.00            
ATOM   1904  HG2 ARG A 125      35.510  82.200  65.760  1.00  0.00            
ATOM   1905  HG3 ARG A 125      36.130  80.860  64.780  1.00  0.00            
ATOM   1906  CD  ARG A 125      36.520  80.810  66.800  1.00  0.00            
ATOM   1907  HD2 ARG A 125      36.460  81.450  67.680  1.00  0.00            
ATOM   1908  HD3 ARG A 125      35.680  80.120  66.930  1.00  0.00            
ATOM   1909  NE  ARG A 125      37.610  79.840  66.830  1.00  0.00            
ATOM   1910  HE  ARG A 125      37.330  78.910  66.540  1.00  0.00            
ATOM   1911  CZ  ARG A 125      38.890  80.030  67.080  1.00  0.00            
ATOM   1912  NH1 ARG A 125      39.360  81.050  67.730  1.00  0.00            
ATOM   1913 1HH1 ARG A 125      38.750  81.730  68.150  1.00  0.00            
ATOM   1914 2HH1 ARG A 125      40.300  81.050  68.120  1.00  0.00            
ATOM   1915  NH2 ARG A 125      39.720  79.030  66.970  1.00  0.00            
ATOM   1916 1HH2 ARG A 125      39.340  78.110  66.780  1.00  0.00            
ATOM   1917 2HH2 ARG A 125      40.670  79.030  67.300  1.00  0.00            
ATOM   1918  C   ARG A 125      38.840  84.690  65.710  1.00  0.00            
ATOM   1919  O   ARG A 125      38.850  85.500  64.860  1.00  0.00            
ATOM   1920  N   LYS A 126      39.920  84.430  66.480  1.00  0.00            
ATOM   1921  H   LYS A 126      39.750  83.680  67.130  1.00  0.00            
ATOM   1922  CA  LYS A 126      41.230  85.190  66.430  1.00  0.00            
ATOM   1923  HA  LYS A 126      41.750  84.920  67.340  1.00  0.00            
ATOM   1924  CB  LYS A 126      42.160  84.600  65.280  1.00  0.00            
ATOM   1925  HB2 LYS A 126      41.540  84.660  64.390  1.00  0.00            
ATOM   1926  HB3 LYS A 126      43.030  85.240  65.200  1.00  0.00            
ATOM   1927  CG  LYS A 126      42.630  83.180  65.600  1.00  0.00            
ATOM   1928  HG2 LYS A 126      43.050  83.120  66.610  1.00  0.00            
ATOM   1929  HG3 LYS A 126      41.860  82.420  65.480  1.00  0.00            
ATOM   1930  CD  LYS A 126      43.780  82.830  64.650  1.00  0.00            
ATOM   1931  HD2 LYS A 126      43.360  83.040  63.660  1.00  0.00            
ATOM   1932  HD3 LYS A 126      44.600  83.540  64.800  1.00  0.00            
ATOM   1933  CE  LYS A 126      44.270  81.430  64.800  1.00  0.00            
ATOM   1934  HE2 LYS A 126      45.190  81.410  64.230  1.00  0.00            
ATOM   1935  HE3 LYS A 126      44.500  81.150  65.830  1.00  0.00            
ATOM   1936  NZ  LYS A 126      43.290  80.530  64.160  1.00  0.00            
ATOM   1937  HZ1 LYS A 126      42.680  80.830  63.410  1.00  0.00            
ATOM   1938  HZ2 LYS A 126      43.710  79.650  63.910  1.00  0.00            
ATOM   1939  HZ3 LYS A 126      42.610  80.270  64.870  1.00  0.00            
ATOM   1940  C   LYS A 126      41.120  86.660  66.260  1.00  0.00            
ATOM   1941  O   LYS A 126      41.500  87.230  65.210  1.00  0.00            
ATOM   1942  N   TRP A 127      40.430  87.290  67.200  1.00  0.00            
ATOM   1943  H   TRP A 127      40.030  86.680  67.900  1.00  0.00            
ATOM   1944  CA  TRP A 127      40.220  88.740  67.130  1.00  0.00            
ATOM   1945  HA  TRP A 127      39.610  89.060  66.280  1.00  0.00            
ATOM   1946  CB  TRP A 127      39.580  89.190  68.490  1.00  0.00            
ATOM   1947  HB2 TRP A 127      40.120  88.640  69.270  1.00  0.00            
ATOM   1948  HB3 TRP A 127      39.770  90.250  68.610  1.00  0.00            
ATOM   1949  CG  TRP A 127      38.070  89.090  68.540  1.00  0.00            
ATOM   1950  CD1 TRP A 127      37.160  88.730  67.580  1.00  0.00            
ATOM   1951  HD1 TRP A 127      37.220  88.520  66.520  1.00  0.00            
ATOM   1952  NE1 TRP A 127      35.880  88.790  68.140  1.00  0.00            
ATOM   1953  HE1 TRP A 127      35.030  88.720  67.600  1.00  0.00            
ATOM   1954  CE2 TRP A 127      35.940  89.340  69.400  1.00  0.00            
ATOM   1955  CZ2 TRP A 127      34.930  89.740  70.260  1.00  0.00            
ATOM   1956  HZ2 TRP A 127      33.880  89.580  70.050  1.00  0.00            
ATOM   1957  CH2 TRP A 127      35.260  90.360  71.460  1.00  0.00            
ATOM   1958  HH2 TRP A 127      34.400  90.540  72.090  1.00  0.00            
ATOM   1959  CZ3 TRP A 127      36.560  90.510  71.870  1.00  0.00            
ATOM   1960  HZ3 TRP A 127      36.830  90.850  72.860  1.00  0.00            
ATOM   1961  CE3 TRP A 127      37.590  90.040  71.020  1.00  0.00            
ATOM   1962  HE3 TRP A 127      38.620  90.050  71.340  1.00  0.00            
ATOM   1963  CD2 TRP A 127      37.290  89.540  69.690  1.00  0.00            
ATOM   1964  C   TRP A 127      41.630  89.420  67.040  1.00  0.00            
ATOM   1965  O   TRP A 127      42.490  89.170  67.890  1.00  0.00            
ATOM   1966  N   GLN A 128      41.690  90.360  66.040  1.00  0.00            
ATOM   1967  H   GLN A 128      40.910  90.450  65.410  1.00  0.00            
ATOM   1968  CA  GLN A 128      42.910  91.090  65.800  1.00  0.00            
ATOM   1969  HA  GLN A 128      43.520  90.990  66.700  1.00  0.00            
ATOM   1970  CB  GLN A 128      43.670  90.390  64.670  1.00  0.00            
ATOM   1971  HB2 GLN A 128      43.700  89.350  65.020  1.00  0.00            
ATOM   1972  HB3 GLN A 128      43.080  90.600  63.780  1.00  0.00            
ATOM   1973  CG  GLN A 128      45.170  90.830  64.390  1.00  0.00            
ATOM   1974  HG2 GLN A 128      45.250  91.750  63.820  1.00  0.00            
ATOM   1975  HG3 GLN A 128      45.680  90.980  65.340  1.00  0.00            
ATOM   1976  CD  GLN A 128      45.880  89.780  63.590  1.00  0.00            
ATOM   1977  OE1 GLN A 128      46.050  89.890  62.400  1.00  0.00            
ATOM   1978  NE2 GLN A 128      46.310  88.750  64.250  1.00  0.00            
ATOM   1979 1HE2 GLN A 128      46.620  87.930  63.750  1.00  0.00            
ATOM   1980 2HE2 GLN A 128      45.990  88.680  65.210  1.00  0.00            
ATOM   1981  C   GLN A 128      42.590  92.570  65.520  1.00  0.00            
ATOM   1982  O   GLN A 128      41.830  92.930  64.580  1.00  0.00            
ATOM   1983  N   PHE A 129      43.110  93.510  66.310  1.00  0.00            
ATOM   1984  H   PHE A 129      43.430  93.240  67.230  1.00  0.00            
ATOM   1985  CA  PHE A 129      42.900  94.950  66.130  1.00  0.00            
ATOM   1986  HA  PHE A 129      41.870  95.090  66.470  1.00  0.00            
ATOM   1987  CB  PHE A 129      43.820  95.660  67.120  1.00  0.00            
ATOM   1988  HB2 PHE A 129      43.530  95.260  68.100  1.00  0.00            
ATOM   1989  HB3 PHE A 129      44.850  95.450  66.850  1.00  0.00            
ATOM   1990  CG  PHE A 129      43.620  97.140  67.330  1.00  0.00            
ATOM   1991  CD1 PHE A 129      42.320  97.650  67.570  1.00  0.00            
ATOM   1992  HD1 PHE A 129      41.460  97.010  67.730  1.00  0.00            
ATOM   1993  CE1 PHE A 129      42.110  99.080  67.690  1.00  0.00            
ATOM   1994  HE1 PHE A 129      41.130  99.490  67.910  1.00  0.00            
ATOM   1995  CZ  PHE A 129      43.230  99.980  67.600  1.00  0.00            
ATOM   1996  HZ  PHE A 129      43.140 101.020  67.860  1.00  0.00            
ATOM   1997  CE2 PHE A 129      44.530  99.440  67.500  1.00  0.00            
ATOM   1998  HE2 PHE A 129      45.380 100.100  67.400  1.00  0.00            
ATOM   1999  CD2 PHE A 129      44.690  98.050  67.270  1.00  0.00            
ATOM   2000  HD2 PHE A 129      45.700  97.740  67.080  1.00  0.00            
ATOM   2001  C   PHE A 129      43.050  95.530  64.750  1.00  0.00            
ATOM   2002  O   PHE A 129      44.120  95.390  64.150  1.00  0.00            
ATOM   2003  N   ASP A 130      42.000  96.250  64.220  1.00  0.00            
ATOM   2004  H   ASP A 130      41.200  96.530  64.770  1.00  0.00            
ATOM   2005  CA  ASP A 130      41.980  96.740  62.810  1.00  0.00            
ATOM   2006  HA  ASP A 130      43.040  96.850  62.570  1.00  0.00            
ATOM   2007  CB  ASP A 130      41.270  95.750  61.910  1.00  0.00            
ATOM   2008  HB2 ASP A 130      40.610  95.250  62.630  1.00  0.00            
ATOM   2009  HB3 ASP A 130      40.820  96.210  61.040  1.00  0.00            
ATOM   2010  CG  ASP A 130      42.240  94.640  61.410  1.00  0.00            
ATOM   2011  OD1 ASP A 130      43.080  95.030  60.580  1.00  0.00            
ATOM   2012  OD2 ASP A 130      41.760  93.550  61.140  1.00  0.00            
ATOM   2013  C   ASP A 130      41.360  98.170  62.620  1.00  0.00            
ATOM   2014  O   ASP A 130      40.790  98.670  63.590  1.00  0.00            
ATOM   2015  N   VAL A 131      41.540  98.760  61.460  1.00  0.00            
ATOM   2016  H   VAL A 131      41.860  98.240  60.660  1.00  0.00            
ATOM   2017  CA  VAL A 131      41.160 100.200  61.150  1.00  0.00            
ATOM   2018  HA  VAL A 131      40.700 100.620  62.050  1.00  0.00            
ATOM   2019  CB  VAL A 131      42.490 101.030  60.880  1.00  0.00            
ATOM   2020  HB  VAL A 131      43.180 100.510  60.220  1.00  0.00            
ATOM   2021  CG1 VAL A 131      42.270 102.420  60.220  1.00  0.00            
ATOM   2022 1HG1 VAL A 131      41.590 103.040  60.810  1.00  0.00            
ATOM   2023 2HG1 VAL A 131      43.210 102.930  60.020  1.00  0.00            
ATOM   2024 3HG1 VAL A 131      41.790 102.310  59.250  1.00  0.00            
ATOM   2025  CG2 VAL A 131      43.230 101.250  62.200  1.00  0.00            
ATOM   2026 1HG2 VAL A 131      43.520 100.250  62.520  1.00  0.00            
ATOM   2027 2HG2 VAL A 131      44.120 101.830  61.950  1.00  0.00            
ATOM   2028 3HG2 VAL A 131      42.650 101.840  62.900  1.00  0.00            
ATOM   2029  C   VAL A 131      40.340 100.280  59.790  1.00  0.00            
ATOM   2030  O   VAL A 131      40.820  99.810  58.760  1.00  0.00            
ATOM   2031  N   TRP A 132      39.240 101.120  59.810  1.00  0.00            
ATOM   2032  H   TRP A 132      39.020 101.480  60.730  1.00  0.00            
ATOM   2033  CA  TRP A 132      38.340 101.410  58.660  1.00  0.00            
ATOM   2034  HA  TRP A 132      38.950 101.290  57.760  1.00  0.00            
ATOM   2035  CB  TRP A 132      37.160 100.440  58.650  1.00  0.00            
ATOM   2036  HB2 TRP A 132      36.360 100.770  59.320  1.00  0.00            
ATOM   2037  HB3 TRP A 132      36.740 100.260  57.660  1.00  0.00            
ATOM   2038  CG  TRP A 132      37.520  99.000  59.090  1.00  0.00            
ATOM   2039  CD1 TRP A 132      37.910  97.970  58.280  1.00  0.00            
ATOM   2040  HD1 TRP A 132      37.990  98.130  57.210  1.00  0.00            
ATOM   2041  NE1 TRP A 132      38.250  96.880  59.040  1.00  0.00            
ATOM   2042  HE1 TRP A 132      38.480  96.010  58.570  1.00  0.00            
ATOM   2043  CE2 TRP A 132      38.090  97.170  60.400  1.00  0.00            
ATOM   2044  CZ2 TRP A 132      38.210  96.320  61.520  1.00  0.00            
ATOM   2045  HZ2 TRP A 132      38.510  95.290  61.390  1.00  0.00            
ATOM   2046  CH2 TRP A 132      37.970  96.940  62.790  1.00  0.00            
ATOM   2047  HH2 TRP A 132      38.100  96.350  63.690  1.00  0.00            
ATOM   2048  CZ3 TRP A 132      37.630  98.340  62.860  1.00  0.00            
ATOM   2049  HZ3 TRP A 132      37.410  98.810  63.810  1.00  0.00            
ATOM   2050  CE3 TRP A 132      37.420  99.050  61.710  1.00  0.00            
ATOM   2051  HE3 TRP A 132      37.150 100.090  61.750  1.00  0.00            
ATOM   2052  CD2 TRP A 132      37.680  98.530  60.430  1.00  0.00            
ATOM   2053  C   TRP A 132      37.850 102.810  58.590  1.00  0.00            
ATOM   2054  O   TRP A 132      37.560 103.440  59.580  1.00  0.00            
ATOM   2055  N   SER A 133      37.720 103.320  57.430  1.00  0.00            
ATOM   2056  H   SER A 133      37.780 102.830  56.550  1.00  0.00            
ATOM   2057  CA  SER A 133      37.230 104.710  57.160  1.00  0.00            
ATOM   2058  HA  SER A 133      36.230 104.830  57.590  1.00  0.00            
ATOM   2059  CB  SER A 133      38.240 105.730  57.730  1.00  0.00            
ATOM   2060  HB2 SER A 133      38.420 105.420  58.760  1.00  0.00            
ATOM   2061  HB3 SER A 133      39.210 105.700  57.230  1.00  0.00            
ATOM   2062  OG  SER A 133      37.740 107.100  57.780  1.00  0.00            
ATOM   2063  HG  SER A 133      38.160 107.610  58.470  1.00  0.00            
ATOM   2064  C   SER A 133      37.080 104.800  55.620  1.00  0.00            
ATOM   2065  O   SER A 133      37.470 103.890  54.860  1.00  0.00            
ATOM   2066  N   ASN A 134      36.820 106.000  55.170  1.00  0.00            
ATOM   2067  H   ASN A 134      36.430 106.690  55.800  1.00  0.00            
ATOM   2068  CA  ASN A 134      37.210 106.500  53.840  1.00  0.00            
ATOM   2069  HA  ASN A 134      37.100 105.670  53.140  1.00  0.00            
ATOM   2070  CB  ASN A 134      36.210 107.580  53.480  1.00  0.00            
ATOM   2071  HB2 ASN A 134      35.190 107.200  53.530  1.00  0.00            
ATOM   2072  HB3 ASN A 134      36.290 108.420  54.160  1.00  0.00            
ATOM   2073  CG  ASN A 134      36.320 108.050  52.080  1.00  0.00            
ATOM   2074  OD1 ASN A 134      36.750 107.350  51.150  1.00  0.00            
ATOM   2075  ND2 ASN A 134      35.670 109.130  51.700  1.00  0.00            
ATOM   2076 1HD2 ASN A 134      35.810 109.560  50.790  1.00  0.00            
ATOM   2077 2HD2 ASN A 134      35.100 109.620  52.370  1.00  0.00            
ATOM   2078  C   ASN A 134      38.690 107.020  53.780  1.00  0.00            
ATOM   2079  O   ASN A 134      39.350 106.960  52.700  1.00  0.00            
ATOM   2080  N   ASP A 135      39.150 107.520  54.940  1.00  0.00            
ATOM   2081  H   ASP A 135      38.630 107.380  55.790  1.00  0.00            
ATOM   2082  CA  ASP A 135      40.440 108.160  55.010  1.00  0.00            
ATOM   2083  HA  ASP A 135      40.720 108.550  54.030  1.00  0.00            
ATOM   2084  CB  ASP A 135      40.310 109.380  55.870  1.00  0.00            
ATOM   2085  HB2 ASP A 135      41.160 110.030  55.680  1.00  0.00            
ATOM   2086  HB3 ASP A 135      39.430 109.970  55.610  1.00  0.00            
ATOM   2087  CG  ASP A 135      40.380 109.050  57.350  1.00  0.00            
ATOM   2088  OD1 ASP A 135      40.540 107.860  57.730  1.00  0.00            
ATOM   2089  OD2 ASP A 135      40.530 110.010  58.160  1.00  0.00            
ATOM   2090  C   ASP A 135      41.610 107.280  55.260  1.00  0.00            
ATOM   2091  O   ASP A 135      42.640 107.600  54.660  1.00  0.00            
ATOM   2092  N   VAL A 136      41.470 106.050  55.740  1.00  0.00            
ATOM   2093  H   VAL A 136      40.750 106.020  56.450  1.00  0.00            
ATOM   2094  CA  VAL A 136      42.420 104.900  55.690  1.00  0.00            
ATOM   2095  HA  VAL A 136      43.350 105.380  56.010  1.00  0.00            
ATOM   2096  CB  VAL A 136      42.110 103.780  56.700  1.00  0.00            
ATOM   2097  HB  VAL A 136      41.870 104.280  57.640  1.00  0.00            
ATOM   2098  CG1 VAL A 136      41.000 102.890  56.290  1.00  0.00            
ATOM   2099 1HG1 VAL A 136      41.260 102.300  55.410  1.00  0.00            
ATOM   2100 2HG1 VAL A 136      40.770 102.210  57.110  1.00  0.00            
ATOM   2101 3HG1 VAL A 136      40.150 103.480  55.960  1.00  0.00            
ATOM   2102  CG2 VAL A 136      43.390 102.950  56.940  1.00  0.00            
ATOM   2103 1HG2 VAL A 136      44.000 103.580  57.590  1.00  0.00            
ATOM   2104 2HG2 VAL A 136      43.160 101.960  57.320  1.00  0.00            
ATOM   2105 3HG2 VAL A 136      43.920 102.780  56.000  1.00  0.00            
ATOM   2106  C   VAL A 136      42.620 104.240  54.330  1.00  0.00            
ATOM   2107  O   VAL A 136      43.750 103.920  53.960  1.00  0.00            
ATOM   2108  N   THR A 137      41.670 104.380  53.430  1.00  0.00            
ATOM   2109  H   THR A 137      40.850 104.830  53.810  1.00  0.00            
ATOM   2110  CA  THR A 137      41.740 104.080  52.010  1.00  0.00            
ATOM   2111  HA  THR A 137      42.420 103.230  51.900  1.00  0.00            
ATOM   2112  CB  THR A 137      40.410 103.830  51.340  1.00  0.00            
ATOM   2113  HB  THR A 137      39.900 104.790  51.380  1.00  0.00            
ATOM   2114  CG2 THR A 137      40.450 103.400  49.840  1.00  0.00            
ATOM   2115 1HG2 THR A 137      41.190 102.650  49.580  1.00  0.00            
ATOM   2116 2HG2 THR A 137      39.520 102.880  49.600  1.00  0.00            
ATOM   2117 3HG2 THR A 137      40.430 104.240  49.140  1.00  0.00            
ATOM   2118  OG1 THR A 137      39.640 102.820  52.010  1.00  0.00            
ATOM   2119  HG1 THR A 137      38.700 103.010  51.920  1.00  0.00            
ATOM   2120  C   THR A 137      42.530 105.170  51.280  1.00  0.00            
ATOM   2121  O   THR A 137      43.490 104.870  50.570  1.00  0.00            
ATOM   2122  N   LEU A 138      42.420 106.470  51.710  1.00  0.00            
ATOM   2123  H   LEU A 138      41.760 106.620  52.460  1.00  0.00            
ATOM   2124  CA  LEU A 138      43.400 107.550  51.210  1.00  0.00            
ATOM   2125  HA  LEU A 138      43.410 107.660  50.130  1.00  0.00            
ATOM   2126  CB  LEU A 138      42.910 108.920  51.590  1.00  0.00            
ATOM   2127  HB2 LEU A 138      41.840 108.870  51.400  1.00  0.00            
ATOM   2128  HB3 LEU A 138      43.050 109.100  52.660  1.00  0.00            
ATOM   2129  CG  LEU A 138      43.370 110.110  50.750  1.00  0.00            
ATOM   2130  HG  LEU A 138      43.440 109.910  49.680  1.00  0.00            
ATOM   2131  CD1 LEU A 138      42.460 111.370  50.890  1.00  0.00            
ATOM   2132 1HD1 LEU A 138      42.480 111.610  51.950  1.00  0.00            
ATOM   2133 2HD1 LEU A 138      42.860 112.250  50.390  1.00  0.00            
ATOM   2134 3HD1 LEU A 138      41.440 111.210  50.540  1.00  0.00            
ATOM   2135  CD2 LEU A 138      44.750 110.630  51.150  1.00  0.00            
ATOM   2136 1HD2 LEU A 138      45.480 109.840  51.000  1.00  0.00            
ATOM   2137 2HD2 LEU A 138      45.140 111.420  50.500  1.00  0.00            
ATOM   2138 3HD2 LEU A 138      44.730 111.010  52.170  1.00  0.00            
ATOM   2139  C   LEU A 138      44.830 107.310  51.800  1.00  0.00            
ATOM   2140  O   LEU A 138      45.820 107.340  51.050  1.00  0.00            
ATOM   2141  N   ALA A 139      44.960 106.870  53.050  1.00  0.00            
ATOM   2142  H   ALA A 139      44.080 106.910  53.540  1.00  0.00            
ATOM   2143  CA  ALA A 139      46.270 106.600  53.640  1.00  0.00            
ATOM   2144  HA  ALA A 139      46.960 107.430  53.510  1.00  0.00            
ATOM   2145  CB  ALA A 139      45.970 106.350  55.150  1.00  0.00            
ATOM   2146  HB1 ALA A 139      45.490 105.390  55.320  1.00  0.00            
ATOM   2147  HB2 ALA A 139      46.900 106.440  55.730  1.00  0.00            
ATOM   2148  HB3 ALA A 139      45.320 107.150  55.490  1.00  0.00            
ATOM   2149  C   ALA A 139      46.940 105.370  52.940  1.00  0.00            
ATOM   2150  O   ALA A 139      48.180 105.230  53.030  1.00  0.00            
ATOM   2151  N   ASN A 140      46.230 104.440  52.290  1.00  0.00            
ATOM   2152  H   ASN A 140      45.250 104.670  52.340  1.00  0.00            
ATOM   2153  CA  ASN A 140      46.800 103.360  51.510  1.00  0.00            
ATOM   2154  HA  ASN A 140      47.730 102.980  51.950  1.00  0.00            
ATOM   2155  CB  ASN A 140      45.760 102.200  51.660  1.00  0.00            
ATOM   2156  HB2 ASN A 140      45.520 102.080  52.710  1.00  0.00            
ATOM   2157  HB3 ASN A 140      44.880 102.430  51.060  1.00  0.00            
ATOM   2158  CG  ASN A 140      46.410 100.930  51.270  1.00  0.00            
ATOM   2159  OD1 ASN A 140      46.580 100.630  50.050  1.00  0.00            
ATOM   2160  ND2 ASN A 140      47.140 100.340  52.240  1.00  0.00            
ATOM   2161 1HD2 ASN A 140      47.700  99.510  52.080  1.00  0.00            
ATOM   2162 2HD2 ASN A 140      47.230 100.830  53.120  1.00  0.00            
ATOM   2163  C   ASN A 140      47.070 103.840  50.070  1.00  0.00            
ATOM   2164  O   ASN A 140      48.120 103.570  49.520  1.00  0.00            
ATOM   2165  N   HID A 141      46.180 104.670  49.500  1.00  0.00            
ATOM   2166  H   HID A 141      45.240 104.720  49.870  1.00  0.00            
ATOM   2167  CA  HID A 141      46.460 105.120  48.160  1.00  0.00            
ATOM   2168  HA  HID A 141      46.730 104.230  47.590  1.00  0.00            
ATOM   2169  CB  HID A 141      45.230 105.720  47.470  1.00  0.00            
ATOM   2170  HB2 HID A 141      44.800 106.510  48.090  1.00  0.00            
ATOM   2171  HB3 HID A 141      45.550 106.240  46.560  1.00  0.00            
ATOM   2172  CG  HID A 141      44.250 104.690  46.980  1.00  0.00            
ATOM   2173  ND1 HID A 141      44.560 103.580  46.220  1.00  0.00            
ATOM   2174  HD1 HID A 141      45.230 103.610  45.470  1.00  0.00            
ATOM   2175  CE1 HID A 141      43.500 102.760  46.210  1.00  0.00            
ATOM   2176  HE1 HID A 141      43.520 101.850  45.630  1.00  0.00            
ATOM   2177  NE2 HID A 141      42.540 103.180  47.050  1.00  0.00            
ATOM   2178  CD2 HID A 141      43.030 104.470  47.490  1.00  0.00            
ATOM   2179  HD2 HID A 141      42.520 105.140  48.170  1.00  0.00            
ATOM   2180  C   HID A 141      47.580 106.150  48.030  1.00  0.00            
ATOM   2181  O   HID A 141      48.320 106.120  47.020  1.00  0.00            
ATOM   2182  N   MET A 142      47.990 106.740  49.150  1.00  0.00            
ATOM   2183  H   MET A 142      47.510 106.530  50.020  1.00  0.00            
ATOM   2184  CA  MET A 142      49.050 107.630  49.230  1.00  0.00            
ATOM   2185  HA  MET A 142      48.970 108.160  48.280  1.00  0.00            
ATOM   2186  CB  MET A 142      48.800 108.710  50.230  1.00  0.00            
ATOM   2187  HB2 MET A 142      49.490 109.550  50.120  1.00  0.00            
ATOM   2188  HB3 MET A 142      47.800 109.060  49.980  1.00  0.00            
ATOM   2189  CG  MET A 142      48.800 108.260  51.670  1.00  0.00            
ATOM   2190  HG2 MET A 142      48.190 107.360  51.720  1.00  0.00            
ATOM   2191  HG3 MET A 142      49.800 107.930  51.990  1.00  0.00            
ATOM   2192  SD  MET A 142      48.260 109.480  52.930  1.00  0.00            
ATOM   2193  CE  MET A 142      49.180 110.900  52.360  1.00  0.00            
ATOM   2194  HE1 MET A 142      48.680 111.230  51.440  1.00  0.00            
ATOM   2195  HE2 MET A 142      49.180 111.680  53.120  1.00  0.00            
ATOM   2196  HE3 MET A 142      50.150 110.560  52.010  1.00  0.00            
ATOM   2197  C   MET A 142      50.420 106.960  49.380  1.00  0.00            
ATOM   2198  O   MET A 142      51.450 107.600  49.100  1.00  0.00            
ATOM   2199  N   GLU A 143      50.510 105.680  49.750  1.00  0.00            
ATOM   2200  H   GLU A 143      49.640 105.210  49.940  1.00  0.00            
ATOM   2201  CA  GLU A 143      51.780 104.950  49.750  1.00  0.00            
ATOM   2202  HA  GLU A 143      52.640 105.580  49.970  1.00  0.00            
ATOM   2203  CB  GLU A 143      51.920 103.870  50.880  1.00  0.00            
ATOM   2204  HB2 GLU A 143      52.980 103.660  51.050  1.00  0.00            
ATOM   2205  HB3 GLU A 143      51.540 104.360  51.770  1.00  0.00            
ATOM   2206  CG  GLU A 143      51.220 102.460  50.600  1.00  0.00            
ATOM   2207  HG2 GLU A 143      50.960 101.940  51.530  1.00  0.00            
ATOM   2208  HG3 GLU A 143      50.230 102.630  50.170  1.00  0.00            
ATOM   2209  CD  GLU A 143      51.880 101.500  49.580  1.00  0.00            
ATOM   2210  OE1 GLU A 143      51.140 100.600  49.010  1.00  0.00            
ATOM   2211  OE2 GLU A 143      53.100 101.600  49.240  1.00  0.00            
ATOM   2212  C   GLU A 143      52.070 104.490  48.310  1.00  0.00            
ATOM   2213  O   GLU A 143      53.120 104.790  47.800  1.00  0.00            
ATOM   2214  N   ALA A 144      51.040 104.060  47.550  1.00  0.00            
ATOM   2215  H   ALA A 144      50.170 103.810  48.020  1.00  0.00            
ATOM   2216  CA  ALA A 144      51.090 103.840  46.040  1.00  0.00            
ATOM   2217  HA  ALA A 144      51.930 103.180  45.830  1.00  0.00            
ATOM   2218  CB  ALA A 144      49.800 103.120  45.600  1.00  0.00            
ATOM   2219  HB1 ALA A 144      48.900 103.730  45.680  1.00  0.00            
ATOM   2220  HB2 ALA A 144      50.010 102.780  44.590  1.00  0.00            
ATOM   2221  HB3 ALA A 144      49.620 102.240  46.220  1.00  0.00            
ATOM   2222  C   ALA A 144      51.370 105.100  45.250  1.00  0.00            
ATOM   2223  O   ALA A 144      52.160 105.210  44.370  1.00  0.00            
ATOM   2224  N   GLY A 145      50.910 106.220  45.750  1.00  0.00            
ATOM   2225  H   GLY A 145      50.130 106.170  46.390  1.00  0.00            
ATOM   2226  CA  GLY A 145      51.230 107.570  45.220  1.00  0.00            
ATOM   2227  HA2 GLY A 145      51.300 107.460  44.140  1.00  0.00            
ATOM   2228  HA3 GLY A 145      50.440 108.240  45.570  1.00  0.00            
ATOM   2229  C   GLY A 145      52.550 108.080  45.790  1.00  0.00            
ATOM   2230  O   GLY A 145      52.910 109.190  45.400  1.00  0.00            
ATOM   2231  N   GLY A 146      53.190 107.290  46.640  1.00  0.00            
ATOM   2232  H   GLY A 146      52.830 106.370  46.850  1.00  0.00            
ATOM   2233  CA  GLY A 146      54.470 107.590  47.260  1.00  0.00            
ATOM   2234  HA2 GLY A 146      54.520 108.670  47.440  1.00  0.00            
ATOM   2235  HA3 GLY A 146      54.500 107.210  48.280  1.00  0.00            
ATOM   2236  C   GLY A 146      55.680 107.100  46.530  1.00  0.00            
ATOM   2237  O   GLY A 146      55.650 106.720  45.360  1.00  0.00            
ATOM   2238  N   LYS A 147      56.840 107.480  47.110  1.00  0.00            
ATOM   2239  H   LYS A 147      56.820 107.700  48.090  1.00  0.00            
ATOM   2240  CA  LYS A 147      58.150 107.370  46.410  1.00  0.00            
ATOM   2241  HA  LYS A 147      57.980 106.600  45.660  1.00  0.00            
ATOM   2242  CB  LYS A 147      58.740 108.660  45.810  1.00  0.00            
ATOM   2243  HB2 LYS A 147      58.820 109.410  46.590  1.00  0.00            
ATOM   2244  HB3 LYS A 147      59.750 108.470  45.440  1.00  0.00            
ATOM   2245  CG  LYS A 147      57.850 109.140  44.640  1.00  0.00            
ATOM   2246  HG2 LYS A 147      58.580 109.540  43.950  1.00  0.00            
ATOM   2247  HG3 LYS A 147      57.370 108.290  44.150  1.00  0.00            
ATOM   2248  CD  LYS A 147      56.830 110.160  45.070  1.00  0.00            
ATOM   2249  HD2 LYS A 147      56.020 110.190  44.350  1.00  0.00            
ATOM   2250  HD3 LYS A 147      56.440 109.940  46.070  1.00  0.00            
ATOM   2251  CE  LYS A 147      57.450 111.580  45.050  1.00  0.00            
ATOM   2252  HE2 LYS A 147      56.600 112.150  45.430  1.00  0.00            
ATOM   2253  HE3 LYS A 147      58.290 111.660  45.730  1.00  0.00            
ATOM   2254  NZ  LYS A 147      57.710 112.160  43.760  1.00  0.00            
ATOM   2255  HZ1 LYS A 147      56.920 111.990  43.160  1.00  0.00            
ATOM   2256  HZ2 LYS A 147      57.780 113.170  43.810  1.00  0.00            
ATOM   2257  HZ3 LYS A 147      58.550 111.880  43.270  1.00  0.00            
ATOM   2258  C   LYS A 147      59.170 106.840  47.420  1.00  0.00            
ATOM   2259  O   LYS A 147      59.060 107.090  48.630  1.00  0.00            
ATOM   2260  N   ALA A 148      60.150 106.200  46.890  1.00  0.00            
ATOM   2261  H   ALA A 148      60.040 106.220  45.880  1.00  0.00            
ATOM   2262  CA  ALA A 148      61.220 105.490  47.560  1.00  0.00            
ATOM   2263  HA  ALA A 148      60.770 104.640  48.060  1.00  0.00            
ATOM   2264  CB  ALA A 148      62.170 104.990  46.470  1.00  0.00            
ATOM   2265  HB1 ALA A 148      62.690 105.850  46.050  1.00  0.00            
ATOM   2266  HB2 ALA A 148      62.870 104.390  47.050  1.00  0.00            
ATOM   2267  HB3 ALA A 148      61.620 104.320  45.800  1.00  0.00            
ATOM   2268  C   ALA A 148      61.980 106.350  48.620  1.00  0.00            
ATOM   2269  O   ALA A 148      62.530 107.370  48.230  1.00  0.00            
ATOM   2270  N   GLY A 149      61.970 105.940  49.910  1.00  0.00            
ATOM   2271  H   GLY A 149      61.530 105.040  50.070  1.00  0.00            
ATOM   2272  CA  GLY A 149      62.810 106.530  50.990  1.00  0.00            
ATOM   2273  HA2 GLY A 149      62.530 105.950  51.870  1.00  0.00            
ATOM   2274  HA3 GLY A 149      63.850 106.390  50.680  1.00  0.00            
ATOM   2275  C   GLY A 149      62.470 108.020  51.160  1.00  0.00            
ATOM   2276  O   GLY A 149      63.390 108.720  51.620  1.00  0.00            
ATOM   2277  N   ARG A 150      61.220 108.470  50.970  1.00  0.00            
ATOM   2278  H   ARG A 150      60.500 107.820  50.690  1.00  0.00            
ATOM   2279  CA  ARG A 150      60.770 109.780  51.320  1.00  0.00            
ATOM   2280  HA  ARG A 150      61.360 110.190  52.150  1.00  0.00            
ATOM   2281  CB  ARG A 150      61.170 110.700  50.170  1.00  0.00            
ATOM   2282  HB2 ARG A 150      60.860 111.710  50.440  1.00  0.00            
ATOM   2283  HB3 ARG A 150      62.250 110.710  50.030  1.00  0.00            
ATOM   2284  CG  ARG A 150      60.590 110.390  48.770  1.00  0.00            
ATOM   2285  HG2 ARG A 150      60.350 109.320  48.800  1.00  0.00            
ATOM   2286  HG3 ARG A 150      59.670 110.970  48.720  1.00  0.00            
ATOM   2287  CD  ARG A 150      61.480 110.760  47.550  1.00  0.00            
ATOM   2288  HD2 ARG A 150      62.400 110.180  47.590  1.00  0.00            
ATOM   2289  HD3 ARG A 150      61.150 110.380  46.590  1.00  0.00            
ATOM   2290  NE  ARG A 150      61.890 112.200  47.560  1.00  0.00            
ATOM   2291  HE  ARG A 150      62.420 112.500  48.360  1.00  0.00            
ATOM   2292  CZ  ARG A 150      61.690 113.090  46.620  1.00  0.00            
ATOM   2293  NH1 ARG A 150      61.170 112.880  45.420  1.00  0.00            
ATOM   2294 1HH1 ARG A 150      61.400 111.980  45.030  1.00  0.00            
ATOM   2295 2HH1 ARG A 150      61.240 113.730  44.880  1.00  0.00            
ATOM   2296  NH2 ARG A 150      62.060 114.320  46.970  1.00  0.00            
ATOM   2297 1HH2 ARG A 150      62.160 114.520  47.950  1.00  0.00            
ATOM   2298 2HH2 ARG A 150      61.740 115.160  46.500  1.00  0.00            
ATOM   2299  C   ARG A 150      59.300 109.930  51.740  1.00  0.00            
ATOM   2300  O   ARG A 150      58.500 109.140  51.210  1.00  0.00            
ATOM   2301  N   ILE A 151      58.990 110.740  52.770  1.00  0.00            
ATOM   2302  H   ILE A 151      59.780 111.210  53.170  1.00  0.00            
ATOM   2303  CA  ILE A 151      57.730 110.790  53.590  1.00  0.00            
ATOM   2304  HA  ILE A 151      57.410 109.790  53.840  1.00  0.00            
ATOM   2305  CB  ILE A 151      58.040 111.670  54.830  1.00  0.00            
ATOM   2306  HB  ILE A 151      58.680 112.470  54.440  1.00  0.00            
ATOM   2307  CG2 ILE A 151      56.900 112.300  55.690  1.00  0.00            
ATOM   2308 1HG2 ILE A 151      56.450 111.500  56.270  1.00  0.00            
ATOM   2309 2HG2 ILE A 151      57.210 113.070  56.390  1.00  0.00            
ATOM   2310 3HG2 ILE A 151      56.160 112.710  55.000  1.00  0.00            
ATOM   2311  CG1 ILE A 151      58.780 110.900  55.950  1.00  0.00            
ATOM   2312 2HG1 ILE A 151      58.620 111.330  56.940  1.00  0.00            
ATOM   2313 3HG1 ILE A 151      58.440 109.870  56.070  1.00  0.00            
ATOM   2314  CD1 ILE A 151      60.340 110.820  55.730  1.00  0.00            
ATOM   2315 1HD1 ILE A 151      60.670 111.850  55.860  1.00  0.00            
ATOM   2316 2HD1 ILE A 151      60.740 110.210  56.540  1.00  0.00            
ATOM   2317 3HD1 ILE A 151      60.580 110.370  54.770  1.00  0.00            
ATOM   2318  C   ILE A 151      56.770 111.590  52.770  1.00  0.00            
ATOM   2319  O   ILE A 151      56.920 112.810  52.690  1.00  0.00            
ATOM   2320  N   HID A 152      55.650 110.910  52.390  1.00  0.00            
ATOM   2321  H   HID A 152      55.610 109.920  52.570  1.00  0.00            
ATOM   2322  CA  HID A 152      54.640 111.480  51.480  1.00  0.00            
ATOM   2323  HA  HID A 152      55.060 112.420  51.120  1.00  0.00            
ATOM   2324  CB  HID A 152      54.510 110.550  50.320  1.00  0.00            
ATOM   2325  HB2 HID A 152      55.490 110.460  49.860  1.00  0.00            
ATOM   2326  HB3 HID A 152      54.230 109.570  50.710  1.00  0.00            
ATOM   2327  CG  HID A 152      53.500 111.010  49.270  1.00  0.00            
ATOM   2328  ND1 HID A 152      52.570 110.170  48.670  1.00  0.00            
ATOM   2329  HD1 HID A 152      52.220 109.280  49.000  1.00  0.00            
ATOM   2330  CE1 HID A 152      52.010 110.870  47.700  1.00  0.00            
ATOM   2331  HE1 HID A 152      51.260 110.490  47.030  1.00  0.00            
ATOM   2332  NE2 HID A 152      52.520 112.140  47.660  1.00  0.00            
ATOM   2333  CD2 HID A 152      53.460 112.240  48.690  1.00  0.00            
ATOM   2334  HD2 HID A 152      54.160 113.050  48.770  1.00  0.00            
ATOM   2335  C   HID A 152      53.270 111.700  52.200  1.00  0.00            
ATOM   2336  O   HID A 152      52.580 110.820  52.720  1.00  0.00            
ATOM   2337  N   ILE A 153      52.810 113.000  52.090  1.00  0.00            
ATOM   2338  H   ILE A 153      53.390 113.640  51.550  1.00  0.00            
ATOM   2339  CA  ILE A 153      51.780 113.530  52.990  1.00  0.00            
ATOM   2340  HA  ILE A 153      51.460 112.680  53.590  1.00  0.00            
ATOM   2341  CB  ILE A 153      52.470 114.590  54.030  1.00  0.00            
ATOM   2342  HB  ILE A 153      51.750 114.730  54.830  1.00  0.00            
ATOM   2343  CG2 ILE A 153      53.880 114.190  54.600  1.00  0.00            
ATOM   2344 1HG2 ILE A 153      54.640 114.360  53.840  1.00  0.00            
ATOM   2345 2HG2 ILE A 153      54.150 114.640  55.550  1.00  0.00            
ATOM   2346 3HG2 ILE A 153      53.890 113.100  54.690  1.00  0.00            
ATOM   2347  CG1 ILE A 153      52.580 115.980  53.480  1.00  0.00            
ATOM   2348 2HG1 ILE A 153      53.280 116.030  52.640  1.00  0.00            
ATOM   2349 3HG1 ILE A 153      51.650 116.410  53.110  1.00  0.00            
ATOM   2350  CD1 ILE A 153      53.070 117.010  54.510  1.00  0.00            
ATOM   2351 1HD1 ILE A 153      54.090 116.830  54.840  1.00  0.00            
ATOM   2352 2HD1 ILE A 153      53.090 117.980  53.990  1.00  0.00            
ATOM   2353 3HD1 ILE A 153      52.410 117.000  55.380  1.00  0.00            
ATOM   2354  C   ILE A 153      50.630 114.180  52.230  1.00  0.00            
ATOM   2355  O   ILE A 153      50.710 114.580  51.110  1.00  0.00            
ATOM   2356  N   THR A 154      49.510 114.390  52.870  1.00  0.00            
ATOM   2357  H   THR A 154      49.480 114.260  53.880  1.00  0.00            
ATOM   2358  CA  THR A 154      48.350 115.220  52.450  1.00  0.00            
ATOM   2359  HA  THR A 154      48.410 115.340  51.360  1.00  0.00            
ATOM   2360  CB  THR A 154      46.910 114.740  52.730  1.00  0.00            
ATOM   2361  HB  THR A 154      46.230 115.410  52.210  1.00  0.00            
ATOM   2362  CG2 THR A 154      46.690 113.310  52.180  1.00  0.00            
ATOM   2363 1HG2 THR A 154      47.260 112.670  52.860  1.00  0.00            
ATOM   2364 2HG2 THR A 154      45.600 113.230  52.260  1.00  0.00            
ATOM   2365 3HG2 THR A 154      47.110 113.210  51.180  1.00  0.00            
ATOM   2366  OG1 THR A 154      46.550 114.760  54.060  1.00  0.00            
ATOM   2367  HG1 THR A 154      46.100 113.930  54.230  1.00  0.00            
ATOM   2368  C   THR A 154      48.440 116.690  52.930  1.00  0.00            
ATOM   2369  O   THR A 154      49.030 116.970  54.000  1.00  0.00            
ATOM   2370  N   LYS A 155      47.680 117.560  52.290  1.00  0.00            
ATOM   2371  H   LYS A 155      47.310 117.250  51.400  1.00  0.00            
ATOM   2372  CA  LYS A 155      47.330 118.910  52.800  1.00  0.00            
ATOM   2373  HA  LYS A 155      48.280 119.380  53.060  1.00  0.00            
ATOM   2374  CB  LYS A 155      46.650 119.630  51.580  1.00  0.00            
ATOM   2375  HB2 LYS A 155      47.270 119.500  50.690  1.00  0.00            
ATOM   2376  HB3 LYS A 155      45.650 119.230  51.370  1.00  0.00            
ATOM   2377  CG  LYS A 155      46.760 121.160  51.820  1.00  0.00            
ATOM   2378  HG2 LYS A 155      46.250 121.450  52.740  1.00  0.00            
ATOM   2379  HG3 LYS A 155      47.780 121.530  51.780  1.00  0.00            
ATOM   2380  CD  LYS A 155      45.990 121.830  50.710  1.00  0.00            
ATOM   2381  HD2 LYS A 155      46.450 121.680  49.740  1.00  0.00            
ATOM   2382  HD3 LYS A 155      45.020 121.330  50.610  1.00  0.00            
ATOM   2383  CE  LYS A 155      45.660 123.280  51.010  1.00  0.00            
ATOM   2384  HE2 LYS A 155      45.280 123.770  50.110  1.00  0.00            
ATOM   2385  HE3 LYS A 155      45.040 123.280  51.900  1.00  0.00            
ATOM   2386  NZ  LYS A 155      46.950 123.970  51.220  1.00  0.00            
ATOM   2387  HZ1 LYS A 155      47.740 123.820  50.600  1.00  0.00            
ATOM   2388  HZ2 LYS A 155      46.820 124.950  51.040  1.00  0.00            
ATOM   2389  HZ3 LYS A 155      47.140 123.740  52.180  1.00  0.00            
ATOM   2390  C   LYS A 155      46.540 118.820  54.120  1.00  0.00            
ATOM   2391  O   LYS A 155      46.730 119.600  55.060  1.00  0.00            
ATOM   2392  N   ALA A 156      45.800 117.760  54.350  1.00  0.00            
ATOM   2393  H   ALA A 156      45.540 117.040  53.700  1.00  0.00            
ATOM   2394  CA  ALA A 156      45.160 117.540  55.630  1.00  0.00            
ATOM   2395  HA  ALA A 156      44.610 118.430  55.920  1.00  0.00            
ATOM   2396  CB  ALA A 156      44.130 116.380  55.470  1.00  0.00            
ATOM   2397  HB1 ALA A 156      44.700 115.460  55.300  1.00  0.00            
ATOM   2398  HB2 ALA A 156      43.570 116.270  56.400  1.00  0.00            
ATOM   2399  HB3 ALA A 156      43.460 116.680  54.660  1.00  0.00            
ATOM   2400  C   ALA A 156      46.170 117.320  56.780  1.00  0.00            
ATOM   2401  O   ALA A 156      46.180 118.020  57.790  1.00  0.00            
ATOM   2402  N   THR A 157      47.110 116.430  56.510  1.00  0.00            
ATOM   2403  H   THR A 157      47.110 116.000  55.600  1.00  0.00            
ATOM   2404  CA  THR A 157      48.240 116.140  57.410  1.00  0.00            
ATOM   2405  HA  THR A 157      47.890 115.790  58.380  1.00  0.00            
ATOM   2406  CB  THR A 157      49.170 115.040  56.820  1.00  0.00            
ATOM   2407  HB  THR A 157      49.890 115.330  56.060  1.00  0.00            
ATOM   2408  CG2 THR A 157      49.850 114.330  57.920  1.00  0.00            
ATOM   2409 1HG2 THR A 157      49.180 113.610  58.390  1.00  0.00            
ATOM   2410 2HG2 THR A 157      50.600 113.740  57.400  1.00  0.00            
ATOM   2411 3HG2 THR A 157      50.480 114.980  58.520  1.00  0.00            
ATOM   2412  OG1 THR A 157      48.410 113.970  56.390  1.00  0.00            
ATOM   2413  HG1 THR A 157      49.060 113.310  56.160  1.00  0.00            
ATOM   2414  C   THR A 157      49.190 117.320  57.570  1.00  0.00            
ATOM   2415  O   THR A 157      49.490 117.570  58.710  1.00  0.00            
ATOM   2416  N   LEU A 158      49.480 118.120  56.510  1.00  0.00            
ATOM   2417  H   LEU A 158      49.170 117.720  55.640  1.00  0.00            
ATOM   2418  CA  LEU A 158      50.300 119.330  56.570  1.00  0.00            
ATOM   2419  HA  LEU A 158      51.210 118.990  57.070  1.00  0.00            
ATOM   2420  CB  LEU A 158      50.540 119.840  55.190  1.00  0.00            
ATOM   2421  HB2 LEU A 158      50.910 119.040  54.540  1.00  0.00            
ATOM   2422  HB3 LEU A 158      49.540 120.000  54.780  1.00  0.00            
ATOM   2423  CG  LEU A 158      51.350 121.170  55.070  1.00  0.00            
ATOM   2424  HG  LEU A 158      50.890 121.880  55.760  1.00  0.00            
ATOM   2425  CD1 LEU A 158      52.850 121.010  55.430  1.00  0.00            
ATOM   2426 1HD1 LEU A 158      53.240 120.080  55.030  1.00  0.00            
ATOM   2427 2HD1 LEU A 158      53.390 121.900  55.100  1.00  0.00            
ATOM   2428 3HD1 LEU A 158      53.010 121.010  56.510  1.00  0.00            
ATOM   2429  CD2 LEU A 158      51.180 121.770  53.670  1.00  0.00            
ATOM   2430 1HD2 LEU A 158      50.120 121.990  53.600  1.00  0.00            
ATOM   2431 2HD2 LEU A 158      51.750 122.690  53.560  1.00  0.00            
ATOM   2432 3HD2 LEU A 158      51.470 121.070  52.880  1.00  0.00            
ATOM   2433  C   LEU A 158      49.670 120.410  57.490  1.00  0.00            
ATOM   2434  O   LEU A 158      50.500 121.000  58.270  1.00  0.00            
ATOM   2435  N   ASN A 159      48.360 120.450  57.720  1.00  0.00            
ATOM   2436  H   ASN A 159      47.780 119.750  57.280  1.00  0.00            
ATOM   2437  CA  ASN A 159      47.810 121.460  58.550  1.00  0.00            
ATOM   2438  HA  ASN A 159      48.370 122.370  58.360  1.00  0.00            
ATOM   2439  CB  ASN A 159      46.320 121.590  58.150  1.00  0.00            
ATOM   2440  HB2 ASN A 159      46.190 122.090  57.190  1.00  0.00            
ATOM   2441  HB3 ASN A 159      45.870 120.620  57.950  1.00  0.00            
ATOM   2442  CG  ASN A 159      45.410 122.380  59.130  1.00  0.00            
ATOM   2443  OD1 ASN A 159      44.810 121.760  59.960  1.00  0.00            
ATOM   2444  ND2 ASN A 159      45.870 123.570  59.410  1.00  0.00            
ATOM   2445 1HD2 ASN A 159      45.220 124.180  59.880  1.00  0.00            
ATOM   2446 2HD2 ASN A 159      46.460 124.090  58.780  1.00  0.00            
ATOM   2447  C   ASN A 159      48.000 121.190  60.060  1.00  0.00            
ATOM   2448  O   ASN A 159      48.500 122.090  60.730  1.00  0.00            
ATOM   2449  N   TYR A 160      48.100 119.920  60.500  1.00  0.00            
ATOM   2450  H   TYR A 160      48.050 119.220  59.770  1.00  0.00            
ATOM   2451  CA  TYR A 160      48.580 119.570  61.810  1.00  0.00            
ATOM   2452  HA  TYR A 160      48.160 120.270  62.530  1.00  0.00            
ATOM   2453  CB  TYR A 160      48.090 118.170  62.110  1.00  0.00            
ATOM   2454  HB2 TYR A 160      48.560 117.540  61.350  1.00  0.00            
ATOM   2455  HB3 TYR A 160      48.490 117.840  63.070  1.00  0.00            
ATOM   2456  CG  TYR A 160      46.560 117.880  62.130  1.00  0.00            
ATOM   2457  CD1 TYR A 160      45.790 118.230  63.210  1.00  0.00            
ATOM   2458  HD1 TYR A 160      46.260 118.670  64.070  1.00  0.00            
ATOM   2459  CE1 TYR A 160      44.400 117.940  63.250  1.00  0.00            
ATOM   2460  HE1 TYR A 160      43.840 118.110  64.160  1.00  0.00            
ATOM   2461  CZ  TYR A 160      43.800 117.350  62.120  1.00  0.00            
ATOM   2462  OH  TYR A 160      42.470 117.010  62.150  1.00  0.00            
ATOM   2463  HH  TYR A 160      42.100 117.130  63.030  1.00  0.00            
ATOM   2464  CE2 TYR A 160      44.560 117.060  60.980  1.00  0.00            
ATOM   2465  HE2 TYR A 160      44.110 116.780  60.050  1.00  0.00            
ATOM   2466  CD2 TYR A 160      45.950 117.380  60.990  1.00  0.00            
ATOM   2467  HD2 TYR A 160      46.400 117.060  60.060  1.00  0.00            
ATOM   2468  C   TYR A 160      50.120 119.550  62.030  1.00  0.00            
ATOM   2469  O   TYR A 160      50.520 119.600  63.210  1.00  0.00            
ATOM   2470  N   LEU A 161      50.940 119.930  61.050  1.00  0.00            
ATOM   2471  H   LEU A 161      50.490 120.040  60.150  1.00  0.00            
ATOM   2472  CA  LEU A 161      52.420 120.030  61.200  1.00  0.00            
ATOM   2473  HA  LEU A 161      52.720 119.280  61.930  1.00  0.00            
ATOM   2474  CB  LEU A 161      53.090 119.580  59.910  1.00  0.00            
ATOM   2475  HB2 LEU A 161      52.400 119.700  59.070  1.00  0.00            
ATOM   2476  HB3 LEU A 161      54.030 120.110  59.820  1.00  0.00            
ATOM   2477  CG  LEU A 161      53.560 118.140  59.900  1.00  0.00            
ATOM   2478  HG  LEU A 161      54.270 117.990  60.720  1.00  0.00            
ATOM   2479  CD1 LEU A 161      52.460 117.150  59.890  1.00  0.00            
ATOM   2480 1HD1 LEU A 161      51.860 117.330  59.000  1.00  0.00            
ATOM   2481 2HD1 LEU A 161      52.950 116.180  59.830  1.00  0.00            
ATOM   2482 3HD1 LEU A 161      51.910 117.200  60.830  1.00  0.00            
ATOM   2483  CD2 LEU A 161      54.330 117.990  58.620  1.00  0.00            
ATOM   2484 1HD2 LEU A 161      55.110 118.750  58.630  1.00  0.00            
ATOM   2485 2HD2 LEU A 161      54.920 117.090  58.480  1.00  0.00            
ATOM   2486 3HD2 LEU A 161      53.680 118.100  57.750  1.00  0.00            
ATOM   2487  C   LEU A 161      52.860 121.420  61.750  1.00  0.00            
ATOM   2488  O   LEU A 161      53.960 121.550  62.210  1.00  0.00            
ATOM   2489  N   ASN A 162      51.980 122.440  61.800  1.00  0.00            
ATOM   2490  H   ASN A 162      51.040 122.370  61.420  1.00  0.00            
ATOM   2491  CA  ASN A 162      52.260 123.740  62.340  1.00  0.00            
ATOM   2492  HA  ASN A 162      51.430 124.390  62.060  1.00  0.00            
ATOM   2493  CB  ASN A 162      52.220 123.760  63.930  1.00  0.00            
ATOM   2494  HB2 ASN A 162      53.170 123.340  64.260  1.00  0.00            
ATOM   2495  HB3 ASN A 162      52.070 124.770  64.300  1.00  0.00            
ATOM   2496  CG  ASN A 162      51.070 122.930  64.540  1.00  0.00            
ATOM   2497  OD1 ASN A 162      51.350 122.260  65.500  1.00  0.00            
ATOM   2498  ND2 ASN A 162      49.850 123.120  64.160  1.00  0.00            
ATOM   2499 1HD2 ASN A 162      49.050 122.790  64.660  1.00  0.00            
ATOM   2500 2HD2 ASN A 162      49.740 123.750  63.370  1.00  0.00            
ATOM   2501  C   ASN A 162      53.460 124.520  61.800  1.00  0.00            
ATOM   2502  O   ASN A 162      54.100 125.240  62.480  1.00  0.00            
ATOM   2503  N   GLY A 163      53.780 124.160  60.530  1.00  0.00            
ATOM   2504  H   GLY A 163      53.170 123.480  60.100  1.00  0.00            
ATOM   2505  CA  GLY A 163      54.820 124.770  59.680  1.00  0.00            
ATOM   2506  HA2 GLY A 163      54.620 124.450  58.660  1.00  0.00            
ATOM   2507  HA3 GLY A 163      54.750 125.860  59.710  1.00  0.00            
ATOM   2508  C   GLY A 163      56.310 124.440  59.970  1.00  0.00            
ATOM   2509  O   GLY A 163      57.220 125.160  59.550  1.00  0.00            
ATOM   2510  N   ASP A 164      56.470 123.500  60.880  1.00  0.00            
ATOM   2511  H   ASP A 164      55.700 122.960  61.260  1.00  0.00            
ATOM   2512  CA  ASP A 164      57.780 123.090  61.460  1.00  0.00            
ATOM   2513  HA  ASP A 164      58.370 123.910  61.870  1.00  0.00            
ATOM   2514  CB  ASP A 164      57.510 122.260  62.740  1.00  0.00            
ATOM   2515  HB2 ASP A 164      56.700 121.540  62.590  1.00  0.00            
ATOM   2516  HB3 ASP A 164      58.410 121.760  63.100  1.00  0.00            
ATOM   2517  CG  ASP A 164      57.180 123.190  63.970  1.00  0.00            
ATOM   2518  OD1 ASP A 164      57.560 124.370  64.040  1.00  0.00            
ATOM   2519  OD2 ASP A 164      57.230 122.580  65.040  1.00  0.00            
ATOM   2520  C   ASP A 164      58.800 122.400  60.600  1.00  0.00            
ATOM   2521  O   ASP A 164      59.980 122.400  61.060  1.00  0.00            
ATOM   2522  N   TYR A 165      58.400 121.760  59.480  1.00  0.00            
ATOM   2523  H   TYR A 165      57.400 121.870  59.330  1.00  0.00            
ATOM   2524  CA  TYR A 165      59.030 120.530  59.030  1.00  0.00            
ATOM   2525  HA  TYR A 165      59.710 120.160  59.800  1.00  0.00            
ATOM   2526  CB  TYR A 165      57.870 119.460  59.060  1.00  0.00            
ATOM   2527  HB2 TYR A 165      56.920 119.940  58.800  1.00  0.00            
ATOM   2528  HB3 TYR A 165      58.150 118.790  58.240  1.00  0.00            
ATOM   2529  CG  TYR A 165      57.920 118.740  60.390  1.00  0.00            
ATOM   2530  CD1 TYR A 165      58.930 117.850  60.750  1.00  0.00            
ATOM   2531  HD1 TYR A 165      59.800 117.860  60.100  1.00  0.00            
ATOM   2532  CE1 TYR A 165      59.030 117.180  62.010  1.00  0.00            
ATOM   2533  HE1 TYR A 165      59.900 116.540  62.090  1.00  0.00            
ATOM   2534  CZ  TYR A 165      57.940 117.260  62.920  1.00  0.00            
ATOM   2535  OH  TYR A 165      57.810 116.560  64.140  1.00  0.00            
ATOM   2536  HH  TYR A 165      58.650 116.110  64.190  1.00  0.00            
ATOM   2537  CE2 TYR A 165      56.880 118.180  62.580  1.00  0.00            
ATOM   2538  HE2 TYR A 165      56.030 118.180  63.240  1.00  0.00            
ATOM   2539  CD2 TYR A 165      56.890 118.880  61.370  1.00  0.00            
ATOM   2540  HD2 TYR A 165      56.060 119.500  61.080  1.00  0.00            
ATOM   2541  C   TYR A 165      59.860 120.690  57.690  1.00  0.00            
ATOM   2542  O   TYR A 165      60.790 119.910  57.450  1.00  0.00            
ATOM   2543  N   GLU A 166      59.470 121.670  56.880  1.00  0.00            
ATOM   2544  H   GLU A 166      58.800 122.290  57.320  1.00  0.00            
ATOM   2545  CA  GLU A 166      59.910 122.100  55.540  1.00  0.00            
ATOM   2546  HA  GLU A 166      59.190 122.850  55.230  1.00  0.00            
ATOM   2547  CB  GLU A 166      61.330 122.750  55.410  1.00  0.00            
ATOM   2548  HB2 GLU A 166      61.470 123.040  54.370  1.00  0.00            
ATOM   2549  HB3 GLU A 166      61.360 123.730  55.880  1.00  0.00            
ATOM   2550  CG  GLU A 166      62.570 121.920  55.880  1.00  0.00            
ATOM   2551  HG2 GLU A 166      62.680 120.910  55.460  1.00  0.00            
ATOM   2552  HG3 GLU A 166      63.410 122.480  55.470  1.00  0.00            
ATOM   2553  CD  GLU A 166      62.800 121.910  57.380  1.00  0.00            
ATOM   2554  OE1 GLU A 166      62.280 122.750  58.110  1.00  0.00            
ATOM   2555  OE2 GLU A 166      63.740 121.220  57.820  1.00  0.00            
ATOM   2556  C   GLU A 166      59.730 121.000  54.430  1.00  0.00            
ATOM   2557  O   GLU A 166      60.000 119.760  54.700  1.00  0.00            
ATOM   2558  N   VAL A 167      59.040 121.380  53.380  1.00  0.00            
ATOM   2559  H   VAL A 167      58.700 122.330  53.290  1.00  0.00            
ATOM   2560  CA  VAL A 167      58.330 120.460  52.500  1.00  0.00            
ATOM   2561  HA  VAL A 167      58.810 119.480  52.540  1.00  0.00            
ATOM   2562  CB  VAL A 167      56.850 120.230  52.990  1.00  0.00            
ATOM   2563  HB  VAL A 167      56.220 121.090  52.750  1.00  0.00            
ATOM   2564  CG1 VAL A 167      56.110 119.100  52.400  1.00  0.00            
ATOM   2565 1HG1 VAL A 167      56.240 118.150  52.920  1.00  0.00            
ATOM   2566 2HG1 VAL A 167      55.030 119.260  52.480  1.00  0.00            
ATOM   2567 3HG1 VAL A 167      56.350 118.970  51.340  1.00  0.00            
ATOM   2568  CG2 VAL A 167      56.750 120.050  54.550  1.00  0.00            
ATOM   2569 1HG2 VAL A 167      56.880 121.000  55.070  1.00  0.00            
ATOM   2570 2HG2 VAL A 167      55.680 119.980  54.710  1.00  0.00            
ATOM   2571 3HG2 VAL A 167      57.370 119.240  54.920  1.00  0.00            
ATOM   2572  C   VAL A 167      58.320 120.910  51.040  1.00  0.00            
ATOM   2573  O   VAL A 167      58.270 122.160  50.850  1.00  0.00            
ATOM   2574  N   GLU A 168      58.430 120.000  50.070  1.00  0.00            
ATOM   2575  H   GLU A 168      58.460 119.080  50.480  1.00  0.00            
ATOM   2576  CA  GLU A 168      58.410 120.120  48.620  1.00  0.00            
ATOM   2577  HA  GLU A 168      58.440 121.150  48.270  1.00  0.00            
ATOM   2578  CB  GLU A 168      59.730 119.560  48.040  1.00  0.00            
ATOM   2579  HB2 GLU A 168      59.930 120.040  47.080  1.00  0.00            
ATOM   2580  HB3 GLU A 168      60.580 119.920  48.620  1.00  0.00            
ATOM   2581  CG  GLU A 168      59.750 117.980  47.990  1.00  0.00            
ATOM   2582  HG2 GLU A 168      60.690 117.640  48.420  1.00  0.00            
ATOM   2583  HG3 GLU A 168      58.920 117.740  48.660  1.00  0.00            
ATOM   2584  CD  GLU A 168      59.660 117.250  46.610  1.00  0.00            
ATOM   2585  OE1 GLU A 168      58.560 116.950  46.080  1.00  0.00            
ATOM   2586  OE2 GLU A 168      60.720 116.820  46.090  1.00  0.00            
ATOM   2587  C   GLU A 168      57.120 119.540  47.970  1.00  0.00            
ATOM   2588  O   GLU A 168      56.380 118.810  48.680  1.00  0.00            
ATOM   2589  N   PRO A 169      56.800 119.830  46.670  1.00  0.00            
ATOM   2590  CD  PRO A 169      57.740 120.220  45.640  1.00  0.00            
ATOM   2591  HD2 PRO A 169      58.480 119.440  45.470  1.00  0.00            
ATOM   2592  HD3 PRO A 169      58.110 121.210  45.930  1.00  0.00            
ATOM   2593  CG  PRO A 169      56.990 120.350  44.280  1.00  0.00            
ATOM   2594  HG2 PRO A 169      57.080 119.370  43.800  1.00  0.00            
ATOM   2595  HG3 PRO A 169      57.360 121.120  43.610  1.00  0.00            
ATOM   2596  CB  PRO A 169      55.540 120.540  44.690  1.00  0.00            
ATOM   2597  HB2 PRO A 169      54.840 120.120  43.980  1.00  0.00            
ATOM   2598  HB3 PRO A 169      55.250 121.590  44.770  1.00  0.00            
ATOM   2599  CA  PRO A 169      55.460 119.730  46.030  1.00  0.00            
ATOM   2600  HA  PRO A 169      54.710 120.360  46.520  1.00  0.00            
ATOM   2601  C   PRO A 169      54.820 118.340  45.790  1.00  0.00            
ATOM   2602  O   PRO A 169      53.580 118.330  45.570  1.00  0.00            
ATOM   2603  N   GLY A 170      55.550 117.280  45.960  1.00  0.00            
ATOM   2604  H   GLY A 170      56.540 117.460  46.080  1.00  0.00            
ATOM   2605  CA  GLY A 170      55.120 115.850  45.950  1.00  0.00            
ATOM   2606  HA2 GLY A 170      55.980 115.190  45.850  1.00  0.00            
ATOM   2607  HA3 GLY A 170      54.780 115.500  46.930  1.00  0.00            
ATOM   2608  C   GLY A 170      54.010 115.590  44.910  1.00  0.00            
ATOM   2609  O   GLY A 170      52.850 115.630  45.350  1.00  0.00            
ATOM   2610  N   CYS A 171      54.380 115.180  43.640  1.00  0.00            
ATOM   2611  H   CYS A 171      55.360 115.120  43.400  1.00  0.00            
ATOM   2612  CA  CYS A 171      53.430 115.140  42.530  1.00  0.00            
ATOM   2613  HA  CYS A 171      52.850 116.050  42.690  1.00  0.00            
ATOM   2614  CB  CYS A 171      54.280 115.330  41.210  1.00  0.00            
ATOM   2615  HB2 CYS A 171      54.980 114.560  40.890  1.00  0.00            
ATOM   2616  HB3 CYS A 171      53.590 115.450  40.380  1.00  0.00            
ATOM   2617  SG  CYS A 171      55.230 116.930  41.230  1.00  0.00            
ATOM   2618  HG  CYS A 171      55.890 116.640  40.110  1.00  0.00            
ATOM   2619  C   CYS A 171      52.530 113.880  42.570  1.00  0.00            
ATOM   2620  O   CYS A 171      52.710 112.940  41.810  1.00  0.00            
ATOM   2621  N   GLY A 172      51.690 113.820  43.590  1.00  0.00            
ATOM   2622  H   GLY A 172      51.750 114.570  44.270  1.00  0.00            
ATOM   2623  CA  GLY A 172      50.870 112.620  43.950  1.00  0.00            
ATOM   2624  HA2 GLY A 172      51.480 111.720  43.940  1.00  0.00            
ATOM   2625  HA3 GLY A 172      50.430 112.700  44.950  1.00  0.00            
ATOM   2626  C   GLY A 172      49.790 112.220  42.970  1.00  0.00            
ATOM   2627  O   GLY A 172      49.740 111.120  42.490  1.00  0.00            
ATOM   2628  N   GLY A 173      49.200 113.240  42.300  1.00  0.00            
ATOM   2629  H   GLY A 173      49.230 114.170  42.700  1.00  0.00            
ATOM   2630  CA  GLY A 173      48.180 112.890  41.270  1.00  0.00            
ATOM   2631  HA2 GLY A 173      47.460 112.170  41.680  1.00  0.00            
ATOM   2632  HA3 GLY A 173      47.620 113.810  41.080  1.00  0.00            
ATOM   2633  C   GLY A 173      48.710 112.330  39.940  1.00  0.00            
ATOM   2634  O   GLY A 173      48.160 111.460  39.350  1.00  0.00            
ATOM   2635  N   GLU A 174      49.990 112.440  39.700  1.00  0.00            
ATOM   2636  H   GLU A 174      50.540 112.770  40.470  1.00  0.00            
ATOM   2637  CA  GLU A 174      50.640 111.910  38.530  1.00  0.00            
ATOM   2638  HA  GLU A 174      50.040 111.950  37.620  1.00  0.00            
ATOM   2639  CB  GLU A 174      51.930 112.720  38.220  1.00  0.00            
ATOM   2640  HB2 GLU A 174      52.610 112.600  39.060  1.00  0.00            
ATOM   2641  HB3 GLU A 174      52.400 112.250  37.360  1.00  0.00            
ATOM   2642  CG  GLU A 174      51.760 114.280  38.020  1.00  0.00            
ATOM   2643  HG2 GLU A 174      50.920 114.650  38.600  1.00  0.00            
ATOM   2644  HG3 GLU A 174      52.690 114.750  38.330  1.00  0.00            
ATOM   2645  CD  GLU A 174      51.670 114.680  36.540  1.00  0.00            
ATOM   2646  OE1 GLU A 174      50.690 114.400  35.870  1.00  0.00            
ATOM   2647  OE2 GLU A 174      52.590 115.260  35.920  1.00  0.00            
ATOM   2648  C   GLU A 174      51.050 110.430  38.640  1.00  0.00            
ATOM   2649  O   GLU A 174      51.250 109.790  37.630  1.00  0.00            
ATOM   2650  N   ARG A 175      51.180 109.870  39.890  1.00  0.00            
ATOM   2651  H   ARG A 175      50.990 110.550  40.610  1.00  0.00            
ATOM   2652  CA  ARG A 175      51.570 108.450  40.170  1.00  0.00            
ATOM   2653  HA  ARG A 175      51.910 108.020  39.230  1.00  0.00            
ATOM   2654  CB  ARG A 175      52.620 108.410  41.240  1.00  0.00            
ATOM   2655  HB2 ARG A 175      53.220 109.290  40.980  1.00  0.00            
ATOM   2656  HB3 ARG A 175      52.160 108.570  42.220  1.00  0.00            
ATOM   2657  CG  ARG A 175      53.490 107.120  41.260  1.00  0.00            
ATOM   2658  HG2 ARG A 175      52.740 106.340  41.410  1.00  0.00            
ATOM   2659  HG3 ARG A 175      53.960 106.960  40.290  1.00  0.00            
ATOM   2660  CD  ARG A 175      54.460 107.150  42.500  1.00  0.00            
ATOM   2661  HD2 ARG A 175      53.860 107.060  43.410  1.00  0.00            
ATOM   2662  HD3 ARG A 175      55.100 106.270  42.550  1.00  0.00            
ATOM   2663  NE  ARG A 175      55.300 108.410  42.450  1.00  0.00            
ATOM   2664  HE  ARG A 175      54.900 109.210  42.910  1.00  0.00            
ATOM   2665  CZ  ARG A 175      56.430 108.580  41.800  1.00  0.00            
ATOM   2666  NH1 ARG A 175      57.050 107.610  41.250  1.00  0.00            
ATOM   2667 1HH1 ARG A 175      56.970 106.720  41.730  1.00  0.00            
ATOM   2668 2HH1 ARG A 175      57.840 107.720  40.620  1.00  0.00            
ATOM   2669  NH2 ARG A 175      56.820 109.740  41.540  1.00  0.00            
ATOM   2670 1HH2 ARG A 175      56.250 110.570  41.660  1.00  0.00            
ATOM   2671 2HH2 ARG A 175      57.710 109.830  41.070  1.00  0.00            
ATOM   2672  C   ARG A 175      50.450 107.460  40.500  1.00  0.00            
ATOM   2673  O   ARG A 175      50.580 106.300  40.090  1.00  0.00            
ATOM   2674  N   ASN A 176      49.240 107.920  40.820  1.00  0.00            
ATOM   2675  H   ASN A 176      49.220 108.870  41.170  1.00  0.00            
ATOM   2676  CA  ASN A 176      48.150 107.060  41.200  1.00  0.00            
ATOM   2677  HA  ASN A 176      48.320 106.110  40.700  1.00  0.00            
ATOM   2678  CB  ASN A 176      48.180 106.760  42.700  1.00  0.00            
ATOM   2679  HB2 ASN A 176      49.210 106.500  42.960  1.00  0.00            
ATOM   2680  HB3 ASN A 176      47.930 107.660  43.270  1.00  0.00            
ATOM   2681  CG  ASN A 176      47.340 105.660  43.150  1.00  0.00            
ATOM   2682  OD1 ASN A 176      46.100 105.760  43.070  1.00  0.00            
ATOM   2683  ND2 ASN A 176      47.810 104.480  43.180  1.00  0.00            
ATOM   2684 1HD2 ASN A 176      47.130 103.770  43.450  1.00  0.00            
ATOM   2685 2HD2 ASN A 176      48.760 104.360  42.870  1.00  0.00            
ATOM   2686  C   ASN A 176      46.790 107.670  40.760  1.00  0.00            
ATOM   2687  O   ASN A 176      46.560 108.830  41.000  1.00  0.00            
ATOM   2688  N   ALA A 177      45.830 106.850  40.310  1.00  0.00            
ATOM   2689  H   ALA A 177      46.080 105.920  39.990  1.00  0.00            
ATOM   2690  CA  ALA A 177      44.560 107.410  39.810  1.00  0.00            
ATOM   2691  HA  ALA A 177      44.810 108.320  39.270  1.00  0.00            
ATOM   2692  CB  ALA A 177      43.810 106.390  38.890  1.00  0.00            
ATOM   2693  HB1 ALA A 177      43.520 105.560  39.530  1.00  0.00            
ATOM   2694  HB2 ALA A 177      42.930 106.710  38.320  1.00  0.00            
ATOM   2695  HB3 ALA A 177      44.570 106.010  38.210  1.00  0.00            
ATOM   2696  C   ALA A 177      43.580 107.800  40.890  1.00  0.00            
ATOM   2697  O   ALA A 177      42.820 108.700  40.590  1.00  0.00            
ATOM   2698  N   TYR A 178      43.810 107.360  42.140  1.00  0.00            
ATOM   2699  H   TYR A 178      44.560 106.700  42.270  1.00  0.00            
ATOM   2700  CA  TYR A 178      42.950 107.700  43.290  1.00  0.00            
ATOM   2701  HA  TYR A 178      41.910 107.720  42.970  1.00  0.00            
ATOM   2702  CB  TYR A 178      43.040 106.680  44.360  1.00  0.00            
ATOM   2703  HB2 TYR A 178      42.800 105.720  43.910  1.00  0.00            
ATOM   2704  HB3 TYR A 178      44.040 106.460  44.710  1.00  0.00            
ATOM   2705  CG  TYR A 178      42.140 106.910  45.560  1.00  0.00            
ATOM   2706  CD1 TYR A 178      40.950 106.180  45.650  1.00  0.00            
ATOM   2707  HD1 TYR A 178      40.680 105.420  44.920  1.00  0.00            
ATOM   2708  CE1 TYR A 178      40.100 106.390  46.770  1.00  0.00            
ATOM   2709  HE1 TYR A 178      39.190 105.860  46.980  1.00  0.00            
ATOM   2710  CZ  TYR A 178      40.590 107.250  47.830  1.00  0.00            
ATOM   2711  OH  TYR A 178      39.900 107.400  49.000  1.00  0.00            
ATOM   2712  HH  TYR A 178      39.130 106.840  49.050  1.00  0.00            
ATOM   2713  CE2 TYR A 178      41.810 107.890  47.740  1.00  0.00            
ATOM   2714  HE2 TYR A 178      42.140 108.440  48.620  1.00  0.00            
ATOM   2715  CD2 TYR A 178      42.630 107.710  46.620  1.00  0.00            
ATOM   2716  HD2 TYR A 178      43.630 108.110  46.670  1.00  0.00            
ATOM   2717  C   TYR A 178      43.230 109.100  43.810  1.00  0.00            
ATOM   2718  O   TYR A 178      42.350 109.900  44.020  1.00  0.00            
ATOM   2719  N   LEU A 179      44.520 109.500  43.690  1.00  0.00            
ATOM   2720  H   LEU A 179      45.190 108.800  43.410  1.00  0.00            
ATOM   2721  CA  LEU A 179      45.030 110.860  44.040  1.00  0.00            
ATOM   2722  HA  LEU A 179      44.780 111.180  45.050  1.00  0.00            
ATOM   2723  CB  LEU A 179      46.580 110.860  43.950  1.00  0.00            
ATOM   2724  HB2 LEU A 179      46.780 110.290  43.040  1.00  0.00            
ATOM   2725  HB3 LEU A 179      46.910 111.900  43.880  1.00  0.00            
ATOM   2726  CG  LEU A 179      47.480 110.170  45.040  1.00  0.00            
ATOM   2727  HG  LEU A 179      48.410 109.860  44.560  1.00  0.00            
ATOM   2728  CD1 LEU A 179      47.700 111.140  46.150  1.00  0.00            
ATOM   2729 1HD1 LEU A 179      46.730 111.470  46.520  1.00  0.00            
ATOM   2730 2HD1 LEU A 179      48.280 110.660  46.940  1.00  0.00            
ATOM   2731 3HD1 LEU A 179      48.330 111.920  45.710  1.00  0.00            
ATOM   2732  CD2 LEU A 179      46.930 108.850  45.600  1.00  0.00            
ATOM   2733 1HD2 LEU A 179      46.660 108.140  44.820  1.00  0.00            
ATOM   2734 2HD2 LEU A 179      47.710 108.340  46.170  1.00  0.00            
ATOM   2735 3HD2 LEU A 179      46.040 109.240  46.100  1.00  0.00            
ATOM   2736  C   LEU A 179      44.400 111.870  43.070  1.00  0.00            
ATOM   2737  O   LEU A 179      43.800 112.860  43.490  1.00  0.00            
ATOM   2738  N   LYS A 180      44.520 111.630  41.720  1.00  0.00            
ATOM   2739  H   LYS A 180      44.810 110.700  41.460  1.00  0.00            
ATOM   2740  CA  LYS A 180      44.040 112.570  40.660  1.00  0.00            
ATOM   2741  HA  LYS A 180      44.510 113.540  40.780  1.00  0.00            
ATOM   2742  CB  LYS A 180      44.470 112.010  39.290  1.00  0.00            
ATOM   2743  HB2 LYS A 180      45.530 111.730  39.330  1.00  0.00            
ATOM   2744  HB3 LYS A 180      43.760 111.220  39.050  1.00  0.00            
ATOM   2745  CG  LYS A 180      44.280 113.240  38.360  1.00  0.00            
ATOM   2746  HG2 LYS A 180      43.250 113.570  38.310  1.00  0.00            
ATOM   2747  HG3 LYS A 180      44.900 114.050  38.740  1.00  0.00            
ATOM   2748  CD  LYS A 180      44.830 112.960  36.950  1.00  0.00            
ATOM   2749  HD2 LYS A 180      44.540 113.830  36.350  1.00  0.00            
ATOM   2750  HD3 LYS A 180      45.860 112.650  37.090  1.00  0.00            
ATOM   2751  CE  LYS A 180      44.040 111.780  36.340  1.00  0.00            
ATOM   2752  HE2 LYS A 180      44.290 110.940  36.990  1.00  0.00            
ATOM   2753  HE3 LYS A 180      42.970 111.980  36.230  1.00  0.00            
ATOM   2754  NZ  LYS A 180      44.560 111.500  34.990  1.00  0.00            
ATOM   2755  HZ1 LYS A 180      45.540 111.280  35.030  1.00  0.00            
ATOM   2756  HZ2 LYS A 180      44.130 110.640  34.670  1.00  0.00            
ATOM   2757  HZ3 LYS A 180      44.480 112.320  34.400  1.00  0.00            
ATOM   2758  C   LYS A 180      42.540 112.790  40.690  1.00  0.00            
ATOM   2759  O   LYS A 180      42.060 113.880  40.820  1.00  0.00            
ATOM   2760  N   GLU A 181      41.810 111.690  40.880  1.00  0.00            
ATOM   2761  H   GLU A 181      42.290 110.800  40.880  1.00  0.00            
ATOM   2762  CA  GLU A 181      40.350 111.530  40.970  1.00  0.00            
ATOM   2763  HA  GLU A 181      40.050 112.090  40.080  1.00  0.00            
ATOM   2764  CB  GLU A 181      39.770 110.160  40.860  1.00  0.00            
ATOM   2765  HB2 GLU A 181      40.220 109.550  41.650  1.00  0.00            
ATOM   2766  HB3 GLU A 181      38.700 110.280  41.050  1.00  0.00            
ATOM   2767  CG  GLU A 181      39.900 109.620  39.420  1.00  0.00            
ATOM   2768  HG2 GLU A 181      39.300 110.270  38.790  1.00  0.00            
ATOM   2769  HG3 GLU A 181      40.930 109.520  39.080  1.00  0.00            
ATOM   2770  CD  GLU A 181      39.350 108.180  39.280  1.00  0.00            
ATOM   2771  OE1 GLU A 181      38.220 107.890  39.730  1.00  0.00            
ATOM   2772  OE2 GLU A 181      39.950 107.500  38.410  1.00  0.00            
ATOM   2773  C   GLU A 181      39.780 112.270  42.210  1.00  0.00            
ATOM   2774  O   GLU A 181      38.760 112.950  42.070  1.00  0.00            
ATOM   2775  N   HID A 182      40.490 112.370  43.330  1.00  0.00            
ATOM   2776  H   HID A 182      41.350 111.840  43.330  1.00  0.00            
ATOM   2777  CA  HID A 182      39.950 113.050  44.510  1.00  0.00            
ATOM   2778  HA  HID A 182      38.860 112.950  44.500  1.00  0.00            
ATOM   2779  CB  HID A 182      40.290 112.240  45.820  1.00  0.00            
ATOM   2780  HB2 HID A 182      41.360 112.090  45.910  1.00  0.00            
ATOM   2781  HB3 HID A 182      40.030 112.850  46.690  1.00  0.00            
ATOM   2782  CG  HID A 182      39.480 110.990  45.940  1.00  0.00            
ATOM   2783  ND1 HID A 182      39.720 109.810  45.370  1.00  0.00            
ATOM   2784  HD1 HID A 182      40.570 109.590  44.870  1.00  0.00            
ATOM   2785  CE1 HID A 182      38.710 108.990  45.550  1.00  0.00            
ATOM   2786  HE1 HID A 182      38.630 107.950  45.260  1.00  0.00            
ATOM   2787  NE2 HID A 182      37.850 109.530  46.450  1.00  0.00            
ATOM   2788  CD2 HID A 182      38.370 110.790  46.700  1.00  0.00            
ATOM   2789  HD2 HID A 182      37.980 111.620  47.280  1.00  0.00            
ATOM   2790  C   HID A 182      40.300 114.600  44.560  1.00  0.00            
ATOM   2791  O   HID A 182      39.840 115.330  45.500  1.00  0.00            
ATOM   2792  N   SER A 183      41.150 115.050  43.660  1.00  0.00            
ATOM   2793  H   SER A 183      41.370 114.410  42.920  1.00  0.00            
ATOM   2794  CA  SER A 183      41.810 116.350  43.530  1.00  0.00            
ATOM   2795  HA  SER A 183      42.590 116.160  42.800  1.00  0.00            
ATOM   2796  CB  SER A 183      40.930 117.470  42.990  1.00  0.00            
ATOM   2797  HB2 SER A 183      40.110 117.560  43.710  1.00  0.00            
ATOM   2798  HB3 SER A 183      41.380 118.460  42.970  1.00  0.00            
ATOM   2799  OG  SER A 183      40.290 117.100  41.740  1.00  0.00            
ATOM   2800  HG  SER A 183      39.780 117.900  41.570  1.00  0.00            
ATOM   2801  C   SER A 183      42.640 116.660  44.780  1.00  0.00            
ATOM   2802  O   SER A 183      42.610 117.830  45.200  1.00  0.00            
ATOM   2803  N   ILE A 184      43.210 115.660  45.460  1.00  0.00            
ATOM   2804  H   ILE A 184      43.010 114.720  45.170  1.00  0.00            
ATOM   2805  CA  ILE A 184      43.840 115.780  46.780  1.00  0.00            
ATOM   2806  HA  ILE A 184      43.350 116.590  47.320  1.00  0.00            
ATOM   2807  CB  ILE A 184      43.710 114.490  47.590  1.00  0.00            
ATOM   2808  HB  ILE A 184      44.440 114.580  48.400  1.00  0.00            
ATOM   2809  CG2 ILE A 184      42.290 114.540  48.180  1.00  0.00            
ATOM   2810 1HG2 ILE A 184      41.480 114.640  47.450  1.00  0.00            
ATOM   2811 2HG2 ILE A 184      42.200 113.610  48.750  1.00  0.00            
ATOM   2812 3HG2 ILE A 184      42.170 115.200  49.030  1.00  0.00            
ATOM   2813  CG1 ILE A 184      44.010 113.180  46.900  1.00  0.00            
ATOM   2814 2HG1 ILE A 184      43.340 112.930  46.070  1.00  0.00            
ATOM   2815 3HG1 ILE A 184      44.890 113.360  46.290  1.00  0.00            
ATOM   2816  CD1 ILE A 184      44.090 111.980  47.860  1.00  0.00            
ATOM   2817 1HD1 ILE A 184      43.130 111.690  48.290  1.00  0.00            
ATOM   2818 2HD1 ILE A 184      44.440 111.080  47.350  1.00  0.00            
ATOM   2819 3HD1 ILE A 184      44.880 112.350  48.510  1.00  0.00            
ATOM   2820  C   ILE A 184      45.330 116.190  46.610  1.00  0.00            
ATOM   2821  O   ILE A 184      46.020 115.590  45.830  1.00  0.00            
ATOM   2822  N   GLU A 185      45.670 117.380  47.130  1.00  0.00            
ATOM   2823  H   GLU A 185      45.010 117.790  47.770  1.00  0.00            
ATOM   2824  CA  GLU A 185      47.030 117.950  47.050  1.00  0.00            
ATOM   2825  HA  GLU A 185      47.440 117.590  46.100  1.00  0.00            
ATOM   2826  CB  GLU A 185      46.910 119.530  47.290  1.00  0.00            
ATOM   2827  HB2 GLU A 185      46.180 119.980  46.610  1.00  0.00            
ATOM   2828  HB3 GLU A 185      46.590 119.550  48.330  1.00  0.00            
ATOM   2829  CG  GLU A 185      48.320 120.160  47.130  1.00  0.00            
ATOM   2830  HG2 GLU A 185      48.920 119.960  48.030  1.00  0.00            
ATOM   2831  HG3 GLU A 185      48.880 119.760  46.280  1.00  0.00            
ATOM   2832  CD  GLU A 185      48.140 121.620  46.800  1.00  0.00            
ATOM   2833  OE1 GLU A 185      47.380 122.260  47.530  1.00  0.00            
ATOM   2834  OE2 GLU A 185      48.870 122.040  45.890  1.00  0.00            
ATOM   2835  C   GLU A 185      47.940 117.230  48.050  1.00  0.00            
ATOM   2836  O   GLU A 185      47.550 116.750  49.100  1.00  0.00            
ATOM   2837  N   THR A 186      49.120 116.930  47.510  1.00  0.00            
ATOM   2838  H   THR A 186      49.480 117.390  46.690  1.00  0.00            
ATOM   2839  CA  THR A 186      50.100 116.140  48.270  1.00  0.00            
ATOM   2840  HA  THR A 186      49.760 116.190  49.300  1.00  0.00            
ATOM   2841  CB  THR A 186      50.100 114.680  47.860  1.00  0.00            
ATOM   2842  HB  THR A 186      50.870 114.070  48.320  1.00  0.00            
ATOM   2843  CG2 THR A 186      48.680 114.060  48.030  1.00  0.00            
ATOM   2844 1HG2 THR A 186      47.920 114.550  47.420  1.00  0.00            
ATOM   2845 2HG2 THR A 186      48.810 113.010  47.740  1.00  0.00            
ATOM   2846 3HG2 THR A 186      48.380 114.090  49.070  1.00  0.00            
ATOM   2847  OG1 THR A 186      50.300 114.680  46.410  1.00  0.00            
ATOM   2848  HG1 THR A 186      51.170 115.060  46.270  1.00  0.00            
ATOM   2849  C   THR A 186      51.540 116.750  48.230  1.00  0.00            
ATOM   2850  O   THR A 186      51.770 117.750  47.510  1.00  0.00            
ATOM   2851  N   PHE A 187      52.320 116.280  49.170  1.00  0.00            
ATOM   2852  H   PHE A 187      51.990 115.480  49.690  1.00  0.00            
ATOM   2853  CA  PHE A 187      53.640 116.850  49.350  1.00  0.00            
ATOM   2854  HA  PHE A 187      53.930 117.370  48.440  1.00  0.00            
ATOM   2855  CB  PHE A 187      53.520 118.010  50.330  1.00  0.00            
ATOM   2856  HB2 PHE A 187      53.250 117.680  51.330  1.00  0.00            
ATOM   2857  HB3 PHE A 187      54.480 118.500  50.430  1.00  0.00            
ATOM   2858  CG  PHE A 187      52.560 119.170  50.020  1.00  0.00            
ATOM   2859  CD1 PHE A 187      52.940 120.210  49.100  1.00  0.00            
ATOM   2860  HD1 PHE A 187      53.870 120.090  48.570  1.00  0.00            
ATOM   2861  CE1 PHE A 187      52.150 121.430  49.030  1.00  0.00            
ATOM   2862  HE1 PHE A 187      52.340 122.070  48.180  1.00  0.00            
ATOM   2863  CZ  PHE A 187      50.930 121.470  49.690  1.00  0.00            
ATOM   2864  HZ  PHE A 187      50.240 122.260  49.430  1.00  0.00            
ATOM   2865  CE2 PHE A 187      50.610 120.460  50.570  1.00  0.00            
ATOM   2866  HE2 PHE A 187      49.690 120.490  51.140  1.00  0.00            
ATOM   2867  CD2 PHE A 187      51.380 119.270  50.790  1.00  0.00            
ATOM   2868  HD2 PHE A 187      51.170 118.420  51.420  1.00  0.00            
ATOM   2869  C   PHE A 187      54.670 115.860  49.870  1.00  0.00            
ATOM   2870  O   PHE A 187      54.280 114.810  50.310  1.00  0.00            
ATOM   2871  N   LEU A 188      55.950 116.290  50.060  1.00  0.00            
ATOM   2872  H   LEU A 188      56.170 117.250  49.840  1.00  0.00            
ATOM   2873  CA  LEU A 188      56.990 115.470  50.640  1.00  0.00            
ATOM   2874  HA  LEU A 188      56.570 114.600  51.150  1.00  0.00            
ATOM   2875  CB  LEU A 188      58.010 114.980  49.600  1.00  0.00            
ATOM   2876  HB2 LEU A 188      58.610 115.840  49.310  1.00  0.00            
ATOM   2877  HB3 LEU A 188      58.750 114.400  50.150  1.00  0.00            
ATOM   2878  CG  LEU A 188      57.570 114.100  48.460  1.00  0.00            
ATOM   2879  HG  LEU A 188      56.980 114.800  47.870  1.00  0.00            
ATOM   2880  CD1 LEU A 188      58.790 113.810  47.570  1.00  0.00            
ATOM   2881 1HD1 LEU A 188      59.410 112.990  47.950  1.00  0.00            
ATOM   2882 2HD1 LEU A 188      58.480 113.420  46.600  1.00  0.00            
ATOM   2883 3HD1 LEU A 188      59.370 114.730  47.490  1.00  0.00            
ATOM   2884  CD2 LEU A 188      56.880 112.810  48.860  1.00  0.00            
ATOM   2885 1HD2 LEU A 188      56.070 113.010  49.570  1.00  0.00            
ATOM   2886 2HD2 LEU A 188      56.450 112.350  47.970  1.00  0.00            
ATOM   2887 3HD2 LEU A 188      57.590 112.060  49.220  1.00  0.00            
ATOM   2888  C   LEU A 188      57.700 116.320  51.660  1.00  0.00            
ATOM   2889  O   LEU A 188      58.100 117.410  51.290  1.00  0.00            
ATOM   2890  N   ILE A 189      58.270 115.700  52.650  1.00  0.00            
ATOM   2891  H   ILE A 189      57.970 114.750  52.830  1.00  0.00            
ATOM   2892  CA  ILE A 189      59.150 116.360  53.630  1.00  0.00            
ATOM   2893  HA  ILE A 189      58.770 117.340  53.910  1.00  0.00            
ATOM   2894  CB  ILE A 189      59.120 115.510  55.010  1.00  0.00            
ATOM   2895  HB  ILE A 189      58.280 114.830  54.920  1.00  0.00            
ATOM   2896  CG2 ILE A 189      60.280 114.520  55.250  1.00  0.00            
ATOM   2897 1HG2 ILE A 189      61.280 114.930  55.120  1.00  0.00            
ATOM   2898 2HG2 ILE A 189      60.120 114.020  56.210  1.00  0.00            
ATOM   2899 3HG2 ILE A 189      60.300 113.780  54.450  1.00  0.00            
ATOM   2900  CG1 ILE A 189      58.740 116.390  56.190  1.00  0.00            
ATOM   2901 2HG1 ILE A 189      58.010 117.180  56.000  1.00  0.00            
ATOM   2902 3HG1 ILE A 189      58.110 115.820  56.880  1.00  0.00            
ATOM   2903  CD1 ILE A 189      59.950 116.810  56.900  1.00  0.00            
ATOM   2904 1HD1 ILE A 189      60.440 117.580  56.310  1.00  0.00            
ATOM   2905 2HD1 ILE A 189      59.710 117.180  57.900  1.00  0.00            
ATOM   2906 3HD1 ILE A 189      60.610 115.960  57.040  1.00  0.00            
ATOM   2907  C   ILE A 189      60.550 116.480  53.080  1.00  0.00            
ATOM   2908  O   ILE A 189      60.980 115.610  52.270  1.00  0.00            
ATOM   2909  N   LEU A 190      61.390 117.300  53.700  1.00  0.00            
ATOM   2910  H   LEU A 190      60.960 117.930  54.360  1.00  0.00            
ATOM   2911  CA  LEU A 190      62.800 117.410  53.420  1.00  0.00            
ATOM   2912  HA  LEU A 190      63.170 116.900  52.540  1.00  0.00            
ATOM   2913  CB  LEU A 190      63.140 118.870  53.170  1.00  0.00            
ATOM   2914  HB2 LEU A 190      63.030 119.540  54.020  1.00  0.00            
ATOM   2915  HB3 LEU A 190      64.210 119.050  53.010  1.00  0.00            
ATOM   2916  CG  LEU A 190      62.360 119.380  51.950  1.00  0.00            
ATOM   2917  HG  LEU A 190      61.300 119.140  52.050  1.00  0.00            
ATOM   2918  CD1 LEU A 190      62.490 120.950  51.830  1.00  0.00            
ATOM   2919 1HD1 LEU A 190      63.530 121.270  51.940  1.00  0.00            
ATOM   2920 2HD1 LEU A 190      62.090 121.360  50.900  1.00  0.00            
ATOM   2921 3HD1 LEU A 190      61.920 121.390  52.650  1.00  0.00            
ATOM   2922  CD2 LEU A 190      62.790 118.820  50.620  1.00  0.00            
ATOM   2923 1HD2 LEU A 190      62.680 117.740  50.590  1.00  0.00            
ATOM   2924 2HD2 LEU A 190      62.320 119.360  49.800  1.00  0.00            
ATOM   2925 3HD2 LEU A 190      63.870 118.940  50.500  1.00  0.00            
ATOM   2926  C   LEU A 190      63.490 116.730  54.580  1.00  0.00            
ATOM   2927  O   LEU A 190      63.150 117.020  55.710  1.00  0.00            
ATOM   2928  N   NME A 191      64.730 116.330  54.450  1.00  0.00            
ATOM   2929  H   NME A 191      65.020 116.250  53.490  1.00  0.00            
ATOM   2930  CH3 NME A 191      65.700 115.780  55.420  1.00  0.00            
ATOM   2931 1HH3 NME A 191      65.670 116.350  56.350  1.00  0.00            
ATOM   2932 2HH3 NME A 191      65.380 114.770  55.690  1.00  0.00            
ATOM   2933 3HH3 NME A 191      66.690 115.770  54.980  1.00  0.00            
ATOM   2934 1HH3 ACE A 192      61.410  87.610  68.760  1.00  0.00            
ATOM   2935  CH3 ACE A 192      60.660  86.930  68.360  1.00  0.00            
ATOM   2936 2HH3 ACE A 192      60.950  86.370  67.470  1.00  0.00            
ATOM   2937 3HH3 ACE A 192      59.730  87.480  68.210  1.00  0.00            
ATOM   2938  C   ACE A 192      60.570  85.870  69.380  1.00  0.00            
ATOM   2939  O   ACE A 192      61.490  85.620  70.120  1.00  0.00            
ATOM   2940  N   LEU A 193      59.560  85.050  69.230  1.00  0.00            
ATOM   2941  H   LEU A 193      58.890  85.280  68.510  1.00  0.00            
ATOM   2942  CA  LEU A 193      59.410  83.800  70.010  1.00  0.00            
ATOM   2943  HA  LEU A 193      59.730  83.890  71.050  1.00  0.00            
ATOM   2944  CB  LEU A 193      57.950  83.420  70.120  1.00  0.00            
ATOM   2945  HB2 LEU A 193      57.410  84.320  70.420  1.00  0.00            
ATOM   2946  HB3 LEU A 193      57.530  83.070  69.170  1.00  0.00            
ATOM   2947  CG  LEU A 193      57.670  82.440  71.330  1.00  0.00            
ATOM   2948  HG  LEU A 193      57.980  82.920  72.260  1.00  0.00            
ATOM   2949  CD1 LEU A 193      56.150  82.110  71.350  1.00  0.00            
ATOM   2950 1HD1 LEU A 193      55.910  81.690  70.380  1.00  0.00            
ATOM   2951 2HD1 LEU A 193      55.830  81.380  72.100  1.00  0.00            
ATOM   2952 3HD1 LEU A 193      55.610  83.050  71.470  1.00  0.00            
ATOM   2953  CD2 LEU A 193      58.390  81.160  71.240  1.00  0.00            
ATOM   2954 1HD2 LEU A 193      59.450  81.390  71.140  1.00  0.00            
ATOM   2955 2HD2 LEU A 193      58.220  80.660  72.190  1.00  0.00            
ATOM   2956 3HD2 LEU A 193      58.060  80.620  70.350  1.00  0.00            
ATOM   2957  C   LEU A 193      60.260  82.750  69.360  1.00  0.00            
ATOM   2958  O   LEU A 193      61.360  82.480  69.730  1.00  0.00            
ATOM   2959  N   TYR A 194      59.690  82.080  68.340  1.00  0.00            
ATOM   2960  H   TYR A 194      58.880  82.490  67.900  1.00  0.00            
ATOM   2961  CA  TYR A 194      60.340  80.990  67.520  1.00  0.00            
ATOM   2962  HA  TYR A 194      61.420  81.150  67.500  1.00  0.00            
ATOM   2963  CB  TYR A 194      60.200  79.640  68.280  1.00  0.00            
ATOM   2964  HB2 TYR A 194      60.500  79.820  69.320  1.00  0.00            
ATOM   2965  HB3 TYR A 194      59.140  79.410  68.310  1.00  0.00            
ATOM   2966  CG  TYR A 194      60.970  78.470  67.720  1.00  0.00            
ATOM   2967  CD1 TYR A 194      62.380  78.420  67.560  1.00  0.00            
ATOM   2968  HD1 TYR A 194      63.020  79.170  68.000  1.00  0.00            
ATOM   2969  CE1 TYR A 194      62.980  77.320  66.920  1.00  0.00            
ATOM   2970  HE1 TYR A 194      64.060  77.290  66.790  1.00  0.00            
ATOM   2971  CZ  TYR A 194      62.250  76.190  66.430  1.00  0.00            
ATOM   2972  OH  TYR A 194      62.810  75.110  65.760  1.00  0.00            
ATOM   2973  HH  TYR A 194      63.660  75.360  65.400  1.00  0.00            
ATOM   2974  CE2 TYR A 194      60.900  76.200  66.620  1.00  0.00            
ATOM   2975  HE2 TYR A 194      60.270  75.410  66.230  1.00  0.00            
ATOM   2976  CD2 TYR A 194      60.200  77.310  67.220  1.00  0.00            
ATOM   2977  HD2 TYR A 194      59.130  77.350  67.320  1.00  0.00            
ATOM   2978  C   TYR A 194      59.810  80.870  66.010  1.00  0.00            
ATOM   2979  O   TYR A 194      58.820  81.640  65.740  1.00  0.00            
ATOM   2980  N   TYR A 195      60.500  80.180  65.120  1.00  0.00            
ATOM   2981  H   TYR A 195      61.260  79.560  65.360  1.00  0.00            
ATOM   2982  CA  TYR A 195      59.890  79.900  63.800  1.00  0.00            
ATOM   2983  HA  TYR A 195      58.920  80.390  63.850  1.00  0.00            
ATOM   2984  CB  TYR A 195      60.580  80.750  62.750  1.00  0.00            
ATOM   2985  HB2 TYR A 195      59.780  81.050  62.080  1.00  0.00            
ATOM   2986  HB3 TYR A 195      60.980  81.670  63.170  1.00  0.00            
ATOM   2987  CG  TYR A 195      61.580  79.950  61.910  1.00  0.00            
ATOM   2988  CD1 TYR A 195      61.140  79.540  60.610  1.00  0.00            
ATOM   2989  HD1 TYR A 195      60.120  79.680  60.290  1.00  0.00            
ATOM   2990  CE1 TYR A 195      61.910  78.640  59.870  1.00  0.00            
ATOM   2991  HE1 TYR A 195      61.460  78.220  58.990  1.00  0.00            
ATOM   2992  CZ  TYR A 195      63.260  78.400  60.300  1.00  0.00            
ATOM   2993  OH  TYR A 195      63.960  77.480  59.630  1.00  0.00            
ATOM   2994  HH  TYR A 195      63.430  76.960  59.020  1.00  0.00            
ATOM   2995  CE2 TYR A 195      63.760  78.890  61.510  1.00  0.00            
ATOM   2996  HE2 TYR A 195      64.710  78.560  61.920  1.00  0.00            
ATOM   2997  CD2 TYR A 195      62.870  79.580  62.320  1.00  0.00            
ATOM   2998  HD2 TYR A 195      63.120  79.870  63.330  1.00  0.00            
ATOM   2999  C   TYR A 195      59.770  78.380  63.480  1.00  0.00            
ATOM   3000  O   TYR A 195      60.620  77.550  63.860  1.00  0.00            
ATOM   3001  N   GLN A 196      58.890  78.080  62.570  1.00  0.00            
ATOM   3002  H   GLN A 196      58.280  78.830  62.250  1.00  0.00            
ATOM   3003  CA  GLN A 196      58.860  76.740  61.970  1.00  0.00            
ATOM   3004  HA  GLN A 196      59.800  76.210  62.090  1.00  0.00            
ATOM   3005  CB  GLN A 196      57.710  75.890  62.530  1.00  0.00            
ATOM   3006  HB2 GLN A 196      57.740  76.010  63.620  1.00  0.00            
ATOM   3007  HB3 GLN A 196      56.760  76.220  62.130  1.00  0.00            
ATOM   3008  CG  GLN A 196      57.830  74.400  62.170  1.00  0.00            
ATOM   3009  HG2 GLN A 196      57.840  74.250  61.090  1.00  0.00            
ATOM   3010  HG3 GLN A 196      58.760  74.000  62.580  1.00  0.00            
ATOM   3011  CD  GLN A 196      56.800  73.530  62.870  1.00  0.00            
ATOM   3012  OE1 GLN A 196      56.010  73.950  63.670  1.00  0.00            
ATOM   3013  NE2 GLN A 196      56.740  72.240  62.500  1.00  0.00            
ATOM   3014 1HE2 GLN A 196      56.160  71.640  63.060  1.00  0.00            
ATOM   3015 2HE2 GLN A 196      57.390  71.860  61.820  1.00  0.00            
ATOM   3016  C   GLN A 196      58.840  76.770  60.400  1.00  0.00            
ATOM   3017  O   GLN A 196      58.270  77.630  59.780  1.00  0.00            
ATOM   3018  N   SER A 197      59.600  75.800  59.830  1.00  0.00            
ATOM   3019  H   SER A 197      60.200  75.250  60.420  1.00  0.00            
ATOM   3020  CA  SER A 197      59.560  75.510  58.400  1.00  0.00            
ATOM   3021  HA  SER A 197      59.350  76.340  57.730  1.00  0.00            
ATOM   3022  CB  SER A 197      60.880  74.890  58.000  1.00  0.00            
ATOM   3023  HB2 SER A 197      61.220  74.130  58.710  1.00  0.00            
ATOM   3024  HB3 SER A 197      60.800  74.450  57.000  1.00  0.00            
ATOM   3025  OG  SER A 197      61.890  75.850  57.970  1.00  0.00            
ATOM   3026  HG  SER A 197      61.940  76.100  57.040  1.00  0.00            
ATOM   3027  C   SER A 197      58.600  74.360  58.070  1.00  0.00            
ATOM   3028  O   SER A 197      58.450  73.400  58.780  1.00  0.00            
ATOM   3029  N   CYS A 198      57.930  74.460  56.940  1.00  0.00            
ATOM   3030  H   CYS A 198      57.990  75.290  56.380  1.00  0.00            
ATOM   3031  CA  CYS A 198      56.810  73.510  56.580  1.00  0.00            
ATOM   3032  HA  CYS A 198      56.960  72.540  57.060  1.00  0.00            
ATOM   3033  CB  CYS A 198      55.420  74.050  56.920  1.00  0.00            
ATOM   3034  HB2 CYS A 198      55.370  74.050  58.010  1.00  0.00            
ATOM   3035  HB3 CYS A 198      55.470  75.080  56.550  1.00  0.00            
ATOM   3036  SG  CYS A 198      53.960  73.100  56.290  1.00  0.00            
ATOM   3037  HG  CYS A 198      53.050  73.970  56.720  1.00  0.00            
ATOM   3038  C   CYS A 198      56.910  73.100  55.160  1.00  0.00            
ATOM   3039  O   CYS A 198      57.420  73.830  54.340  1.00  0.00            
ATOM   3040  N   GLU A 199      56.620  71.890  54.770  1.00  0.00            
ATOM   3041  H   GLU A 199      56.230  71.250  55.440  1.00  0.00            
ATOM   3042  CA  GLU A 199      56.770  71.400  53.370  1.00  0.00            
ATOM   3043  HA  GLU A 199      57.570  71.970  52.890  1.00  0.00            
ATOM   3044  CB  GLU A 199      57.200  69.910  53.470  1.00  0.00            
ATOM   3045  HB2 GLU A 199      56.570  69.390  54.200  1.00  0.00            
ATOM   3046  HB3 GLU A 199      57.190  69.530  52.450  1.00  0.00            
ATOM   3047  CG  GLU A 199      58.730  69.870  53.850  1.00  0.00            
ATOM   3048  HG2 GLU A 199      59.220  70.390  53.030  1.00  0.00            
ATOM   3049  HG3 GLU A 199      58.930  70.340  54.820  1.00  0.00            
ATOM   3050  CD  GLU A 199      59.210  68.440  53.810  1.00  0.00            
ATOM   3051  OE1 GLU A 199      58.580  67.500  54.340  1.00  0.00            
ATOM   3052  OE2 GLU A 199      60.200  68.150  53.130  1.00  0.00            
ATOM   3053  C   GLU A 199      55.600  71.560  52.530  1.00  0.00            
ATOM   3054  O   GLU A 199      55.750  71.520  51.320  1.00  0.00            
ATOM   3055  N   CYS A 200      54.420  71.330  53.100  1.00  0.00            
ATOM   3056  H   CYS A 200      54.360  71.220  54.100  1.00  0.00            
ATOM   3057  CA  CYS A 200      53.080  71.380  52.430  1.00  0.00            
ATOM   3058  HA  CYS A 200      53.020  71.950  51.500  1.00  0.00            
ATOM   3059  CB  CYS A 200      52.720  69.890  52.080  1.00  0.00            
ATOM   3060  HB2 CYS A 200      51.730  69.870  51.610  1.00  0.00            
ATOM   3061  HB3 CYS A 200      53.420  69.630  51.290  1.00  0.00            
ATOM   3062  SG  CYS A 200      52.920  68.760  53.490  1.00  0.00            
ATOM   3063  HG  CYS A 200      52.510  67.750  52.720  1.00  0.00            
ATOM   3064  C   CYS A 200      52.060  72.160  53.260  1.00  0.00            
ATOM   3065  O   CYS A 200      51.230  71.550  53.970  1.00  0.00            
ATOM   3066  N   VAL A 201      52.070  73.490  53.300  1.00  0.00            
ATOM   3067  H   VAL A 201      52.770  73.920  52.710  1.00  0.00            
ATOM   3068  CA  VAL A 201      50.770  74.180  53.650  1.00  0.00            
ATOM   3069  HA  VAL A 201      50.110  73.530  54.230  1.00  0.00            
ATOM   3070  CB  VAL A 201      50.990  75.460  54.500  1.00  0.00            
ATOM   3071  HB  VAL A 201      51.870  75.160  55.060  1.00  0.00            
ATOM   3072  CG1 VAL A 201      51.260  76.720  53.840  1.00  0.00            
ATOM   3073 1HG1 VAL A 201      50.430  77.070  53.220  1.00  0.00            
ATOM   3074 2HG1 VAL A 201      51.290  77.460  54.640  1.00  0.00            
ATOM   3075 3HG1 VAL A 201      52.170  76.720  53.250  1.00  0.00            
ATOM   3076  CG2 VAL A 201      49.800  75.640  55.440  1.00  0.00            
ATOM   3077 1HG2 VAL A 201      49.670  74.780  56.100  1.00  0.00            
ATOM   3078 2HG2 VAL A 201      49.860  76.530  56.070  1.00  0.00            
ATOM   3079 3HG2 VAL A 201      48.900  75.760  54.840  1.00  0.00            
ATOM   3080  C   VAL A 201      50.020  74.410  52.340  1.00  0.00            
ATOM   3081  O   VAL A 201      50.710  74.750  51.370  1.00  0.00            
ATOM   3082  N   ALA A 202      48.690  74.300  52.360  1.00  0.00            
ATOM   3083  H   ALA A 202      48.350  74.110  53.290  1.00  0.00            
ATOM   3084  CA  ALA A 202      47.820  74.960  51.360  1.00  0.00            
ATOM   3085  HA  ALA A 202      48.490  75.150  50.520  1.00  0.00            
ATOM   3086  CB  ALA A 202      46.660  74.000  50.880  1.00  0.00            
ATOM   3087  HB1 ALA A 202      46.050  73.650  51.710  1.00  0.00            
ATOM   3088  HB2 ALA A 202      46.070  74.400  50.060  1.00  0.00            
ATOM   3089  HB3 ALA A 202      47.050  73.030  50.550  1.00  0.00            
ATOM   3090  C   ALA A 202      47.260  76.300  51.860  1.00  0.00            
ATOM   3091  O   ALA A 202      46.860  76.330  53.020  1.00  0.00            
ATOM   3092  N   VAL A 203      47.190  77.330  50.980  1.00  0.00            
ATOM   3093  H   VAL A 203      47.520  77.230  50.030  1.00  0.00            
ATOM   3094  CA  VAL A 203      46.720  78.690  51.450  1.00  0.00            
ATOM   3095  HA  VAL A 203      46.190  78.610  52.400  1.00  0.00            
ATOM   3096  CB  VAL A 203      47.910  79.610  51.750  1.00  0.00            
ATOM   3097  HB  VAL A 203      48.660  79.020  52.270  1.00  0.00            
ATOM   3098  CG1 VAL A 203      48.620  80.200  50.540  1.00  0.00            
ATOM   3099 1HG1 VAL A 203      48.000  80.930  50.010  1.00  0.00            
ATOM   3100 2HG1 VAL A 203      49.550  80.670  50.870  1.00  0.00            
ATOM   3101 3HG1 VAL A 203      48.950  79.400  49.890  1.00  0.00            
ATOM   3102  CG2 VAL A 203      47.500  80.570  52.880  1.00  0.00            
ATOM   3103 1HG2 VAL A 203      47.150  80.000  53.740  1.00  0.00            
ATOM   3104 2HG2 VAL A 203      48.390  81.050  53.270  1.00  0.00            
ATOM   3105 3HG2 VAL A 203      46.810  81.330  52.530  1.00  0.00            
ATOM   3106  C   VAL A 203      45.650  79.220  50.450  1.00  0.00            
ATOM   3107  O   VAL A 203      45.780  79.210  49.220  1.00  0.00            
ATOM   3108  N   MET A 204      44.670  79.920  51.050  1.00  0.00            
ATOM   3109  H   MET A 204      44.800  80.040  52.040  1.00  0.00            
ATOM   3110  CA  MET A 204      43.720  80.740  50.260  1.00  0.00            
ATOM   3111  HA  MET A 204      44.070  80.920  49.240  1.00  0.00            
ATOM   3112  CB  MET A 204      42.420  79.940  50.300  1.00  0.00            
ATOM   3113  HB2 MET A 204      42.550  78.990  49.780  1.00  0.00            
ATOM   3114  HB3 MET A 204      42.150  79.630  51.310  1.00  0.00            
ATOM   3115  CG  MET A 204      41.190  80.670  49.630  1.00  0.00            
ATOM   3116  HG2 MET A 204      41.080  81.600  50.180  1.00  0.00            
ATOM   3117  HG3 MET A 204      41.490  80.900  48.610  1.00  0.00            
ATOM   3118  SD  MET A 204      39.560  79.870  49.610  1.00  0.00            
ATOM   3119  CE  MET A 204      39.170  80.070  51.410  1.00  0.00            
ATOM   3120  HE1 MET A 204      39.030  81.120  51.670  1.00  0.00            
ATOM   3121  HE2 MET A 204      38.160  79.660  51.480  1.00  0.00            
ATOM   3122  HE3 MET A 204      39.830  79.600  52.140  1.00  0.00            
ATOM   3123  C   MET A 204      43.490  82.160  50.690  1.00  0.00            
ATOM   3124  O   MET A 204      43.140  82.460  51.810  1.00  0.00            
ATOM   3125  N   PHE A 205      43.340  82.980  49.730  1.00  0.00            
ATOM   3126  H   PHE A 205      43.240  82.640  48.780  1.00  0.00            
ATOM   3127  CA  PHE A 205      42.950  84.360  49.810  1.00  0.00            
ATOM   3128  HA  PHE A 205      43.090  84.700  50.840  1.00  0.00            
ATOM   3129  CB  PHE A 205      43.870  85.290  48.960  1.00  0.00            
ATOM   3130  HB2 PHE A 205      44.010  84.880  47.960  1.00  0.00            
ATOM   3131  HB3 PHE A 205      43.340  86.230  48.800  1.00  0.00            
ATOM   3132  CG  PHE A 205      45.200  85.590  49.660  1.00  0.00            
ATOM   3133  CD1 PHE A 205      45.420  86.870  50.230  1.00  0.00            
ATOM   3134  HD1 PHE A 205      44.630  87.600  50.080  1.00  0.00            
ATOM   3135  CE1 PHE A 205      46.610  87.120  50.930  1.00  0.00            
ATOM   3136  HE1 PHE A 205      46.650  88.090  51.400  1.00  0.00            
ATOM   3137  CZ  PHE A 205      47.540  86.110  51.160  1.00  0.00            
ATOM   3138  HZ  PHE A 205      48.330  86.310  51.880  1.00  0.00            
ATOM   3139  CE2 PHE A 205      47.350  84.860  50.630  1.00  0.00            
ATOM   3140  HE2 PHE A 205      47.990  84.040  50.910  1.00  0.00            
ATOM   3141  CD2 PHE A 205      46.170  84.560  49.920  1.00  0.00            
ATOM   3142  HD2 PHE A 205      45.990  83.530  49.640  1.00  0.00            
ATOM   3143  C   PHE A 205      41.510  84.310  49.280  1.00  0.00            
ATOM   3144  O   PHE A 205      41.200  83.600  48.340  1.00  0.00            
ATOM   3145  N   ALA A 206      40.610  84.960  49.990  1.00  0.00            
ATOM   3146  H   ALA A 206      40.860  85.440  50.840  1.00  0.00            
ATOM   3147  CA  ALA A 206      39.160  85.010  49.530  1.00  0.00            
ATOM   3148  HA  ALA A 206      39.000  84.580  48.540  1.00  0.00            
ATOM   3149  CB  ALA A 206      38.450  83.990  50.380  1.00  0.00            
ATOM   3150  HB1 ALA A 206      38.550  84.130  51.450  1.00  0.00            
ATOM   3151  HB2 ALA A 206      37.370  83.990  50.210  1.00  0.00            
ATOM   3152  HB3 ALA A 206      38.910  83.020  50.180  1.00  0.00            
ATOM   3153  C   ALA A 206      38.520  86.380  49.630  1.00  0.00            
ATOM   3154  O   ALA A 206      38.340  87.030  50.660  1.00  0.00            
ATOM   3155  N   SER A 207      38.320  86.970  48.450  1.00  0.00            
ATOM   3156  H   SER A 207      38.430  86.360  47.650  1.00  0.00            
ATOM   3157  CA  SER A 207      37.940  88.420  48.260  1.00  0.00            
ATOM   3158  HA  SER A 207      38.170  88.970  49.170  1.00  0.00            
ATOM   3159  CB  SER A 207      38.810  88.890  47.130  1.00  0.00            
ATOM   3160  HB2 SER A 207      39.870  88.730  47.320  1.00  0.00            
ATOM   3161  HB3 SER A 207      38.550  88.310  46.240  1.00  0.00            
ATOM   3162  OG  SER A 207      38.700  90.250  46.890  1.00  0.00            
ATOM   3163  HG  SER A 207      39.180  90.420  46.080  1.00  0.00            
ATOM   3164  C   SER A 207      36.410  88.700  48.060  1.00  0.00            
ATOM   3165  O   SER A 207      35.750  87.790  47.520  1.00  0.00            
ATOM   3166  N   ILE A 208      36.010  89.920  48.490  1.00  0.00            
ATOM   3167  H   ILE A 208      36.770  90.490  48.840  1.00  0.00            
ATOM   3168  CA  ILE A 208      34.670  90.610  48.270  1.00  0.00            
ATOM   3169  HA  ILE A 208      34.160  89.970  47.560  1.00  0.00            
ATOM   3170  CB  ILE A 208      33.890  90.650  49.500  1.00  0.00            
ATOM   3171  HB  ILE A 208      34.270  91.510  50.040  1.00  0.00            
ATOM   3172  CG2 ILE A 208      32.450  90.900  49.170  1.00  0.00            
ATOM   3173 1HG2 ILE A 208      32.010  90.140  48.520  1.00  0.00            
ATOM   3174 2HG2 ILE A 208      31.860  90.890  50.090  1.00  0.00            
ATOM   3175 3HG2 ILE A 208      32.260  91.860  48.680  1.00  0.00            
ATOM   3176  CG1 ILE A 208      34.000  89.480  50.490  1.00  0.00            
ATOM   3177 2HG1 ILE A 208      35.060  89.330  50.670  1.00  0.00            
ATOM   3178 3HG1 ILE A 208      33.600  89.800  51.450  1.00  0.00            
ATOM   3179  CD1 ILE A 208      33.210  88.160  50.170  1.00  0.00            
ATOM   3180 1HD1 ILE A 208      33.510  87.800  49.190  1.00  0.00            
ATOM   3181 2HD1 ILE A 208      33.430  87.300  50.800  1.00  0.00            
ATOM   3182 3HD1 ILE A 208      32.130  88.250  50.190  1.00  0.00            
ATOM   3183  C   ILE A 208      35.020  92.000  47.590  1.00  0.00            
ATOM   3184  O   ILE A 208      34.990  93.080  48.210  1.00  0.00            
ATOM   3185  N   ALA A 209      35.220  91.900  46.320  1.00  0.00            
ATOM   3186  H   ALA A 209      35.050  91.050  45.800  1.00  0.00            
ATOM   3187  CA  ALA A 209      35.710  93.000  45.510  1.00  0.00            
ATOM   3188  HA  ALA A 209      36.600  93.470  45.930  1.00  0.00            
ATOM   3189  CB  ALA A 209      36.120  92.430  44.170  1.00  0.00            
ATOM   3190  HB1 ALA A 209      35.330  91.890  43.650  1.00  0.00            
ATOM   3191  HB2 ALA A 209      36.540  93.120  43.430  1.00  0.00            
ATOM   3192  HB3 ALA A 209      36.900  91.690  44.300  1.00  0.00            
ATOM   3193  C   ALA A 209      34.620  94.100  45.280  1.00  0.00            
ATOM   3194  O   ALA A 209      35.000  95.280  45.460  1.00  0.00            
ATOM   3195  N   ASN A 210      33.380  93.680  45.220  1.00  0.00            
ATOM   3196  H   ASN A 210      33.170  92.700  45.320  1.00  0.00            
ATOM   3197  CA  ASN A 210      32.290  94.620  45.180  1.00  0.00            
ATOM   3198  HA  ASN A 210      32.540  95.380  44.440  1.00  0.00            
ATOM   3199  CB  ASN A 210      30.990  93.900  44.870  1.00  0.00            
ATOM   3200  HB2 ASN A 210      30.780  93.110  45.590  1.00  0.00            
ATOM   3201  HB3 ASN A 210      30.170  94.610  44.860  1.00  0.00            
ATOM   3202  CG  ASN A 210      30.900  93.190  43.490  1.00  0.00            
ATOM   3203  OD1 ASN A 210      31.670  93.340  42.580  1.00  0.00            
ATOM   3204  ND2 ASN A 210      29.780  92.490  43.210  1.00  0.00            
ATOM   3205 1HD2 ASN A 210      29.540  92.510  42.230  1.00  0.00            
ATOM   3206 2HD2 ASN A 210      29.020  92.600  43.870  1.00  0.00            
ATOM   3207  C   ASN A 210      32.010  95.330  46.590  1.00  0.00            
ATOM   3208  O   ASN A 210      31.110  96.180  46.600  1.00  0.00            
ATOM   3209  N   PHE A 211      32.790  95.070  47.650  1.00  0.00            
ATOM   3210  H   PHE A 211      33.530  94.400  47.490  1.00  0.00            
ATOM   3211  CA  PHE A 211      32.650  95.660  49.030  1.00  0.00            
ATOM   3212  HA  PHE A 211      31.590  95.700  49.290  1.00  0.00            
ATOM   3213  CB  PHE A 211      33.180  94.790  50.180  1.00  0.00            
ATOM   3214  HB2 PHE A 211      32.750  93.790  50.140  1.00  0.00            
ATOM   3215  HB3 PHE A 211      34.250  94.610  50.050  1.00  0.00            
ATOM   3216  CG  PHE A 211      32.850  95.340  51.610  1.00  0.00            
ATOM   3217  CD1 PHE A 211      31.580  95.180  52.070  1.00  0.00            
ATOM   3218  HD1 PHE A 211      30.900  94.470  51.620  1.00  0.00            
ATOM   3219  CE1 PHE A 211      31.270  95.620  53.380  1.00  0.00            
ATOM   3220  HE1 PHE A 211      30.340  95.400  53.890  1.00  0.00            
ATOM   3221  CZ  PHE A 211      32.250  96.440  54.110  1.00  0.00            
ATOM   3222  HZ  PHE A 211      31.890  96.840  55.040  1.00  0.00            
ATOM   3223  CE2 PHE A 211      33.550  96.640  53.580  1.00  0.00            
ATOM   3224  HE2 PHE A 211      34.340  97.110  54.160  1.00  0.00            
ATOM   3225  CD2 PHE A 211      33.800  96.040  52.350  1.00  0.00            
ATOM   3226  HD2 PHE A 211      34.780  96.210  51.930  1.00  0.00            
ATOM   3227  C   PHE A 211      33.140  97.170  49.100  1.00  0.00            
ATOM   3228  O   PHE A 211      32.410  97.900  49.760  1.00  0.00            
ATOM   3229  N   SER A 212      34.110  97.580  48.210  1.00  0.00            
ATOM   3230  H   SER A 212      34.650  96.850  47.770  1.00  0.00            
ATOM   3231  CA  SER A 212      34.570  98.930  47.990  1.00  0.00            
ATOM   3232  HA  SER A 212      34.630  99.500  48.920  1.00  0.00            
ATOM   3233  CB  SER A 212      35.970  98.900  47.450  1.00  0.00            
ATOM   3234  HB2 SER A 212      36.390  99.900  47.420  1.00  0.00            
ATOM   3235  HB3 SER A 212      36.650  98.310  48.060  1.00  0.00            
ATOM   3236  OG  SER A 212      36.080  98.300  46.220  1.00  0.00            
ATOM   3237  HG  SER A 212      35.900  98.890  45.490  1.00  0.00            
ATOM   3238  C   SER A 212      33.630  99.780  47.130  1.00  0.00            
ATOM   3239  O   SER A 212      33.260 100.840  47.520  1.00  0.00            
ATOM   3240  N   GLU A 213      32.860  99.100  46.250  1.00  0.00            
ATOM   3241  H   GLU A 213      33.160  98.150  46.100  1.00  0.00            
ATOM   3242  CA  GLU A 213      31.700  99.700  45.520  1.00  0.00            
ATOM   3243  HA  GLU A 213      31.820 100.740  45.210  1.00  0.00            
ATOM   3244  CB  GLU A 213      31.400  98.830  44.300  1.00  0.00            
ATOM   3245  HB2 GLU A 213      31.030  97.880  44.680  1.00  0.00            
ATOM   3246  HB3 GLU A 213      30.580  99.350  43.800  1.00  0.00            
ATOM   3247  CG  GLU A 213      32.540  98.710  43.350  1.00  0.00            
ATOM   3248  HG2 GLU A 213      32.810  99.730  43.080  1.00  0.00            
ATOM   3249  HG3 GLU A 213      33.410  98.210  43.770  1.00  0.00            
ATOM   3250  CD  GLU A 213      32.250  97.810  42.100  1.00  0.00            
ATOM   3251  OE1 GLU A 213      31.300  98.140  41.390  1.00  0.00            
ATOM   3252  OE2 GLU A 213      33.180  97.190  41.580  1.00  0.00            
ATOM   3253  C   GLU A 213      30.530  99.870  46.480  1.00  0.00            
ATOM   3254  O   GLU A 213      29.570 100.590  46.180  1.00  0.00            
ATOM   3255  N   PHE A 214      30.490  99.160  47.600  1.00  0.00            
ATOM   3256  H   PHE A 214      31.200  98.450  47.650  1.00  0.00            
ATOM   3257  CA  PHE A 214      29.450  99.210  48.670  1.00  0.00            
ATOM   3258  HA  PHE A 214      28.580  99.570  48.130  1.00  0.00            
ATOM   3259  CB  PHE A 214      29.090  97.760  49.180  1.00  0.00            
ATOM   3260  HB2 PHE A 214      28.760  97.150  48.340  1.00  0.00            
ATOM   3261  HB3 PHE A 214      29.940  97.240  49.620  1.00  0.00            
ATOM   3262  CG  PHE A 214      27.960  97.690  50.170  1.00  0.00            
ATOM   3263  CD1 PHE A 214      26.620  97.890  49.790  1.00  0.00            
ATOM   3264  HD1 PHE A 214      26.340  98.140  48.780  1.00  0.00            
ATOM   3265  CE1 PHE A 214      25.600  97.600  50.620  1.00  0.00            
ATOM   3266  HE1 PHE A 214      24.570  97.700  50.320  1.00  0.00            
ATOM   3267  CZ  PHE A 214      25.790  97.290  51.960  1.00  0.00            
ATOM   3268  HZ  PHE A 214      24.940  97.160  52.610  1.00  0.00            
ATOM   3269  CE2 PHE A 214      27.130  97.140  52.430  1.00  0.00            
ATOM   3270  HE2 PHE A 214      27.370  96.990  53.470  1.00  0.00            
ATOM   3271  CD2 PHE A 214      28.170  97.280  51.500  1.00  0.00            
ATOM   3272  HD2 PHE A 214      29.170  97.140  51.890  1.00  0.00            
ATOM   3273  C   PHE A 214      29.620 100.140  49.840  1.00  0.00            
ATOM   3274  O   PHE A 214      28.600 100.540  50.400  1.00  0.00            
ATOM   3275  N   TYR A 215      30.860 100.550  50.100  1.00  0.00            
ATOM   3276  H   TYR A 215      31.650 100.090  49.670  1.00  0.00            
ATOM   3277  CA  TYR A 215      31.240 101.380  51.240  1.00  0.00            
ATOM   3278  HA  TYR A 215      30.610 101.030  52.060  1.00  0.00            
ATOM   3279  CB  TYR A 215      32.680 101.060  51.810  1.00  0.00            
ATOM   3280  HB2 TYR A 215      32.820  99.990  51.980  1.00  0.00            
ATOM   3281  HB3 TYR A 215      33.420 101.230  51.020  1.00  0.00            
ATOM   3282  CG  TYR A 215      33.050 101.780  53.130  1.00  0.00            
ATOM   3283  CD1 TYR A 215      32.530 101.310  54.350  1.00  0.00            
ATOM   3284  HD1 TYR A 215      31.850 100.480  54.260  1.00  0.00            
ATOM   3285  CE1 TYR A 215      32.780 102.010  55.590  1.00  0.00            
ATOM   3286  HE1 TYR A 215      32.350 101.680  56.530  1.00  0.00            
ATOM   3287  CZ  TYR A 215      33.680 103.090  55.520  1.00  0.00            
ATOM   3288  OH  TYR A 215      34.080 103.740  56.640  1.00  0.00            
ATOM   3289  HH  TYR A 215      33.460 103.560  57.350  1.00  0.00            
ATOM   3290  CE2 TYR A 215      34.280 103.480  54.320  1.00  0.00            
ATOM   3291  HE2 TYR A 215      34.910 104.360  54.230  1.00  0.00            
ATOM   3292  CD2 TYR A 215      33.810 102.940  53.090  1.00  0.00            
ATOM   3293  HD2 TYR A 215      34.060 103.360  52.120  1.00  0.00            
ATOM   3294  C   TYR A 215      30.940 102.800  51.040  1.00  0.00            
ATOM   3295  O   TYR A 215      31.210 103.400  50.000  1.00  0.00            
ATOM   3296  N   VAL A 216      30.460 103.510  52.140  1.00  0.00            
ATOM   3297  H   VAL A 216      30.370 103.030  53.020  1.00  0.00            
ATOM   3298  CA  VAL A 216      29.870 104.870  52.040  1.00  0.00            
ATOM   3299  HA  VAL A 216      30.510 105.350  51.310  1.00  0.00            
ATOM   3300  CB  VAL A 216      28.480 104.970  51.380  1.00  0.00            
ATOM   3301  HB  VAL A 216      28.650 104.330  50.510  1.00  0.00            
ATOM   3302  CG1 VAL A 216      27.330 104.360  52.140  1.00  0.00            
ATOM   3303 1HG1 VAL A 216      27.150 105.040  52.970  1.00  0.00            
ATOM   3304 2HG1 VAL A 216      26.500 104.310  51.430  1.00  0.00            
ATOM   3305 3HG1 VAL A 216      27.620 103.340  52.390  1.00  0.00            
ATOM   3306  CG2 VAL A 216      28.090 106.340  50.780  1.00  0.00            
ATOM   3307 1HG2 VAL A 216      29.050 106.850  50.660  1.00  0.00            
ATOM   3308 2HG2 VAL A 216      27.560 106.270  49.830  1.00  0.00            
ATOM   3309 3HG2 VAL A 216      27.510 106.920  51.490  1.00  0.00            
ATOM   3310  C   VAL A 216      30.000 105.720  53.420  1.00  0.00            
ATOM   3311  O   VAL A 216      29.350 105.300  54.370  1.00  0.00            
ATOM   3312  N   GLU A 217      30.480 106.970  53.420  1.00  0.00            
ATOM   3313  H   GLU A 217      30.800 107.400  52.570  1.00  0.00            
ATOM   3314  CA  GLU A 217      30.640 107.700  54.690  1.00  0.00            
ATOM   3315  HA  GLU A 217      30.420 107.030  55.520  1.00  0.00            
ATOM   3316  CB  GLU A 217      32.110 108.180  54.800  1.00  0.00            
ATOM   3317  HB2 GLU A 217      32.840 107.460  54.430  1.00  0.00            
ATOM   3318  HB3 GLU A 217      32.260 109.030  54.140  1.00  0.00            
ATOM   3319  CG  GLU A 217      32.500 108.660  56.210  1.00  0.00            
ATOM   3320  HG2 GLU A 217      31.650 109.170  56.670  1.00  0.00            
ATOM   3321  HG3 GLU A 217      32.760 107.700  56.660  1.00  0.00            
ATOM   3322  CD  GLU A 217      33.830 109.440  56.150  1.00  0.00            
ATOM   3323  OE1 GLU A 217      34.830 108.930  56.650  1.00  0.00            
ATOM   3324  OE2 GLU A 217      33.790 110.680  56.170  1.00  0.00            
ATOM   3325  C   GLU A 217      29.590 108.850  54.930  1.00  0.00            
ATOM   3326  O   GLU A 217      29.860 110.030  54.810  1.00  0.00            
ATOM   3327  N   LEU A 218      28.370 108.400  55.010  1.00  0.00            
ATOM   3328  H   LEU A 218      28.250 107.400  55.100  1.00  0.00            
ATOM   3329  CA  LEU A 218      27.150 109.180  55.140  1.00  0.00            
ATOM   3330  HA  LEU A 218      27.370 110.180  54.790  1.00  0.00            
ATOM   3331  CB  LEU A 218      26.090 108.630  54.140  1.00  0.00            
ATOM   3332  HB2 LEU A 218      26.730 108.190  53.370  1.00  0.00            
ATOM   3333  HB3 LEU A 218      25.530 107.860  54.650  1.00  0.00            
ATOM   3334  CG  LEU A 218      25.150 109.690  53.450  1.00  0.00            
ATOM   3335  HG  LEU A 218      24.760 109.200  52.560  1.00  0.00            
ATOM   3336  CD1 LEU A 218      23.880 110.040  54.290  1.00  0.00            
ATOM   3337 1HD1 LEU A 218      24.170 110.720  55.080  1.00  0.00            
ATOM   3338 2HD1 LEU A 218      23.160 110.430  53.570  1.00  0.00            
ATOM   3339 3HD1 LEU A 218      23.530 109.130  54.780  1.00  0.00            
ATOM   3340  CD2 LEU A 218      25.820 110.940  52.900  1.00  0.00            
ATOM   3341 1HD2 LEU A 218      26.590 110.730  52.160  1.00  0.00            
ATOM   3342 2HD2 LEU A 218      25.020 111.460  52.380  1.00  0.00            
ATOM   3343 3HD2 LEU A 218      26.260 111.540  53.700  1.00  0.00            
ATOM   3344  C   LEU A 218      26.680 109.250  56.600  1.00  0.00            
ATOM   3345  O   LEU A 218      26.950 108.380  57.350  1.00  0.00            
ATOM   3346  N   GLU A 219      25.950 110.350  56.920  1.00  0.00            
ATOM   3347  H   GLU A 219      25.950 111.070  56.210  1.00  0.00            
ATOM   3348  CA  GLU A 219      25.450 110.630  58.280  1.00  0.00            
ATOM   3349  HA  GLU A 219      26.270 110.580  58.990  1.00  0.00            
ATOM   3350  CB  GLU A 219      24.880 112.030  58.410  1.00  0.00            
ATOM   3351  HB2 GLU A 219      24.000 112.060  57.760  1.00  0.00            
ATOM   3352  HB3 GLU A 219      24.520 112.260  59.410  1.00  0.00            
ATOM   3353  CG  GLU A 219      25.810 113.220  58.060  1.00  0.00            
ATOM   3354  HG2 GLU A 219      25.390 114.170  58.410  1.00  0.00            
ATOM   3355  HG3 GLU A 219      26.720 113.120  58.640  1.00  0.00            
ATOM   3356  CD  GLU A 219      26.230 113.290  56.590  1.00  0.00            
ATOM   3357  OE1 GLU A 219      25.340 112.900  55.750  1.00  0.00            
ATOM   3358  OE2 GLU A 219      27.420 113.050  56.360  1.00  0.00            
ATOM   3359  C   GLU A 219      24.380 109.650  58.780  1.00  0.00            
ATOM   3360  O   GLU A 219      24.480 109.200  59.890  1.00  0.00            
ATOM   3361  N   ALA A 220      23.590 109.090  57.840  1.00  0.00            
ATOM   3362  H   ALA A 220      23.760 109.380  56.890  1.00  0.00            
ATOM   3363  CA  ALA A 220      22.630 108.020  58.160  1.00  0.00            
ATOM   3364  HA  ALA A 220      22.350 108.180  59.200  1.00  0.00            
ATOM   3365  CB  ALA A 220      21.400 108.170  57.330  1.00  0.00            
ATOM   3366  HB1 ALA A 220      21.680 107.910  56.310  1.00  0.00            
ATOM   3367  HB2 ALA A 220      20.590 107.570  57.750  1.00  0.00            
ATOM   3368  HB3 ALA A 220      21.030 109.200  57.310  1.00  0.00            
ATOM   3369  C   ALA A 220      23.260 106.640  58.240  1.00  0.00            
ATOM   3370  O   ALA A 220      23.130 106.000  59.310  1.00  0.00            
ATOM   3371  N   ASN A 221      24.220 106.360  57.390  1.00  0.00            
ATOM   3372  H   ASN A 221      24.280 106.880  56.530  1.00  0.00            
ATOM   3373  CA  ASN A 221      25.160 105.250  57.620  1.00  0.00            
ATOM   3374  HA  ASN A 221      24.680 104.290  57.780  1.00  0.00            
ATOM   3375  CB  ASN A 221      26.110 105.020  56.380  1.00  0.00            
ATOM   3376  HB2 ASN A 221      25.500 105.450  55.590  1.00  0.00            
ATOM   3377  HB3 ASN A 221      26.980 105.660  56.510  1.00  0.00            
ATOM   3378  CG  ASN A 221      26.510 103.570  56.150  1.00  0.00            
ATOM   3379  OD1 ASN A 221      27.240 102.940  56.890  1.00  0.00            
ATOM   3380  ND2 ASN A 221      26.120 102.990  55.010  1.00  0.00            
ATOM   3381 1HD2 ASN A 221      26.430 102.040  54.880  1.00  0.00            
ATOM   3382 2HD2 ASN A 221      25.610 103.500  54.310  1.00  0.00            
ATOM   3383  C   ASN A 221      26.040 105.560  58.860  1.00  0.00            
ATOM   3384  O   ASN A 221      26.980 104.780  59.100  1.00  0.00            
ATOM   3385  N   ASN A 222      25.850 106.650  59.590  1.00  0.00            
ATOM   3386  H   ASN A 222      25.090 107.260  59.350  1.00  0.00            
ATOM   3387  CA  ASN A 222      26.620 107.000  60.810  1.00  0.00            
ATOM   3388  HA  ASN A 222      26.680 108.090  60.860  1.00  0.00            
ATOM   3389  CB  ASN A 222      25.860 106.530  62.120  1.00  0.00            
ATOM   3390  HB2 ASN A 222      26.560 106.620  62.950  1.00  0.00            
ATOM   3391  HB3 ASN A 222      24.960 107.120  62.280  1.00  0.00            
ATOM   3392  CG  ASN A 222      25.500 105.020  62.120  1.00  0.00            
ATOM   3393  OD1 ASN A 222      26.080 104.240  62.840  1.00  0.00            
ATOM   3394  ND2 ASN A 222      24.460 104.710  61.430  1.00  0.00            
ATOM   3395 1HD2 ASN A 222      24.310 103.730  61.240  1.00  0.00            
ATOM   3396 2HD2 ASN A 222      23.840 105.370  60.990  1.00  0.00            
ATOM   3397  C   ASN A 222      28.150 106.830  60.650  1.00  0.00            
ATOM   3398  O   ASN A 222      28.800 106.190  61.470  1.00  0.00            
ATOM   3399  N   GLU A 223      28.700 107.410  59.530  1.00  0.00            
ATOM   3400  H   GLU A 223      27.980 107.640  58.870  1.00  0.00            
ATOM   3401  CA  GLU A 223      30.120 107.420  59.130  1.00  0.00            
ATOM   3402  HA  GLU A 223      30.090 108.150  58.320  1.00  0.00            
ATOM   3403  CB  GLU A 223      31.130 108.110  60.140  1.00  0.00            
ATOM   3404  HB2 GLU A 223      31.220 107.480  61.030  1.00  0.00            
ATOM   3405  HB3 GLU A 223      32.120 108.230  59.710  1.00  0.00            
ATOM   3406  CG  GLU A 223      30.590 109.430  60.640  1.00  0.00            
ATOM   3407  HG2 GLU A 223      31.400 110.020  61.070  1.00  0.00            
ATOM   3408  HG3 GLU A 223      30.350 110.080  59.790  1.00  0.00            
ATOM   3409  CD  GLU A 223      29.430 109.390  61.640  1.00  0.00            
ATOM   3410  OE1 GLU A 223      28.290 109.790  61.280  1.00  0.00            
ATOM   3411  OE2 GLU A 223      29.740 109.510  62.860  1.00  0.00            
ATOM   3412  C   GLU A 223      30.680 106.080  58.520  1.00  0.00            
ATOM   3413  O   GLU A 223      31.900 105.920  58.450  1.00  0.00            
ATOM   3414  N   GLY A 224      29.790 105.190  58.130  1.00  0.00            
ATOM   3415  H   GLY A 224      28.840 105.290  58.460  1.00  0.00            
ATOM   3416  CA  GLY A 224      30.170 103.930  57.410  1.00  0.00            
ATOM   3417  HA2 GLY A 224      29.650 103.870  56.450  1.00  0.00            
ATOM   3418  HA3 GLY A 224      31.240 103.790  57.230  1.00  0.00            
ATOM   3419  C   GLY A 224      29.730 102.660  58.230  1.00  0.00            
ATOM   3420  O   GLY A 224      30.060 101.590  57.750  1.00  0.00            
ATOM   3421  N   VAL A 225      29.250 102.810  59.460  1.00  0.00            
ATOM   3422  H   VAL A 225      28.980 103.710  59.820  1.00  0.00            
ATOM   3423  CA  VAL A 225      29.050 101.680  60.350  1.00  0.00            
ATOM   3424  HA  VAL A 225      29.890 100.990  60.430  1.00  0.00            
ATOM   3425  CB  VAL A 225      28.930 102.180  61.790  1.00  0.00            
ATOM   3426  HB  VAL A 225      28.050 102.820  61.850  1.00  0.00            
ATOM   3427  CG1 VAL A 225      28.800 101.110  62.850  1.00  0.00            
ATOM   3428 1HG1 VAL A 225      29.710 100.550  63.050  1.00  0.00            
ATOM   3429 2HG1 VAL A 225      28.510 101.690  63.720  1.00  0.00            
ATOM   3430 3HG1 VAL A 225      27.890 100.510  62.810  1.00  0.00            
ATOM   3431  CG2 VAL A 225      30.100 103.040  62.180  1.00  0.00            
ATOM   3432 1HG2 VAL A 225      30.310 103.950  61.620  1.00  0.00            
ATOM   3433 2HG2 VAL A 225      29.880 103.510  63.140  1.00  0.00            
ATOM   3434 3HG2 VAL A 225      31.090 102.600  62.330  1.00  0.00            
ATOM   3435  C   VAL A 225      27.880 100.840  59.960  1.00  0.00            
ATOM   3436  O   VAL A 225      27.900  99.690  60.380  1.00  0.00            
ATOM   3437  N   GLU A 226      26.910 101.170  59.130  1.00  0.00            
ATOM   3438  H   GLU A 226      26.960 102.160  58.900  1.00  0.00            
ATOM   3439  CA  GLU A 226      25.920 100.190  58.600  1.00  0.00            
ATOM   3440  HA  GLU A 226      25.680  99.460  59.380  1.00  0.00            
ATOM   3441  CB  GLU A 226      24.730 100.830  58.000  1.00  0.00            
ATOM   3442  HB2 GLU A 226      24.950 101.290  57.030  1.00  0.00            
ATOM   3443  HB3 GLU A 226      23.960 100.140  57.640  1.00  0.00            
ATOM   3444  CG  GLU A 226      24.080 101.920  58.890  1.00  0.00            
ATOM   3445  HG2 GLU A 226      24.700 102.800  59.050  1.00  0.00            
ATOM   3446  HG3 GLU A 226      23.250 102.290  58.290  1.00  0.00            
ATOM   3447  CD  GLU A 226      23.470 101.330  60.130  1.00  0.00            
ATOM   3448  OE1 GLU A 226      23.010 100.160  60.040  1.00  0.00            
ATOM   3449  OE2 GLU A 226      23.430 101.920  61.190  1.00  0.00            
ATOM   3450  C   GLU A 226      26.520  99.280  57.530  1.00  0.00            
ATOM   3451  O   GLU A 226      26.340  98.050  57.630  1.00  0.00            
ATOM   3452  N   CYS A 227      27.490  99.700  56.790  1.00  0.00            
ATOM   3453  H   CYS A 227      27.840 100.640  56.830  1.00  0.00            
ATOM   3454  CA  CYS A 227      28.220  98.790  55.960  1.00  0.00            
ATOM   3455  HA  CYS A 227      27.570  98.040  55.500  1.00  0.00            
ATOM   3456  CB  CYS A 227      28.790  99.670  54.780  1.00  0.00            
ATOM   3457  HB2 CYS A 227      29.450 100.430  55.220  1.00  0.00            
ATOM   3458  HB3 CYS A 227      29.420  99.000  54.200  1.00  0.00            
ATOM   3459  SG  CYS A 227      27.410 100.490  53.810  1.00  0.00            
ATOM   3460  HG  CYS A 227      28.160 100.630  52.720  1.00  0.00            
ATOM   3461  C   CYS A 227      29.410  98.040  56.660  1.00  0.00            
ATOM   3462  O   CYS A 227      29.790  96.870  56.330  1.00  0.00            
ATOM   3463  N   LEU A 228      29.910  98.540  57.830  1.00  0.00            
ATOM   3464  H   LEU A 228      29.520  99.400  58.190  1.00  0.00            
ATOM   3465  CA  LEU A 228      30.900  97.840  58.720  1.00  0.00            
ATOM   3466  HA  LEU A 228      31.660  97.350  58.110  1.00  0.00            
ATOM   3467  CB  LEU A 228      31.540  98.860  59.700  1.00  0.00            
ATOM   3468  HB2 LEU A 228      31.450  99.900  59.390  1.00  0.00            
ATOM   3469  HB3 LEU A 228      31.060  98.700  60.670  1.00  0.00            
ATOM   3470  CG  LEU A 228      33.090  98.790  59.870  1.00  0.00            
ATOM   3471  HG  LEU A 228      33.520  98.790  58.870  1.00  0.00            
ATOM   3472  CD1 LEU A 228      33.600 100.050  60.610  1.00  0.00            
ATOM   3473 1HD1 LEU A 228      32.940 100.390  61.400  1.00  0.00            
ATOM   3474 2HD1 LEU A 228      34.640  99.930  60.920  1.00  0.00            
ATOM   3475 3HD1 LEU A 228      33.730 100.780  59.820  1.00  0.00            
ATOM   3476  CD2 LEU A 228      33.630  97.520  60.500  1.00  0.00            
ATOM   3477 1HD2 LEU A 228      33.560  96.600  59.920  1.00  0.00            
ATOM   3478 2HD2 LEU A 228      34.640  97.740  60.860  1.00  0.00            
ATOM   3479 3HD2 LEU A 228      32.890  97.260  61.250  1.00  0.00            
ATOM   3480  C   LEU A 228      30.270  96.760  59.630  1.00  0.00            
ATOM   3481  O   LEU A 228      30.720  95.630  59.610  1.00  0.00            
ATOM   3482  N   ARG A 229      28.980  96.900  60.000  1.00  0.00            
ATOM   3483  H   ARG A 229      28.760  97.880  60.130  1.00  0.00            
ATOM   3484  CA  ARG A 229      28.240  95.760  60.580  1.00  0.00            
ATOM   3485  HA  ARG A 229      28.930  95.370  61.330  1.00  0.00            
ATOM   3486  CB  ARG A 229      26.920  96.370  61.180  1.00  0.00            
ATOM   3487  HB2 ARG A 229      26.700  97.400  60.900  1.00  0.00            
ATOM   3488  HB3 ARG A 229      26.110  95.740  60.820  1.00  0.00            
ATOM   3489  CG  ARG A 229      27.060  96.330  62.710  1.00  0.00            
ATOM   3490  HG2 ARG A 229      27.150  95.310  63.090  1.00  0.00            
ATOM   3491  HG3 ARG A 229      28.000  96.770  63.030  1.00  0.00            
ATOM   3492  CD  ARG A 229      25.970  97.170  63.460  1.00  0.00            
ATOM   3493  HD2 ARG A 229      26.030  96.890  64.510  1.00  0.00            
ATOM   3494  HD3 ARG A 229      26.170  98.230  63.370  1.00  0.00            
ATOM   3495  NE  ARG A 229      24.690  96.850  62.840  1.00  0.00            
ATOM   3496  HE  ARG A 229      24.280  95.930  62.950  1.00  0.00            
ATOM   3497  CZ  ARG A 229      23.950  97.700  62.110  1.00  0.00            
ATOM   3498  NH1 ARG A 229      24.190  98.980  62.070  1.00  0.00            
ATOM   3499 1HH1 ARG A 229      25.020  99.290  62.550  1.00  0.00            
ATOM   3500 2HH1 ARG A 229      23.580  99.570  61.510  1.00  0.00            
ATOM   3501  NH2 ARG A 229      22.980  97.130  61.440  1.00  0.00            
ATOM   3502 1HH2 ARG A 229      22.800  96.140  61.410  1.00  0.00            
ATOM   3503 2HH2 ARG A 229      22.380  97.790  60.960  1.00  0.00            
ATOM   3504  C   ARG A 229      27.900  94.750  59.590  1.00  0.00            
ATOM   3505  O   ARG A 229      27.840  93.620  60.000  1.00  0.00            
ATOM   3506  N   LEU A 230      27.620  95.040  58.340  1.00  0.00            
ATOM   3507  H   LEU A 230      27.610  96.020  58.110  1.00  0.00            
ATOM   3508  CA  LEU A 230      27.410  93.980  57.280  1.00  0.00            
ATOM   3509  HA  LEU A 230      26.650  93.240  57.560  1.00  0.00            
ATOM   3510  CB  LEU A 230      26.850  94.490  55.940  1.00  0.00            
ATOM   3511  HB2 LEU A 230      25.980  95.120  56.140  1.00  0.00            
ATOM   3512  HB3 LEU A 230      27.680  95.050  55.520  1.00  0.00            
ATOM   3513  CG  LEU A 230      26.330  93.400  54.900  1.00  0.00            
ATOM   3514  HG  LEU A 230      27.200  92.830  54.600  1.00  0.00            
ATOM   3515  CD1 LEU A 230      25.300  92.390  55.500  1.00  0.00            
ATOM   3516 1HD1 LEU A 230      24.480  92.920  55.990  1.00  0.00            
ATOM   3517 2HD1 LEU A 230      24.900  91.760  54.710  1.00  0.00            
ATOM   3518 3HD1 LEU A 230      25.800  91.750  56.230  1.00  0.00            
ATOM   3519  CD2 LEU A 230      25.670  94.110  53.680  1.00  0.00            
ATOM   3520 1HD2 LEU A 230      26.430  94.640  53.100  1.00  0.00            
ATOM   3521 2HD2 LEU A 230      25.300  93.370  52.980  1.00  0.00            
ATOM   3522 3HD2 LEU A 230      24.910  94.820  54.010  1.00  0.00            
ATOM   3523  C   LEU A 230      28.670  93.150  57.040  1.00  0.00            
ATOM   3524  O   LEU A 230      28.590  91.930  57.160  1.00  0.00            
ATOM   3525  N   LEU A 231      29.840  93.770  57.190  1.00  0.00            
ATOM   3526  H   LEU A 231      29.880  94.770  57.320  1.00  0.00            
ATOM   3527  CA  LEU A 231      31.110  92.950  57.220  1.00  0.00            
ATOM   3528  HA  LEU A 231      31.020  92.190  56.440  1.00  0.00            
ATOM   3529  CB  LEU A 231      32.250  94.020  57.010  1.00  0.00            
ATOM   3530  HB2 LEU A 231      32.120  94.720  56.190  1.00  0.00            
ATOM   3531  HB3 LEU A 231      32.340  94.580  57.940  1.00  0.00            
ATOM   3532  CG  LEU A 231      33.710  93.530  56.730  1.00  0.00            
ATOM   3533  HG  LEU A 231      34.010  92.910  57.570  1.00  0.00            
ATOM   3534  CD1 LEU A 231      33.950  92.580  55.580  1.00  0.00            
ATOM   3535 1HD1 LEU A 231      33.830  93.030  54.600  1.00  0.00            
ATOM   3536 2HD1 LEU A 231      34.940  92.160  55.760  1.00  0.00            
ATOM   3537 3HD1 LEU A 231      33.330  91.680  55.670  1.00  0.00            
ATOM   3538  CD2 LEU A 231      34.710  94.660  56.570  1.00  0.00            
ATOM   3539 1HD2 LEU A 231      34.580  95.270  57.470  1.00  0.00            
ATOM   3540 2HD2 LEU A 231      35.730  94.290  56.430  1.00  0.00            
ATOM   3541 3HD2 LEU A 231      34.540  95.240  55.660  1.00  0.00            
ATOM   3542  C   LEU A 231      31.410  92.190  58.560  1.00  0.00            
ATOM   3543  O   LEU A 231      31.930  91.100  58.410  1.00  0.00            
ATOM   3544  N   ASN A 232      30.710  92.490  59.690  1.00  0.00            
ATOM   3545  H   ASN A 232      30.480  93.470  59.760  1.00  0.00            
ATOM   3546  CA  ASN A 232      30.710  91.710  60.910  1.00  0.00            
ATOM   3547  HA  ASN A 232      31.710  91.340  61.120  1.00  0.00            
ATOM   3548  CB  ASN A 232      30.420  92.610  62.100  1.00  0.00            
ATOM   3549  HB2 ASN A 232      31.130  93.440  62.040  1.00  0.00            
ATOM   3550  HB3 ASN A 232      29.420  93.020  62.000  1.00  0.00            
ATOM   3551  CG  ASN A 232      30.650  91.820  63.360  1.00  0.00            
ATOM   3552  OD1 ASN A 232      31.770  91.640  63.860  1.00  0.00            
ATOM   3553  ND2 ASN A 232      29.670  91.900  64.260  1.00  0.00            
ATOM   3554 1HD2 ASN A 232      30.010  91.700  65.190  1.00  0.00            
ATOM   3555 2HD2 ASN A 232      28.770  92.320  64.090  1.00  0.00            
ATOM   3556  C   ASN A 232      29.800  90.480  60.840  1.00  0.00            
ATOM   3557  O   ASN A 232      30.200  89.350  61.210  1.00  0.00            
ATOM   3558  N   GLU A 233      28.600  90.570  60.170  1.00  0.00            
ATOM   3559  H   GLU A 233      28.300  91.480  59.840  1.00  0.00            
ATOM   3560  CA  GLU A 233      27.660  89.470  59.960  1.00  0.00            
ATOM   3561  HA  GLU A 233      27.450  88.910  60.870  1.00  0.00            
ATOM   3562  CB  GLU A 233      26.330  90.070  59.460  1.00  0.00            
ATOM   3563  HB2 GLU A 233      26.640  90.580  58.540  1.00  0.00            
ATOM   3564  HB3 GLU A 233      25.570  89.320  59.240  1.00  0.00            
ATOM   3565  CG  GLU A 233      25.670  91.030  60.530  1.00  0.00            
ATOM   3566  HG2 GLU A 233      26.420  91.760  60.840  1.00  0.00            
ATOM   3567  HG3 GLU A 233      24.870  91.580  60.040  1.00  0.00            
ATOM   3568  CD  GLU A 233      25.220  90.310  61.760  1.00  0.00            
ATOM   3569  OE1 GLU A 233      24.080  89.800  61.770  1.00  0.00            
ATOM   3570  OE2 GLU A 233      25.480  90.890  62.840  1.00  0.00            
ATOM   3571  C   GLU A 233      28.220  88.490  58.840  1.00  0.00            
ATOM   3572  O   GLU A 233      28.120  87.310  59.030  1.00  0.00            
ATOM   3573  N   ILE A 234      29.070  89.010  57.990  1.00  0.00            
ATOM   3574  H   ILE A 234      28.960  89.990  57.740  1.00  0.00            
ATOM   3575  CA  ILE A 234      29.870  88.120  56.960  1.00  0.00            
ATOM   3576  HA  ILE A 234      29.210  87.380  56.500  1.00  0.00            
ATOM   3577  CB  ILE A 234      30.410  89.040  55.830  1.00  0.00            
ATOM   3578  HB  ILE A 234      30.810  89.910  56.340  1.00  0.00            
ATOM   3579  CG2 ILE A 234      31.540  88.330  55.080  1.00  0.00            
ATOM   3580 1HG2 ILE A 234      31.350  87.300  54.800  1.00  0.00            
ATOM   3581 2HG2 ILE A 234      31.880  88.920  54.230  1.00  0.00            
ATOM   3582 3HG2 ILE A 234      32.370  88.520  55.760  1.00  0.00            
ATOM   3583  CG1 ILE A 234      29.310  89.470  54.890  1.00  0.00            
ATOM   3584 2HG1 ILE A 234      28.600  90.170  55.330  1.00  0.00            
ATOM   3585 3HG1 ILE A 234      29.750  89.960  54.030  1.00  0.00            
ATOM   3586  CD1 ILE A 234      28.490  88.280  54.290  1.00  0.00            
ATOM   3587 1HD1 ILE A 234      27.730  87.980  55.010  1.00  0.00            
ATOM   3588 2HD1 ILE A 234      27.900  88.750  53.510  1.00  0.00            
ATOM   3589 3HD1 ILE A 234      29.130  87.490  53.880  1.00  0.00            
ATOM   3590  C   ILE A 234      30.990  87.420  57.700  1.00  0.00            
ATOM   3591  O   ILE A 234      30.960  86.170  57.570  1.00  0.00            
ATOM   3592  N   ILE A 235      31.880  88.160  58.360  1.00  0.00            
ATOM   3593  H   ILE A 235      31.830  89.170  58.370  1.00  0.00            
ATOM   3594  CA  ILE A 235      33.030  87.510  59.010  1.00  0.00            
ATOM   3595  HA  ILE A 235      33.400  86.820  58.240  1.00  0.00            
ATOM   3596  CB  ILE A 235      34.100  88.640  59.200  1.00  0.00            
ATOM   3597  HB  ILE A 235      33.840  89.390  58.460  1.00  0.00            
ATOM   3598  CG2 ILE A 235      34.160  89.340  60.520  1.00  0.00            
ATOM   3599 1HG2 ILE A 235      34.250  88.630  61.340  1.00  0.00            
ATOM   3600 2HG2 ILE A 235      34.860  90.180  60.550  1.00  0.00            
ATOM   3601 3HG2 ILE A 235      33.160  89.700  60.780  1.00  0.00            
ATOM   3602  CG1 ILE A 235      35.490  88.070  58.920  1.00  0.00            
ATOM   3603 2HG1 ILE A 235      35.530  87.550  57.960  1.00  0.00            
ATOM   3604 3HG1 ILE A 235      36.160  88.930  58.910  1.00  0.00            
ATOM   3605  CD1 ILE A 235      36.120  87.130  59.890  1.00  0.00            
ATOM   3606 1HD1 ILE A 235      35.690  86.150  59.700  1.00  0.00            
ATOM   3607 2HD1 ILE A 235      37.180  86.980  59.670  1.00  0.00            
ATOM   3608 3HD1 ILE A 235      36.070  87.490  60.910  1.00  0.00            
ATOM   3609  C   ILE A 235      32.640  86.590  60.200  1.00  0.00            
ATOM   3610  O   ILE A 235      33.150  85.420  60.290  1.00  0.00            
ATOM   3611  N   ALA A 236      31.430  86.730  60.730  1.00  0.00            
ATOM   3612  H   ALA A 236      30.960  87.600  60.500  1.00  0.00            
ATOM   3613  CA  ALA A 236      30.780  85.850  61.720  1.00  0.00            
ATOM   3614  HA  ALA A 236      31.500  85.620  62.500  1.00  0.00            
ATOM   3615  CB  ALA A 236      29.710  86.580  62.460  1.00  0.00            
ATOM   3616  HB1 ALA A 236      28.970  87.020  61.790  1.00  0.00            
ATOM   3617  HB2 ALA A 236      29.230  85.900  63.160  1.00  0.00            
ATOM   3618  HB3 ALA A 236      30.110  87.400  63.060  1.00  0.00            
ATOM   3619  C   ALA A 236      30.270  84.490  61.170  1.00  0.00            
ATOM   3620  O   ALA A 236      30.360  83.450  61.840  1.00  0.00            
ATOM   3621  N   ASP A 237      29.630  84.540  59.990  1.00  0.00            
ATOM   3622  H   ASP A 237      29.570  85.420  59.510  1.00  0.00            
ATOM   3623  CA  ASP A 237      29.210  83.330  59.320  1.00  0.00            
ATOM   3624  HA  ASP A 237      28.770  82.670  60.070  1.00  0.00            
ATOM   3625  CB  ASP A 237      28.130  83.620  58.290  1.00  0.00            
ATOM   3626  HB2 ASP A 237      28.470  84.500  57.740  1.00  0.00            
ATOM   3627  HB3 ASP A 237      28.000  82.790  57.600  1.00  0.00            
ATOM   3628  CG  ASP A 237      26.840  83.960  58.870  1.00  0.00            
ATOM   3629  OD1 ASP A 237      26.380  83.240  59.800  1.00  0.00            
ATOM   3630  OD2 ASP A 237      26.070  84.370  57.950  1.00  0.00            
ATOM   3631  C   ASP A 237      30.410  82.570  58.700  1.00  0.00            
ATOM   3632  O   ASP A 237      30.450  81.290  58.810  1.00  0.00            
ATOM   3633  N   PHE A 238      31.450  83.350  58.380  1.00  0.00            
ATOM   3634  H   PHE A 238      31.340  84.350  58.290  1.00  0.00            
ATOM   3635  CA  PHE A 238      32.780  82.780  58.020  1.00  0.00            
ATOM   3636  HA  PHE A 238      32.560  81.900  57.410  1.00  0.00            
ATOM   3637  CB  PHE A 238      33.430  83.800  57.090  1.00  0.00            
ATOM   3638  HB2 PHE A 238      33.550  84.750  57.620  1.00  0.00            
ATOM   3639  HB3 PHE A 238      34.450  83.450  56.940  1.00  0.00            
ATOM   3640  CG  PHE A 238      32.860  84.180  55.720  1.00  0.00            
ATOM   3641  CD1 PHE A 238      31.500  84.160  55.360  1.00  0.00            
ATOM   3642  HD1 PHE A 238      30.770  84.040  56.140  1.00  0.00            
ATOM   3643  CE1 PHE A 238      31.160  84.270  53.990  1.00  0.00            
ATOM   3644  HE1 PHE A 238      30.120  84.320  53.690  1.00  0.00            
ATOM   3645  CZ  PHE A 238      32.110  84.430  53.020  1.00  0.00            
ATOM   3646  HZ  PHE A 238      31.790  84.660  52.020  1.00  0.00            
ATOM   3647  CE2 PHE A 238      33.470  84.480  53.320  1.00  0.00            
ATOM   3648  HE2 PHE A 238      34.200  84.700  52.550  1.00  0.00            
ATOM   3649  CD2 PHE A 238      33.810  84.370  54.660  1.00  0.00            
ATOM   3650  HD2 PHE A 238      34.870  84.370  54.850  1.00  0.00            
ATOM   3651  C   PHE A 238      33.630  82.280  59.180  1.00  0.00            
ATOM   3652  O   PHE A 238      34.390  81.360  58.970  1.00  0.00            
ATOM   3653  N   ASP A 239      33.410  82.800  60.380  1.00  0.00            
ATOM   3654  H   ASP A 239      32.870  83.640  60.480  1.00  0.00            
ATOM   3655  CA  ASP A 239      34.210  82.300  61.520  1.00  0.00            
ATOM   3656  HA  ASP A 239      35.210  82.090  61.160  1.00  0.00            
ATOM   3657  CB  ASP A 239      34.150  83.360  62.670  1.00  0.00            
ATOM   3658  HB2 ASP A 239      33.160  83.800  62.700  1.00  0.00            
ATOM   3659  HB3 ASP A 239      34.290  82.820  63.610  1.00  0.00            
ATOM   3660  CG  ASP A 239      35.240  84.430  62.420  1.00  0.00            
ATOM   3661  OD1 ASP A 239      36.320  83.970  62.000  1.00  0.00            
ATOM   3662  OD2 ASP A 239      35.340  85.380  63.250  1.00  0.00            
ATOM   3663  C   ASP A 239      33.550  80.960  62.110  1.00  0.00            
ATOM   3664  O   ASP A 239      34.270  79.990  62.450  1.00  0.00            
ATOM   3665  N   GLU A 240      32.200  80.810  62.230  1.00  0.00            
ATOM   3666  H   GLU A 240      31.650  81.580  61.890  1.00  0.00            
ATOM   3667  CA  GLU A 240      31.570  79.680  63.000  1.00  0.00            
ATOM   3668  HA  GLU A 240      32.130  79.580  63.930  1.00  0.00            
ATOM   3669  CB  GLU A 240      30.080  80.010  63.310  1.00  0.00            
ATOM   3670  HB2 GLU A 240      29.530  79.200  63.790  1.00  0.00            
ATOM   3671  HB3 GLU A 240      30.120  80.920  63.920  1.00  0.00            
ATOM   3672  CG  GLU A 240      29.210  80.160  62.020  1.00  0.00            
ATOM   3673  HG2 GLU A 240      29.600  81.020  61.490  1.00  0.00            
ATOM   3674  HG3 GLU A 240      29.380  79.320  61.340  1.00  0.00            
ATOM   3675  CD  GLU A 240      27.660  80.330  62.220  1.00  0.00            
ATOM   3676  OE1 GLU A 240      27.150  81.370  62.670  1.00  0.00            
ATOM   3677  OE2 GLU A 240      26.860  79.390  62.010  1.00  0.00            
ATOM   3678  C   GLU A 240      31.820  78.270  62.420  1.00  0.00            
ATOM   3679  O   GLU A 240      31.630  77.270  63.120  1.00  0.00            
ATOM   3680  N   ILE A 241      32.090  78.160  61.120  1.00  0.00            
ATOM   3681  H   ILE A 241      32.280  79.020  60.630  1.00  0.00            
ATOM   3682  CA  ILE A 241      32.250  76.850  60.470  1.00  0.00            
ATOM   3683  HA  ILE A 241      31.260  76.400  60.510  1.00  0.00            
ATOM   3684  CB  ILE A 241      32.560  76.970  58.970  1.00  0.00            
ATOM   3685  HB  ILE A 241      32.370  76.030  58.450  1.00  0.00            
ATOM   3686  CG2 ILE A 241      31.520  78.010  58.350  1.00  0.00            
ATOM   3687 1HG2 ILE A 241      31.790  79.000  58.730  1.00  0.00            
ATOM   3688 2HG2 ILE A 241      31.480  77.970  57.260  1.00  0.00            
ATOM   3689 3HG2 ILE A 241      30.500  77.740  58.630  1.00  0.00            
ATOM   3690  CG1 ILE A 241      34.000  77.360  58.730  1.00  0.00            
ATOM   3691 2HG1 ILE A 241      34.020  78.210  58.050  1.00  0.00            
ATOM   3692 3HG1 ILE A 241      34.430  77.710  59.680  1.00  0.00            
ATOM   3693  CD1 ILE A 241      34.890  76.220  58.240  1.00  0.00            
ATOM   3694 1HD1 ILE A 241      34.520  75.890  57.270  1.00  0.00            
ATOM   3695 2HD1 ILE A 241      35.910  76.560  58.030  1.00  0.00            
ATOM   3696 3HD1 ILE A 241      34.920  75.360  58.910  1.00  0.00            
ATOM   3697  C   ILE A 241      33.330  75.970  61.100  1.00  0.00            
ATOM   3698  O   ILE A 241      33.240  74.760  61.040  1.00  0.00            
ATOM   3699  N   ILE A 242      34.330  76.570  61.830  1.00  0.00            
ATOM   3700  H   ILE A 242      34.300  77.570  61.920  1.00  0.00            
ATOM   3701  CA  ILE A 242      35.340  75.820  62.520  1.00  0.00            
ATOM   3702  HA  ILE A 242      35.760  75.080  61.850  1.00  0.00            
ATOM   3703  CB  ILE A 242      36.410  76.830  63.070  1.00  0.00            
ATOM   3704  HB  ILE A 242      36.590  77.500  62.230  1.00  0.00            
ATOM   3705  CG2 ILE A 242      35.900  77.840  64.190  1.00  0.00            
ATOM   3706 1HG2 ILE A 242      36.010  77.370  65.170  1.00  0.00            
ATOM   3707 2HG2 ILE A 242      36.500  78.740  64.050  1.00  0.00            
ATOM   3708 3HG2 ILE A 242      34.840  78.000  64.050  1.00  0.00            
ATOM   3709  CG1 ILE A 242      37.800  76.250  63.350  1.00  0.00            
ATOM   3710 2HG1 ILE A 242      37.830  75.690  64.280  1.00  0.00            
ATOM   3711 3HG1 ILE A 242      38.030  75.380  62.730  1.00  0.00            
ATOM   3712  CD1 ILE A 242      38.910  77.280  63.040  1.00  0.00            
ATOM   3713 1HD1 ILE A 242      39.060  78.030  63.820  1.00  0.00            
ATOM   3714 2HD1 ILE A 242      39.840  76.780  62.770  1.00  0.00            
ATOM   3715 3HD1 ILE A 242      38.630  77.810  62.130  1.00  0.00            
ATOM   3716  C   ILE A 242      34.770  74.900  63.710  1.00  0.00            
ATOM   3717  O   ILE A 242      35.530  74.150  64.280  1.00  0.00            
ATOM   3718  N   SER A 243      33.470  74.880  63.900  1.00  0.00            
ATOM   3719  H   SER A 243      32.930  75.480  63.300  1.00  0.00            
ATOM   3720  CA  SER A 243      32.740  73.830  64.650  1.00  0.00            
ATOM   3721  HA  SER A 243      33.400  73.330  65.370  1.00  0.00            
ATOM   3722  CB  SER A 243      31.480  74.380  65.410  1.00  0.00            
ATOM   3723  HB2 SER A 243      30.760  74.730  64.680  1.00  0.00            
ATOM   3724  HB3 SER A 243      31.100  73.470  65.870  1.00  0.00            
ATOM   3725  OG  SER A 243      31.860  75.380  66.360  1.00  0.00            
ATOM   3726  HG  SER A 243      31.060  75.650  66.810  1.00  0.00            
ATOM   3727  C   SER A 243      32.380  72.580  63.850  1.00  0.00            
ATOM   3728  O   SER A 243      31.840  71.660  64.380  1.00  0.00            
ATOM   3729  N   GLU A 244      32.490  72.590  62.530  1.00  0.00            
ATOM   3730  H   GLU A 244      32.800  73.440  62.090  1.00  0.00            
ATOM   3731  CA  GLU A 244      32.210  71.460  61.570  1.00  0.00            
ATOM   3732  HA  GLU A 244      31.320  70.870  61.790  1.00  0.00            
ATOM   3733  CB  GLU A 244      32.070  72.020  60.140  1.00  0.00            
ATOM   3734  HB2 GLU A 244      33.000  72.530  59.920  1.00  0.00            
ATOM   3735  HB3 GLU A 244      31.900  71.200  59.450  1.00  0.00            
ATOM   3736  CG  GLU A 244      30.920  72.980  59.980  1.00  0.00            
ATOM   3737  HG2 GLU A 244      30.920  73.790  60.710  1.00  0.00            
ATOM   3738  HG3 GLU A 244      31.060  73.600  59.100  1.00  0.00            
ATOM   3739  CD  GLU A 244      29.540  72.250  59.940  1.00  0.00            
ATOM   3740  OE1 GLU A 244      29.050  71.790  60.990  1.00  0.00            
ATOM   3741  OE2 GLU A 244      29.190  71.700  58.850  1.00  0.00            
ATOM   3742  C   GLU A 244      33.440  70.510  61.730  1.00  0.00            
ATOM   3743  O   GLU A 244      34.600  70.920  61.710  1.00  0.00            
ATOM   3744  N   ASP A 245      33.140  69.240  62.010  1.00  0.00            
ATOM   3745  H   ASP A 245      32.210  68.870  61.850  1.00  0.00            
ATOM   3746  CA  ASP A 245      34.160  68.160  62.100  1.00  0.00            
ATOM   3747  HA  ASP A 245      34.930  68.580  62.750  1.00  0.00            
ATOM   3748  CB  ASP A 245      33.500  67.010  62.890  1.00  0.00            
ATOM   3749  HB2 ASP A 245      32.420  66.980  62.730  1.00  0.00            
ATOM   3750  HB3 ASP A 245      33.860  66.030  62.560  1.00  0.00            
ATOM   3751  CG  ASP A 245      33.700  67.210  64.350  1.00  0.00            
ATOM   3752  OD1 ASP A 245      34.770  67.640  64.770  1.00  0.00            
ATOM   3753  OD2 ASP A 245      32.910  66.630  65.110  1.00  0.00            
ATOM   3754  C   ASP A 245      34.780  67.770  60.770  1.00  0.00            
ATOM   3755  O   ASP A 245      35.860  67.180  60.720  1.00  0.00            
ATOM   3756  N   ARG A 246      34.180  68.190  59.630  1.00  0.00            
ATOM   3757  H   ARG A 246      33.420  68.840  59.750  1.00  0.00            
ATOM   3758  CA  ARG A 246      34.900  68.100  58.360  1.00  0.00            
ATOM   3759  HA  ARG A 246      35.290  67.100  58.160  1.00  0.00            
ATOM   3760  CB  ARG A 246      33.940  68.660  57.350  1.00  0.00            
ATOM   3761  HB2 ARG A 246      33.510  69.620  57.610  1.00  0.00            
ATOM   3762  HB3 ARG A 246      34.460  68.820  56.400  1.00  0.00            
ATOM   3763  CG  ARG A 246      32.790  67.610  57.020  1.00  0.00            
ATOM   3764  HG2 ARG A 246      33.180  66.600  56.910  1.00  0.00            
ATOM   3765  HG3 ARG A 246      32.150  67.770  57.890  1.00  0.00            
ATOM   3766  CD  ARG A 246      31.820  67.960  55.850  1.00  0.00            
ATOM   3767  HD2 ARG A 246      31.020  67.220  55.870  1.00  0.00            
ATOM   3768  HD3 ARG A 246      31.440  68.970  56.040  1.00  0.00            
ATOM   3769  NE  ARG A 246      32.460  67.860  54.530  1.00  0.00            
ATOM   3770  HE  ARG A 246      33.460  67.990  54.450  1.00  0.00            
ATOM   3771  CZ  ARG A 246      31.940  67.630  53.350  1.00  0.00            
ATOM   3772  NH1 ARG A 246      30.720  67.490  53.220  1.00  0.00            
ATOM   3773 1HH1 ARG A 246      30.070  67.380  53.990  1.00  0.00            
ATOM   3774 2HH1 ARG A 246      30.390  67.500  52.270  1.00  0.00            
ATOM   3775  NH2 ARG A 246      32.690  67.680  52.290  1.00  0.00            
ATOM   3776 1HH2 ARG A 246      33.530  68.240  52.300  1.00  0.00            
ATOM   3777 2HH2 ARG A 246      32.310  67.710  51.350  1.00  0.00            
ATOM   3778  C   ARG A 246      36.120  69.070  58.340  1.00  0.00            
ATOM   3779  O   ARG A 246      37.040  68.710  57.650  1.00  0.00            
ATOM   3780  N   PHE A 247      36.130  70.230  59.010  1.00  0.00            
ATOM   3781  H   PHE A 247      35.320  70.450  59.580  1.00  0.00            
ATOM   3782  CA  PHE A 247      37.120  71.320  58.690  1.00  0.00            
ATOM   3783  HA  PHE A 247      37.690  70.970  57.820  1.00  0.00            
ATOM   3784  CB  PHE A 247      36.310  72.650  58.290  1.00  0.00            
ATOM   3785  HB2 PHE A 247      35.600  72.850  59.090  1.00  0.00            
ATOM   3786  HB3 PHE A 247      36.960  73.480  58.010  1.00  0.00            
ATOM   3787  CG  PHE A 247      35.540  72.550  57.010  1.00  0.00            
ATOM   3788  CD1 PHE A 247      36.170  72.360  55.710  1.00  0.00            
ATOM   3789  HD1 PHE A 247      37.240  72.210  55.750  1.00  0.00            
ATOM   3790  CE1 PHE A 247      35.480  72.450  54.520  1.00  0.00            
ATOM   3791  HE1 PHE A 247      36.080  72.360  53.630  1.00  0.00            
ATOM   3792  CZ  PHE A 247      34.110  72.690  54.520  1.00  0.00            
ATOM   3793  HZ  PHE A 247      33.630  72.910  53.570  1.00  0.00            
ATOM   3794  CE2 PHE A 247      33.440  72.820  55.740  1.00  0.00            
ATOM   3795  HE2 PHE A 247      32.390  73.090  55.760  1.00  0.00            
ATOM   3796  CD2 PHE A 247      34.170  72.740  56.920  1.00  0.00            
ATOM   3797  HD2 PHE A 247      33.630  72.830  57.860  1.00  0.00            
ATOM   3798  C   PHE A 247      38.080  71.540  59.850  1.00  0.00            
ATOM   3799  O   PHE A 247      38.740  72.580  59.980  1.00  0.00            
ATOM   3800  N   ARG A 248      38.350  70.430  60.530  1.00  0.00            
ATOM   3801  H   ARG A 248      37.740  69.630  60.370  1.00  0.00            
ATOM   3802  CA  ARG A 248      39.200  70.340  61.710  1.00  0.00            
ATOM   3803  HA  ARG A 248      38.900  71.060  62.470  1.00  0.00            
ATOM   3804  CB  ARG A 248      39.010  68.930  62.350  1.00  0.00            
ATOM   3805  HB2 ARG A 248      37.970  68.620  62.400  1.00  0.00            
ATOM   3806  HB3 ARG A 248      39.490  68.270  61.620  1.00  0.00            
ATOM   3807  CG  ARG A 248      39.720  68.850  63.730  1.00  0.00            
ATOM   3808  HG2 ARG A 248      40.790  69.050  63.650  1.00  0.00            
ATOM   3809  HG3 ARG A 248      39.350  69.500  64.510  1.00  0.00            
ATOM   3810  CD  ARG A 248      39.760  67.360  64.100  1.00  0.00            
ATOM   3811  HD2 ARG A 248      40.030  66.790  63.210  1.00  0.00            
ATOM   3812  HD3 ARG A 248      40.410  67.130  64.940  1.00  0.00            
ATOM   3813  NE  ARG A 248      38.400  66.940  64.610  1.00  0.00            
ATOM   3814  HE  ARG A 248      37.680  67.640  64.730  1.00  0.00            
ATOM   3815  CZ  ARG A 248      37.850  65.750  64.760  1.00  0.00            
ATOM   3816  NH1 ARG A 248      38.610  64.700  64.540  1.00  0.00            
ATOM   3817 1HH1 ARG A 248      39.530  64.880  64.170  1.00  0.00            
ATOM   3818 2HH1 ARG A 248      38.150  63.810  64.430  1.00  0.00            
ATOM   3819  NH2 ARG A 248      36.580  65.670  65.170  1.00  0.00            
ATOM   3820 1HH2 ARG A 248      35.970  66.470  65.180  1.00  0.00            
ATOM   3821 2HH2 ARG A 248      36.230  64.720  65.120  1.00  0.00            
ATOM   3822  C   ARG A 248      40.680  70.690  61.440  1.00  0.00            
ATOM   3823  O   ARG A 248      41.260  71.210  62.390  1.00  0.00            
ATOM   3824  N   GLN A 249      41.130  70.560  60.190  1.00  0.00            
ATOM   3825  H   GLN A 249      40.420  70.280  59.530  1.00  0.00            
ATOM   3826  CA  GLN A 249      42.500  70.770  59.760  1.00  0.00            
ATOM   3827  HA  GLN A 249      43.280  70.560  60.490  1.00  0.00            
ATOM   3828  CB  GLN A 249      42.850  69.760  58.690  1.00  0.00            
ATOM   3829  HB2 GLN A 249      42.320  68.810  58.820  1.00  0.00            
ATOM   3830  HB3 GLN A 249      42.610  70.200  57.720  1.00  0.00            
ATOM   3831  CG  GLN A 249      44.360  69.410  58.770  1.00  0.00            
ATOM   3832  HG2 GLN A 249      44.980  70.300  58.700  1.00  0.00            
ATOM   3833  HG3 GLN A 249      44.570  68.930  59.720  1.00  0.00            
ATOM   3834  CD  GLN A 249      44.880  68.360  57.690  1.00  0.00            
ATOM   3835  OE1 GLN A 249      44.320  68.210  56.610  1.00  0.00            
ATOM   3836  NE2 GLN A 249      46.150  67.920  57.880  1.00  0.00            
ATOM   3837 1HE2 GLN A 249      46.510  67.300  57.170  1.00  0.00            
ATOM   3838 2HE2 GLN A 249      46.640  68.050  58.750  1.00  0.00            
ATOM   3839  C   GLN A 249      42.800  72.240  59.350  1.00  0.00            
ATOM   3840  O   GLN A 249      43.890  72.620  58.970  1.00  0.00            
ATOM   3841  N   LEU A 250      41.770  73.020  59.110  1.00  0.00            
ATOM   3842  H   LEU A 250      40.870  72.740  59.480  1.00  0.00            
ATOM   3843  CA  LEU A 250      41.830  74.410  58.690  1.00  0.00            
ATOM   3844  HA  LEU A 250      42.680  74.590  58.030  1.00  0.00            
ATOM   3845  CB  LEU A 250      40.550  74.810  57.950  1.00  0.00            
ATOM   3846  HB2 LEU A 250      39.700  74.710  58.620  1.00  0.00            
ATOM   3847  HB3 LEU A 250      40.540  75.850  57.610  1.00  0.00            
ATOM   3848  CG  LEU A 250      40.220  74.030  56.720  1.00  0.00            
ATOM   3849  HG  LEU A 250      39.920  73.030  57.040  1.00  0.00            
ATOM   3850  CD1 LEU A 250      39.170  74.800  55.950  1.00  0.00            
ATOM   3851 1HD1 LEU A 250      39.590  75.730  55.590  1.00  0.00            
ATOM   3852 2HD1 LEU A 250      38.890  74.140  55.130  1.00  0.00            
ATOM   3853 3HD1 LEU A 250      38.240  75.010  56.490  1.00  0.00            
ATOM   3854  CD2 LEU A 250      41.390  73.830  55.710  1.00  0.00            
ATOM   3855 1HD2 LEU A 250      42.170  73.270  56.220  1.00  0.00            
ATOM   3856 2HD2 LEU A 250      41.080  73.290  54.810  1.00  0.00            
ATOM   3857 3HD2 LEU A 250      41.780  74.780  55.350  1.00  0.00            
ATOM   3858  C   LEU A 250      42.120  75.290  59.870  1.00  0.00            
ATOM   3859  O   LEU A 250      41.390  75.250  60.820  1.00  0.00            
ATOM   3860  N   GLU A 251      42.960  76.320  59.620  1.00  0.00            
ATOM   3861  H   GLU A 251      43.550  76.180  58.810  1.00  0.00            
ATOM   3862  CA  GLU A 251      43.150  77.550  60.430  1.00  0.00            
ATOM   3863  HA  GLU A 251      42.480  77.590  61.290  1.00  0.00            
ATOM   3864  CB  GLU A 251      44.580  77.480  60.910  1.00  0.00            
ATOM   3865  HB2 GLU A 251      45.220  77.390  60.030  1.00  0.00            
ATOM   3866  HB3 GLU A 251      44.760  78.440  61.390  1.00  0.00            
ATOM   3867  CG  GLU A 251      44.850  76.320  61.900  1.00  0.00            
ATOM   3868  HG2 GLU A 251      44.690  75.340  61.440  1.00  0.00            
ATOM   3869  HG3 GLU A 251      45.920  76.310  62.120  1.00  0.00            
ATOM   3870  CD  GLU A 251      44.100  76.610  63.220  1.00  0.00            
ATOM   3871  OE1 GLU A 251      43.830  77.810  63.510  1.00  0.00            
ATOM   3872  OE2 GLU A 251      44.240  75.880  64.250  1.00  0.00            
ATOM   3873  C   GLU A 251      42.880  78.830  59.590  1.00  0.00            
ATOM   3874  O   GLU A 251      43.690  79.080  58.680  1.00  0.00            
ATOM   3875  N   LYS A 252      41.810  79.630  59.940  1.00  0.00            
ATOM   3876  H   LYS A 252      41.030  79.350  60.510  1.00  0.00            
ATOM   3877  CA  LYS A 252      42.020  81.100  59.750  1.00  0.00            
ATOM   3878  HA  LYS A 252      42.080  81.360  58.690  1.00  0.00            
ATOM   3879  CB  LYS A 252      40.890  81.850  60.430  1.00  0.00            
ATOM   3880  HB2 LYS A 252      39.990  81.350  60.090  1.00  0.00            
ATOM   3881  HB3 LYS A 252      40.860  81.750  61.520  1.00  0.00            
ATOM   3882  CG  LYS A 252      40.660  83.280  59.940  1.00  0.00            
ATOM   3883  HG2 LYS A 252      41.320  83.390  59.080  1.00  0.00            
ATOM   3884  HG3 LYS A 252      39.630  83.320  59.580  1.00  0.00            
ATOM   3885  CD  LYS A 252      40.920  84.380  60.970  1.00  0.00            
ATOM   3886  HD2 LYS A 252      41.820  84.070  61.510  1.00  0.00            
ATOM   3887  HD3 LYS A 252      41.190  85.290  60.440  1.00  0.00            
ATOM   3888  CE  LYS A 252      39.840  84.620  62.050  1.00  0.00            
ATOM   3889  HE2 LYS A 252      39.720  83.740  62.690  1.00  0.00            
ATOM   3890  HE3 LYS A 252      40.270  85.460  62.610  1.00  0.00            
ATOM   3891  NZ  LYS A 252      38.540  84.960  61.460  1.00  0.00            
ATOM   3892  HZ1 LYS A 252      38.160  84.260  60.840  1.00  0.00            
ATOM   3893  HZ2 LYS A 252      37.830  85.060  62.170  1.00  0.00            
ATOM   3894  HZ3 LYS A 252      38.680  85.880  61.050  1.00  0.00            
ATOM   3895  C   LYS A 252      43.360  81.620  60.400  1.00  0.00            
ATOM   3896  O   LYS A 252      43.450  81.400  61.610  1.00  0.00            
ATOM   3897  N   ILE A 253      44.090  82.520  59.690  1.00  0.00            
ATOM   3898  H   ILE A 253      43.710  82.790  58.790  1.00  0.00            
ATOM   3899  CA  ILE A 253      45.150  83.390  60.190  1.00  0.00            
ATOM   3900  HA  ILE A 253      45.330  83.160  61.240  1.00  0.00            
ATOM   3901  CB  ILE A 253      46.440  83.020  59.570  1.00  0.00            
ATOM   3902  HB  ILE A 253      47.220  83.740  59.810  1.00  0.00            
ATOM   3903  CG2 ILE A 253      47.150  81.840  60.240  1.00  0.00            
ATOM   3904 1HG2 ILE A 253      46.530  80.960  60.040  1.00  0.00            
ATOM   3905 2HG2 ILE A 253      48.210  81.730  60.030  1.00  0.00            
ATOM   3906 3HG2 ILE A 253      47.140  81.990  61.320  1.00  0.00            
ATOM   3907  CG1 ILE A 253      46.460  82.990  57.950  1.00  0.00            
ATOM   3908 2HG1 ILE A 253      45.620  83.570  57.570  1.00  0.00            
ATOM   3909 3HG1 ILE A 253      47.370  83.410  57.520  1.00  0.00            
ATOM   3910  CD1 ILE A 253      46.370  81.540  57.440  1.00  0.00            
ATOM   3911 1HD1 ILE A 253      45.510  80.980  57.800  1.00  0.00            
ATOM   3912 2HD1 ILE A 253      46.250  81.550  56.350  1.00  0.00            
ATOM   3913 3HD1 ILE A 253      47.280  81.010  57.690  1.00  0.00            
ATOM   3914  C   ILE A 253      44.890  84.890  60.300  1.00  0.00            
ATOM   3915  O   ILE A 253      45.150  85.400  61.330  1.00  0.00            
ATOM   3916  N   LYS A 254      44.070  85.490  59.400  1.00  0.00            
ATOM   3917  H   LYS A 254      43.820  84.990  58.560  1.00  0.00            
ATOM   3918  CA  LYS A 254      43.580  86.860  59.630  1.00  0.00            
ATOM   3919  HA  LYS A 254      43.250  87.020  60.660  1.00  0.00            
ATOM   3920  CB  LYS A 254      44.780  87.800  59.380  1.00  0.00            
ATOM   3921  HB2 LYS A 254      44.460  88.800  59.690  1.00  0.00            
ATOM   3922  HB3 LYS A 254      45.500  87.570  60.160  1.00  0.00            
ATOM   3923  CG  LYS A 254      45.350  87.750  57.980  1.00  0.00            
ATOM   3924  HG2 LYS A 254      45.860  86.790  57.860  1.00  0.00            
ATOM   3925  HG3 LYS A 254      44.530  87.880  57.280  1.00  0.00            
ATOM   3926  CD  LYS A 254      46.380  88.890  57.640  1.00  0.00            
ATOM   3927  HD2 LYS A 254      46.520  88.670  56.580  1.00  0.00            
ATOM   3928  HD3 LYS A 254      45.880  89.850  57.760  1.00  0.00            
ATOM   3929  CE  LYS A 254      47.770  88.640  58.300  1.00  0.00            
ATOM   3930  HE2 LYS A 254      48.330  89.580  58.250  1.00  0.00            
ATOM   3931  HE3 LYS A 254      47.920  88.570  59.370  1.00  0.00            
ATOM   3932  NZ  LYS A 254      48.510  87.560  57.690  1.00  0.00            
ATOM   3933  HZ1 LYS A 254      48.790  87.660  56.720  1.00  0.00            
ATOM   3934  HZ2 LYS A 254      49.390  87.470  58.190  1.00  0.00            
ATOM   3935  HZ3 LYS A 254      47.990  86.710  57.840  1.00  0.00            
ATOM   3936  C   LYS A 254      42.330  87.120  58.760  1.00  0.00            
ATOM   3937  O   LYS A 254      41.940  86.440  57.790  1.00  0.00            
ATOM   3938  N   THR A 255      41.880  88.370  58.810  1.00  0.00            
ATOM   3939  H   THR A 255      42.220  88.940  59.570  1.00  0.00            
ATOM   3940  CA  THR A 255      41.120  89.130  57.760  1.00  0.00            
ATOM   3941  HA  THR A 255      41.170  88.470  56.900  1.00  0.00            
ATOM   3942  CB  THR A 255      39.650  89.460  58.120  1.00  0.00            
ATOM   3943  HB  THR A 255      39.230  88.510  58.460  1.00  0.00            
ATOM   3944  CG2 THR A 255      39.530  90.500  59.260  1.00  0.00            
ATOM   3945 1HG2 THR A 255      40.080  91.410  59.000  1.00  0.00            
ATOM   3946 2HG2 THR A 255      38.480  90.620  59.510  1.00  0.00            
ATOM   3947 3HG2 THR A 255      39.940  89.970  60.120  1.00  0.00            
ATOM   3948  OG1 THR A 255      39.060  90.040  56.980  1.00  0.00            
ATOM   3949  HG1 THR A 255      38.110  90.000  57.120  1.00  0.00            
ATOM   3950  C   THR A 255      41.930  90.430  57.310  1.00  0.00            
ATOM   3951  O   THR A 255      42.830  90.890  58.090  1.00  0.00            
ATOM   3952  N   ILE A 256      41.810  90.780  56.000  1.00  0.00            
ATOM   3953  H   ILE A 256      41.080  90.340  55.450  1.00  0.00            
ATOM   3954  CA  ILE A 256      42.450  91.970  55.480  1.00  0.00            
ATOM   3955  HA  ILE A 256      43.000  92.590  56.190  1.00  0.00            
ATOM   3956  CB  ILE A 256      43.510  91.530  54.420  1.00  0.00            
ATOM   3957  HB  ILE A 256      42.970  91.080  53.590  1.00  0.00            
ATOM   3958  CG2 ILE A 256      44.240  92.850  53.880  1.00  0.00            
ATOM   3959 1HG2 ILE A 256      44.760  93.310  54.720  1.00  0.00            
ATOM   3960 2HG2 ILE A 256      45.000  92.680  53.110  1.00  0.00            
ATOM   3961 3HG2 ILE A 256      43.450  93.540  53.580  1.00  0.00            
ATOM   3962  CG1 ILE A 256      44.400  90.370  54.870  1.00  0.00            
ATOM   3963 2HG1 ILE A 256      44.890  90.650  55.800  1.00  0.00            
ATOM   3964 3HG1 ILE A 256      43.820  89.460  55.020  1.00  0.00            
ATOM   3965  CD1 ILE A 256      45.490  89.940  53.820  1.00  0.00            
ATOM   3966 1HD1 ILE A 256      46.330  90.620  53.690  1.00  0.00            
ATOM   3967 2HD1 ILE A 256      46.000  89.120  54.320  1.00  0.00            
ATOM   3968 3HD1 ILE A 256      44.980  89.710  52.880  1.00  0.00            
ATOM   3969  C   ILE A 256      41.370  92.840  54.880  1.00  0.00            
ATOM   3970  O   ILE A 256      40.950  92.600  53.780  1.00  0.00            
ATOM   3971  N   GLY A 257      40.720  93.660  55.680  1.00  0.00            
ATOM   3972  H   GLY A 257      41.040  93.820  56.620  1.00  0.00            
ATOM   3973  CA  GLY A 257      39.590  94.510  55.240  1.00  0.00            
ATOM   3974  HA2 GLY A 257      39.310  95.190  56.050  1.00  0.00            
ATOM   3975  HA3 GLY A 257      39.740  95.050  54.310  1.00  0.00            
ATOM   3976  C   GLY A 257      38.420  93.540  54.900  1.00  0.00            
ATOM   3977  O   GLY A 257      37.880  92.990  55.870  1.00  0.00            
ATOM   3978  N   SER A 258      38.050  93.300  53.670  1.00  0.00            
ATOM   3979  H   SER A 258      38.530  93.830  52.960  1.00  0.00            
ATOM   3980  CA  SER A 258      37.150  92.210  53.330  1.00  0.00            
ATOM   3981  HA  SER A 258      36.560  91.920  54.200  1.00  0.00            
ATOM   3982  CB  SER A 258      36.170  92.680  52.260  1.00  0.00            
ATOM   3983  HB2 SER A 258      35.750  91.760  51.850  1.00  0.00            
ATOM   3984  HB3 SER A 258      35.410  93.360  52.640  1.00  0.00            
ATOM   3985  OG  SER A 258      36.850  93.250  51.150  1.00  0.00            
ATOM   3986  HG  SER A 258      37.160  92.570  50.560  1.00  0.00            
ATOM   3987  C   SER A 258      37.740  90.880  52.880  1.00  0.00            
ATOM   3988  O   SER A 258      36.990  89.930  52.880  1.00  0.00            
ATOM   3989  N   THR A 259      39.060  90.720  52.970  1.00  0.00            
ATOM   3990  H   THR A 259      39.690  91.500  53.010  1.00  0.00            
ATOM   3991  CA  THR A 259      39.620  89.510  52.380  1.00  0.00            
ATOM   3992  HA  THR A 259      38.930  89.060  51.670  1.00  0.00            
ATOM   3993  CB  THR A 259      40.880  89.910  51.580  1.00  0.00            
ATOM   3994  HB  THR A 259      41.560  90.190  52.380  1.00  0.00            
ATOM   3995  CG2 THR A 259      41.320  88.750  50.620  1.00  0.00            
ATOM   3996 1HG2 THR A 259      40.720  88.750  49.710  1.00  0.00            
ATOM   3997 2HG2 THR A 259      42.380  88.820  50.380  1.00  0.00            
ATOM   3998 3HG2 THR A 259      41.160  87.760  51.050  1.00  0.00            
ATOM   3999  OG1 THR A 259      40.590  91.040  50.760  1.00  0.00            
ATOM   4000  HG1 THR A 259      41.340  91.110  50.160  1.00  0.00            
ATOM   4001  C   THR A 259      39.920  88.450  53.430  1.00  0.00            
ATOM   4002  O   THR A 259      40.760  88.680  54.260  1.00  0.00            
ATOM   4003  N   TYR A 260      39.240  87.280  53.490  1.00  0.00            
ATOM   4004  H   TYR A 260      38.370  87.120  53.010  1.00  0.00            
ATOM   4005  CA  TYR A 260      39.520  86.220  54.500  1.00  0.00            
ATOM   4006  HA  TYR A 260      39.640  86.790  55.420  1.00  0.00            
ATOM   4007  CB  TYR A 260      38.320  85.260  54.580  1.00  0.00            
ATOM   4008  HB2 TYR A 260      37.520  85.990  54.470  1.00  0.00            
ATOM   4009  HB3 TYR A 260      38.310  84.610  53.710  1.00  0.00            
ATOM   4010  CG  TYR A 260      38.140  84.490  55.920  1.00  0.00            
ATOM   4011  CD1 TYR A 260      38.870  83.240  56.070  1.00  0.00            
ATOM   4012  HD1 TYR A 260      39.600  83.000  55.310  1.00  0.00            
ATOM   4013  CE1 TYR A 260      38.670  82.490  57.250  1.00  0.00            
ATOM   4014  HE1 TYR A 260      39.160  81.530  57.390  1.00  0.00            
ATOM   4015  CZ  TYR A 260      37.630  82.940  58.160  1.00  0.00            
ATOM   4016  OH  TYR A 260      37.310  82.110  59.120  1.00  0.00            
ATOM   4017  HH  TYR A 260      37.730  81.240  59.080  1.00  0.00            
ATOM   4018  CE2 TYR A 260      36.790  84.040  57.850  1.00  0.00            
ATOM   4019  HE2 TYR A 260      35.950  84.220  58.500  1.00  0.00            
ATOM   4020  CD2 TYR A 260      37.130  84.850  56.760  1.00  0.00            
ATOM   4021  HD2 TYR A 260      36.540  85.730  56.500  1.00  0.00            
ATOM   4022  C   TYR A 260      40.760  85.480  54.110  1.00  0.00            
ATOM   4023  O   TYR A 260      41.070  85.250  52.910  1.00  0.00            
ATOM   4024  N   MET A 261      41.570  85.100  55.110  1.00  0.00            
ATOM   4025  H   MET A 261      41.380  85.510  56.020  1.00  0.00            
ATOM   4026  CA  MET A 261      42.870  84.430  54.850  1.00  0.00            
ATOM   4027  HA  MET A 261      42.750  83.980  53.870  1.00  0.00            
ATOM   4028  CB  MET A 261      44.110  85.390  54.830  1.00  0.00            
ATOM   4029  HB2 MET A 261      43.770  86.340  54.440  1.00  0.00            
ATOM   4030  HB3 MET A 261      44.530  85.520  55.830  1.00  0.00            
ATOM   4031  CG  MET A 261      45.240  84.990  53.920  1.00  0.00            
ATOM   4032  HG2 MET A 261      44.810  84.650  52.970  1.00  0.00            
ATOM   4033  HG3 MET A 261      45.890  85.830  53.710  1.00  0.00            
ATOM   4034  SD  MET A 261      46.240  83.650  54.540  1.00  0.00            
ATOM   4035  CE  MET A 261      47.850  84.210  54.410  1.00  0.00            
ATOM   4036  HE1 MET A 261      48.080  85.060  55.060  1.00  0.00            
ATOM   4037  HE2 MET A 261      48.500  83.410  54.780  1.00  0.00            
ATOM   4038  HE3 MET A 261      48.040  84.600  53.410  1.00  0.00            
ATOM   4039  C   MET A 261      43.000  83.180  55.740  1.00  0.00            
ATOM   4040  O   MET A 261      43.250  83.430  56.920  1.00  0.00            
ATOM   4041  N   ALA A 262      42.900  81.960  55.220  1.00  0.00            
ATOM   4042  H   ALA A 262      42.790  81.920  54.220  1.00  0.00            
ATOM   4043  CA  ALA A 262      43.010  80.660  55.870  1.00  0.00            
ATOM   4044  HA  ALA A 262      43.290  80.960  56.880  1.00  0.00            
ATOM   4045  CB  ALA A 262      41.570  80.030  55.930  1.00  0.00            
ATOM   4046  HB1 ALA A 262      41.280  79.690  54.940  1.00  0.00            
ATOM   4047  HB2 ALA A 262      41.700  79.140  56.550  1.00  0.00            
ATOM   4048  HB3 ALA A 262      40.940  80.770  56.420  1.00  0.00            
ATOM   4049  C   ALA A 262      44.020  79.710  55.180  1.00  0.00            
ATOM   4050  O   ALA A 262      44.410  79.730  54.040  1.00  0.00            
ATOM   4051  N   ALA A 263      44.390  78.720  56.030  1.00  0.00            
ATOM   4052  H   ALA A 263      44.030  78.690  56.970  1.00  0.00            
ATOM   4053  CA  ALA A 263      45.430  77.740  55.750  1.00  0.00            
ATOM   4054  HA  ALA A 263      45.730  77.610  54.710  1.00  0.00            
ATOM   4055  CB  ALA A 263      46.740  78.160  56.400  1.00  0.00            
ATOM   4056  HB1 ALA A 263      46.560  78.230  57.480  1.00  0.00            
ATOM   4057  HB2 ALA A 263      47.560  77.450  56.280  1.00  0.00            
ATOM   4058  HB3 ALA A 263      46.980  79.120  55.950  1.00  0.00            
ATOM   4059  C   ALA A 263      45.040  76.360  56.220  1.00  0.00            
ATOM   4060  O   ALA A 263      44.460  76.150  57.280  1.00  0.00            
ATOM   4061  N   SER A 264      45.540  75.290  55.560  1.00  0.00            
ATOM   4062  H   SER A 264      46.090  75.610  54.770  1.00  0.00            
ATOM   4063  CA  SER A 264      45.540  73.880  55.740  1.00  0.00            
ATOM   4064  HA  SER A 264      44.890  73.590  56.570  1.00  0.00            
ATOM   4065  CB  SER A 264      44.820  73.360  54.520  1.00  0.00            
ATOM   4066  HB2 SER A 264      43.910  73.910  54.270  1.00  0.00            
ATOM   4067  HB3 SER A 264      45.530  73.320  53.690  1.00  0.00            
ATOM   4068  OG  SER A 264      44.430  72.000  54.820  1.00  0.00            
ATOM   4069  HG  SER A 264      43.840  71.620  54.160  1.00  0.00            
ATOM   4070  C   SER A 264      46.840  73.160  55.960  1.00  0.00            
ATOM   4071  O   SER A 264      47.790  73.260  55.220  1.00  0.00            
ATOM   4072  N   GLY A 265      46.740  72.170  56.860  1.00  0.00            
ATOM   4073  H   GLY A 265      45.870  72.130  57.370  1.00  0.00            
ATOM   4074  CA  GLY A 265      47.830  71.160  56.970  1.00  0.00            
ATOM   4075  HA2 GLY A 265      47.390  70.180  57.150  1.00  0.00            
ATOM   4076  HA3 GLY A 265      48.390  71.120  56.030  1.00  0.00            
ATOM   4077  C   GLY A 265      48.840  71.420  58.120  1.00  0.00            
ATOM   4078  O   GLY A 265      49.770  70.620  58.300  1.00  0.00            
ATOM   4079  N   LEU A 266      48.650  72.500  58.880  1.00  0.00            
ATOM   4080  H   LEU A 266      47.890  73.130  58.670  1.00  0.00            
ATOM   4081  CA  LEU A 266      49.600  72.960  59.910  1.00  0.00            
ATOM   4082  HA  LEU A 266      50.570  72.990  59.420  1.00  0.00            
ATOM   4083  CB  LEU A 266      49.090  74.340  60.360  1.00  0.00            
ATOM   4084  HB2 LEU A 266      48.130  74.300  60.890  1.00  0.00            
ATOM   4085  HB3 LEU A 266      49.710  74.660  61.200  1.00  0.00            
ATOM   4086  CG  LEU A 266      48.990  75.490  59.370  1.00  0.00            
ATOM   4087  HG  LEU A 266      48.290  75.390  58.540  1.00  0.00            
ATOM   4088  CD1 LEU A 266      48.670  76.850  60.020  1.00  0.00            
ATOM   4089 1HD1 LEU A 266      49.300  76.970  60.900  1.00  0.00            
ATOM   4090 2HD1 LEU A 266      48.900  77.720  59.410  1.00  0.00            
ATOM   4091 3HD1 LEU A 266      47.610  76.890  60.300  1.00  0.00            
ATOM   4092  CD2 LEU A 266      50.430  75.800  58.890  1.00  0.00            
ATOM   4093 1HD2 LEU A 266      50.810  74.900  58.400  1.00  0.00            
ATOM   4094 2HD2 LEU A 266      50.430  76.650  58.200  1.00  0.00            
ATOM   4095 3HD2 LEU A 266      51.020  76.060  59.770  1.00  0.00            
ATOM   4096  C   LEU A 266      49.710  72.110  61.110  1.00  0.00            
ATOM   4097  O   LEU A 266      50.660  72.150  61.920  1.00  0.00            
ATOM   4098  N   ASN A 267      48.770  71.190  61.240  1.00  0.00            
ATOM   4099  H   ASN A 267      48.070  71.240  60.520  1.00  0.00            
ATOM   4100  CA  ASN A 267      48.710  70.150  62.230  1.00  0.00            
ATOM   4101  HA  ASN A 267      49.240  70.480  63.130  1.00  0.00            
ATOM   4102  CB  ASN A 267      47.300  70.070  62.770  1.00  0.00            
ATOM   4103  HB2 ASN A 267      46.560  69.700  62.060  1.00  0.00            
ATOM   4104  HB3 ASN A 267      47.300  69.480  63.690  1.00  0.00            
ATOM   4105  CG  ASN A 267      46.840  71.390  63.440  1.00  0.00            
ATOM   4106  OD1 ASN A 267      47.630  72.160  63.990  1.00  0.00            
ATOM   4107  ND2 ASN A 267      45.520  71.680  63.550  1.00  0.00            
ATOM   4108 1HD2 ASN A 267      45.210  72.600  63.820  1.00  0.00            
ATOM   4109 2HD2 ASN A 267      44.870  70.980  63.220  1.00  0.00            
ATOM   4110  C   ASN A 267      49.390  68.810  61.900  1.00  0.00            
ATOM   4111  O   ASN A 267      49.490  67.920  62.770  1.00  0.00            
ATOM   4112  N   ASP A 268      49.920  68.720  60.670  1.00  0.00            
ATOM   4113  H   ASP A 268      49.900  69.550  60.100  1.00  0.00            
ATOM   4114  CA  ASP A 268      50.480  67.510  60.080  1.00  0.00            
ATOM   4115  HA  ASP A 268      50.450  66.760  60.870  1.00  0.00            
ATOM   4116  CB  ASP A 268      49.710  67.090  58.890  1.00  0.00            
ATOM   4117  HB2 ASP A 268      48.640  67.180  59.100  1.00  0.00            
ATOM   4118  HB3 ASP A 268      49.810  67.750  58.030  1.00  0.00            
ATOM   4119  CG  ASP A 268      50.030  65.670  58.460  1.00  0.00            
ATOM   4120  OD1 ASP A 268      49.700  64.800  59.290  1.00  0.00            
ATOM   4121  OD2 ASP A 268      50.060  65.470  57.250  1.00  0.00            
ATOM   4122  C   ASP A 268      51.940  67.680  59.820  1.00  0.00            
ATOM   4123  O   ASP A 268      52.380  68.800  59.630  1.00  0.00            
ATOM   4124  N   SER A 269      52.580  66.550  59.680  1.00  0.00            
ATOM   4125  H   SER A 269      52.040  65.780  60.040  1.00  0.00            
ATOM   4126  CA  SER A 269      54.050  66.360  59.760  1.00  0.00            
ATOM   4127  HA  SER A 269      54.600  67.230  59.410  1.00  0.00            
ATOM   4128  CB  SER A 269      54.430  66.270  61.260  1.00  0.00            
ATOM   4129  HB2 SER A 269      53.940  65.420  61.750  1.00  0.00            
ATOM   4130  HB3 SER A 269      55.510  66.150  61.350  1.00  0.00            
ATOM   4131  OG  SER A 269      54.100  67.500  61.990  1.00  0.00            
ATOM   4132  HG  SER A 269      54.730  68.180  61.740  1.00  0.00            
ATOM   4133  C   SER A 269      54.620  65.190  58.860  1.00  0.00            
ATOM   4134  O   SER A 269      55.490  64.500  59.310  1.00  0.00            
ATOM   4135  N   THR A 270      54.030  65.010  57.680  1.00  0.00            
ATOM   4136  H   THR A 270      53.370  65.730  57.420  1.00  0.00            
ATOM   4137  CA  THR A 270      54.210  63.900  56.760  1.00  0.00            
ATOM   4138  HA  THR A 270      54.850  63.130  57.190  1.00  0.00            
ATOM   4139  CB  THR A 270      52.850  63.170  56.430  1.00  0.00            
ATOM   4140  HB  THR A 270      53.020  62.410  55.660  1.00  0.00            
ATOM   4141  CG2 THR A 270      52.140  62.590  57.650  1.00  0.00            
ATOM   4142 1HG2 THR A 270      51.710  63.450  58.160  1.00  0.00            
ATOM   4143 2HG2 THR A 270      51.330  61.880  57.490  1.00  0.00            
ATOM   4144 3HG2 THR A 270      52.820  62.070  58.330  1.00  0.00            
ATOM   4145  OG1 THR A 270      51.970  64.090  55.760  1.00  0.00            
ATOM   4146  HG1 THR A 270      51.310  64.410  56.370  1.00  0.00            
ATOM   4147  C   THR A 270      54.830  64.280  55.460  1.00  0.00            
ATOM   4148  O   THR A 270      55.170  65.450  55.230  1.00  0.00            
ATOM   4149  N   TYR A 271      55.210  63.240  54.700  1.00  0.00            
ATOM   4150  H   TYR A 271      54.960  62.320  55.030  1.00  0.00            
ATOM   4151  CA  TYR A 271      55.610  63.250  53.300  1.00  0.00            
ATOM   4152  HA  TYR A 271      55.260  64.110  52.740  1.00  0.00            
ATOM   4153  CB  TYR A 271      57.160  63.420  53.290  1.00  0.00            
ATOM   4154  HB2 TYR A 271      57.440  64.380  53.730  1.00  0.00            
ATOM   4155  HB3 TYR A 271      57.530  62.600  53.900  1.00  0.00            
ATOM   4156  CG  TYR A 271      57.750  63.420  51.910  1.00  0.00            
ATOM   4157  CD1 TYR A 271      57.670  64.660  51.190  1.00  0.00            
ATOM   4158  HD1 TYR A 271      57.100  65.490  51.590  1.00  0.00            
ATOM   4159  CE1 TYR A 271      58.110  64.730  49.840  1.00  0.00            
ATOM   4160  HE1 TYR A 271      57.820  65.570  49.230  1.00  0.00            
ATOM   4161  CZ  TYR A 271      58.720  63.580  49.250  1.00  0.00            
ATOM   4162  OH  TYR A 271      59.230  63.580  47.990  1.00  0.00            
ATOM   4163  HH  TYR A 271      59.130  64.440  47.590  1.00  0.00            
ATOM   4164  CE2 TYR A 271      58.910  62.440  50.080  1.00  0.00            
ATOM   4165  HE2 TYR A 271      59.390  61.580  49.640  1.00  0.00            
ATOM   4166  CD2 TYR A 271      58.430  62.340  51.360  1.00  0.00            
ATOM   4167  HD2 TYR A 271      58.450  61.430  51.950  1.00  0.00            
ATOM   4168  C   TYR A 271      55.130  61.920  52.640  1.00  0.00            
ATOM   4169  O   TYR A 271      54.300  61.290  53.270  1.00  0.00            
ATOM   4170  N   ASP A 272      55.630  61.490  51.470  1.00  0.00            
ATOM   4171  H   ASP A 272      56.480  61.960  51.190  1.00  0.00            
ATOM   4172  CA  ASP A 272      55.150  60.360  50.670  1.00  0.00            
ATOM   4173  HA  ASP A 272      55.840  60.230  49.830  1.00  0.00            
ATOM   4174  CB  ASP A 272      55.340  58.990  51.480  1.00  0.00            
ATOM   4175  HB2 ASP A 272      54.750  59.000  52.400  1.00  0.00            
ATOM   4176  HB3 ASP A 272      54.960  58.160  50.880  1.00  0.00            
ATOM   4177  CG  ASP A 272      56.850  58.670  51.830  1.00  0.00            
ATOM   4178  OD1 ASP A 272      57.600  58.660  50.850  1.00  0.00            
ATOM   4179  OD2 ASP A 272      57.090  57.920  52.780  1.00  0.00            
ATOM   4180  C   ASP A 272      53.820  60.570  50.060  1.00  0.00            
ATOM   4181  O   ASP A 272      53.330  61.730  50.120  1.00  0.00            
ATOM   4182  N   LYS A 273      53.320  59.550  49.320  1.00  0.00            
ATOM   4183  H   LYS A 273      53.830  58.680  49.300  1.00  0.00            
ATOM   4184  CA  LYS A 273      51.990  59.550  48.630  1.00  0.00            
ATOM   4185  HA  LYS A 273      51.850  60.520  48.150  1.00  0.00            
ATOM   4186  CB  LYS A 273      51.950  58.510  47.580  1.00  0.00            
ATOM   4187  HB2 LYS A 273      52.280  57.520  47.910  1.00  0.00            
ATOM   4188  HB3 LYS A 273      50.950  58.490  47.150  1.00  0.00            
ATOM   4189  CG  LYS A 273      52.910  58.820  46.440  1.00  0.00            
ATOM   4190  HG2 LYS A 273      52.770  59.760  45.900  1.00  0.00            
ATOM   4191  HG3 LYS A 273      53.830  58.960  47.000  1.00  0.00            
ATOM   4192  CD  LYS A 273      53.060  57.710  45.440  1.00  0.00            
ATOM   4193  HD2 LYS A 273      53.370  56.820  45.980  1.00  0.00            
ATOM   4194  HD3 LYS A 273      52.130  57.550  44.890  1.00  0.00            
ATOM   4195  CE  LYS A 273      54.020  58.220  44.330  1.00  0.00            
ATOM   4196  HE2 LYS A 273      53.580  59.090  43.830  1.00  0.00            
ATOM   4197  HE3 LYS A 273      54.930  58.440  44.890  1.00  0.00            
ATOM   4198  NZ  LYS A 273      54.280  57.330  43.240  1.00  0.00            
ATOM   4199  HZ1 LYS A 273      53.580  57.260  42.510  1.00  0.00            
ATOM   4200  HZ2 LYS A 273      55.130  57.670  42.810  1.00  0.00            
ATOM   4201  HZ3 LYS A 273      54.530  56.500  43.750  1.00  0.00            
ATOM   4202  C   LYS A 273      50.830  59.380  49.670  1.00  0.00            
ATOM   4203  O   LYS A 273      51.020  59.250  50.900  1.00  0.00            
ATOM   4204  N   ALA A 274      49.600  59.610  49.230  1.00  0.00            
ATOM   4205  H   ALA A 274      49.700  59.880  48.260  1.00  0.00            
ATOM   4206  CA  ALA A 274      48.440  60.020  50.040  1.00  0.00            
ATOM   4207  HA  ALA A 274      47.670  60.390  49.350  1.00  0.00            
ATOM   4208  CB  ALA A 274      47.850  58.880  50.930  1.00  0.00            
ATOM   4209  HB1 ALA A 274      48.540  58.650  51.740  1.00  0.00            
ATOM   4210  HB2 ALA A 274      46.970  59.110  51.530  1.00  0.00            
ATOM   4211  HB3 ALA A 274      47.570  58.020  50.320  1.00  0.00            
ATOM   4212  C   ALA A 274      48.770  61.280  50.870  1.00  0.00            
ATOM   4213  O   ALA A 274      49.650  62.020  50.540  1.00  0.00            
ATOM   4214  N   GLY A 275      47.880  61.520  51.850  1.00  0.00            
ATOM   4215  H   GLY A 275      47.150  60.860  52.100  1.00  0.00            
ATOM   4216  CA  GLY A 275      48.140  62.690  52.730  1.00  0.00            
ATOM   4217  HA2 GLY A 275      47.660  62.620  53.710  1.00  0.00            
ATOM   4218  HA3 GLY A 275      49.190  62.940  52.890  1.00  0.00            
ATOM   4219  C   GLY A 275      47.680  64.010  52.200  1.00  0.00            
ATOM   4220  O   GLY A 275      47.500  65.020  52.840  1.00  0.00            
ATOM   4221  N   LYS A 276      47.260  63.990  50.920  1.00  0.00            
ATOM   4222  H   LYS A 276      47.420  63.110  50.440  1.00  0.00            
ATOM   4223  CA  LYS A 276      46.810  65.020  49.990  1.00  0.00            
ATOM   4224  HA  LYS A 276      47.500  65.870  49.970  1.00  0.00            
ATOM   4225  CB  LYS A 276      46.670  64.430  48.610  1.00  0.00            
ATOM   4226  HB2 LYS A 276      47.610  63.940  48.320  1.00  0.00            
ATOM   4227  HB3 LYS A 276      45.860  63.700  48.600  1.00  0.00            
ATOM   4228  CG  LYS A 276      46.400  65.400  47.460  1.00  0.00            
ATOM   4229  HG2 LYS A 276      45.450  65.900  47.590  1.00  0.00            
ATOM   4230  HG3 LYS A 276      47.180  66.160  47.410  1.00  0.00            
ATOM   4231  CD  LYS A 276      46.220  64.690  46.130  1.00  0.00            
ATOM   4232  HD2 LYS A 276      45.240  64.230  46.250  1.00  0.00            
ATOM   4233  HD3 LYS A 276      46.120  65.400  45.320  1.00  0.00            
ATOM   4234  CE  LYS A 276      47.120  63.590  45.620  1.00  0.00            
ATOM   4235  HE2 LYS A 276      47.230  62.730  46.280  1.00  0.00            
ATOM   4236  HE3 LYS A 276      46.770  63.210  44.660  1.00  0.00            
ATOM   4237  NZ  LYS A 276      48.540  64.020  45.490  1.00  0.00            
ATOM   4238  HZ1 LYS A 276      48.930  64.490  46.300  1.00  0.00            
ATOM   4239  HZ2 LYS A 276      49.120  63.210  45.320  1.00  0.00            
ATOM   4240  HZ3 LYS A 276      48.720  64.570  44.660  1.00  0.00            
ATOM   4241  C   LYS A 276      45.480  65.540  50.430  1.00  0.00            
ATOM   4242  O   LYS A 276      45.220  66.750  50.260  1.00  0.00            
ATOM   4243  N   THR A 277      44.830  64.930  51.440  1.00  0.00            
ATOM   4244  H   THR A 277      45.040  63.990  51.720  1.00  0.00            
ATOM   4245  CA  THR A 277      43.410  65.250  51.770  1.00  0.00            
ATOM   4246  HA  THR A 277      42.900  65.290  50.810  1.00  0.00            
ATOM   4247  CB  THR A 277      42.720  64.080  52.590  1.00  0.00            
ATOM   4248  HB  THR A 277      43.150  63.850  53.560  1.00  0.00            
ATOM   4249  CG2 THR A 277      41.250  64.500  52.920  1.00  0.00            
ATOM   4250 1HG2 THR A 277      40.630  64.450  52.020  1.00  0.00            
ATOM   4251 2HG2 THR A 277      40.820  63.870  53.690  1.00  0.00            
ATOM   4252 3HG2 THR A 277      41.160  65.500  53.350  1.00  0.00            
ATOM   4253  OG1 THR A 277      42.650  62.980  51.760  1.00  0.00            
ATOM   4254  HG1 THR A 277      41.720  62.800  51.640  1.00  0.00            
ATOM   4255  C   THR A 277      43.240  66.590  52.440  1.00  0.00            
ATOM   4256  O   THR A 277      42.280  67.360  52.110  1.00  0.00            
ATOM   4257  N   HID A 278      44.340  67.130  52.960  1.00  0.00            
ATOM   4258  H   HID A 278      45.060  66.490  53.260  1.00  0.00            
ATOM   4259  CA  HID A 278      44.430  68.580  53.430  1.00  0.00            
ATOM   4260  HA  HID A 278      43.630  68.660  54.170  1.00  0.00            
ATOM   4261  CB  HID A 278      45.770  68.800  54.020  1.00  0.00            
ATOM   4262  HB2 HID A 278      45.720  69.620  54.740  1.00  0.00            
ATOM   4263  HB3 HID A 278      45.960  67.910  54.630  1.00  0.00            
ATOM   4264  CG  HID A 278      46.890  68.900  53.010  1.00  0.00            
ATOM   4265  ND1 HID A 278      47.670  67.900  52.600  1.00  0.00            
ATOM   4266  HD1 HID A 278      47.560  66.950  52.930  1.00  0.00            
ATOM   4267  CE1 HID A 278      48.670  68.400  51.880  1.00  0.00            
ATOM   4268  HE1 HID A 278      49.480  67.790  51.510  1.00  0.00            
ATOM   4269  NE2 HID A 278      48.430  69.680  51.570  1.00  0.00            
ATOM   4270  CD2 HID A 278      47.300  70.040  52.350  1.00  0.00            
ATOM   4271  HD2 HID A 278      46.840  71.020  52.380  1.00  0.00            
ATOM   4272  C   HID A 278      44.060  69.640  52.350  1.00  0.00            
ATOM   4273  O   HID A 278      43.390  70.590  52.630  1.00  0.00            
ATOM   4274  N   ILE A 279      44.400  69.400  51.060  1.00  0.00            
ATOM   4275  H   ILE A 279      44.830  68.520  50.820  1.00  0.00            
ATOM   4276  CA  ILE A 279      44.140  70.410  49.980  1.00  0.00            
ATOM   4277  HA  ILE A 279      44.240  71.350  50.520  1.00  0.00            
ATOM   4278  CB  ILE A 279      45.150  70.320  48.770  1.00  0.00            
ATOM   4279  HB  ILE A 279      46.140  70.350  49.230  1.00  0.00            
ATOM   4280  CG2 ILE A 279      45.020  69.060  47.860  1.00  0.00            
ATOM   4281 1HG2 ILE A 279      44.310  69.200  47.040  1.00  0.00            
ATOM   4282 2HG2 ILE A 279      46.000  68.900  47.420  1.00  0.00            
ATOM   4283 3HG2 ILE A 279      44.590  68.270  48.470  1.00  0.00            
ATOM   4284  CG1 ILE A 279      45.040  71.660  48.040  1.00  0.00            
ATOM   4285 2HG1 ILE A 279      44.140  71.630  47.420  1.00  0.00            
ATOM   4286 3HG1 ILE A 279      45.100  72.520  48.700  1.00  0.00            
ATOM   4287  CD1 ILE A 279      46.270  71.840  47.210  1.00  0.00            
ATOM   4288 1HD1 ILE A 279      46.220  71.130  46.390  1.00  0.00            
ATOM   4289 2HD1 ILE A 279      46.380  72.870  46.870  1.00  0.00            
ATOM   4290 3HD1 ILE A 279      47.150  71.550  47.780  1.00  0.00            
ATOM   4291  C   ILE A 279      42.720  70.280  49.490  1.00  0.00            
ATOM   4292  O   ILE A 279      42.160  71.320  49.050  1.00  0.00            
ATOM   4293  N   LYS A 280      42.060  69.170  49.690  1.00  0.00            
ATOM   4294  H   LYS A 280      42.560  68.470  50.220  1.00  0.00            
ATOM   4295  CA  LYS A 280      40.740  68.730  49.240  1.00  0.00            
ATOM   4296  HA  LYS A 280      40.560  69.210  48.270  1.00  0.00            
ATOM   4297  CB  LYS A 280      40.650  67.210  49.160  1.00  0.00            
ATOM   4298  HB2 LYS A 280      40.500  66.800  50.160  1.00  0.00            
ATOM   4299  HB3 LYS A 280      39.770  67.050  48.530  1.00  0.00            
ATOM   4300  CG  LYS A 280      41.820  66.440  48.540  1.00  0.00            
ATOM   4301  HG2 LYS A 280      41.970  66.800  47.520  1.00  0.00            
ATOM   4302  HG3 LYS A 280      42.750  66.570  49.090  1.00  0.00            
ATOM   4303  CD  LYS A 280      41.440  64.900  48.530  1.00  0.00            
ATOM   4304  HD2 LYS A 280      41.070  64.700  49.540  1.00  0.00            
ATOM   4305  HD3 LYS A 280      40.710  64.660  47.760  1.00  0.00            
ATOM   4306  CE  LYS A 280      42.720  64.070  48.240  1.00  0.00            
ATOM   4307  HE2 LYS A 280      42.940  64.120  47.180  1.00  0.00            
ATOM   4308  HE3 LYS A 280      43.500  64.490  48.870  1.00  0.00            
ATOM   4309  NZ  LYS A 280      42.420  62.620  48.600  1.00  0.00            
ATOM   4310  HZ1 LYS A 280      41.640  62.330  48.030  1.00  0.00            
ATOM   4311  HZ2 LYS A 280      43.270  62.070  48.530  1.00  0.00            
ATOM   4312  HZ3 LYS A 280      42.190  62.640  49.580  1.00  0.00            
ATOM   4313  C   LYS A 280      39.740  69.350  50.180  1.00  0.00            
ATOM   4314  O   LYS A 280      38.810  70.080  49.740  1.00  0.00            
ATOM   4315  N   ALA A 281      40.060  69.450  51.470  1.00  0.00            
ATOM   4316  H   ALA A 281      40.940  69.080  51.790  1.00  0.00            
ATOM   4317  CA  ALA A 281      39.360  70.250  52.440  1.00  0.00            
ATOM   4318  HA  ALA A 281      38.300  70.000  52.490  1.00  0.00            
ATOM   4319  CB  ALA A 281      39.980  70.060  53.820  1.00  0.00            
ATOM   4320  HB1 ALA A 281      40.990  70.470  53.760  1.00  0.00            
ATOM   4321  HB2 ALA A 281      39.320  70.590  54.510  1.00  0.00            
ATOM   4322  HB3 ALA A 281      39.970  69.000  54.080  1.00  0.00            
ATOM   4323  C   ALA A 281      39.390  71.780  52.120  1.00  0.00            
ATOM   4324  O   ALA A 281      38.510  72.520  52.530  1.00  0.00            
ATOM   4325  N   LEU A 282      40.370  72.260  51.390  1.00  0.00            
ATOM   4326  H   LEU A 282      41.090  71.640  51.060  1.00  0.00            
ATOM   4327  CA  LEU A 282      40.520  73.710  51.150  1.00  0.00            
ATOM   4328  HA  LEU A 282      40.140  74.250  52.020  1.00  0.00            
ATOM   4329  CB  LEU A 282      41.960  74.160  51.090  1.00  0.00            
ATOM   4330  HB2 LEU A 282      42.480  74.030  52.040  1.00  0.00            
ATOM   4331  HB3 LEU A 282      42.500  73.710  50.250  1.00  0.00            
ATOM   4332  CG  LEU A 282      42.080  75.750  50.940  1.00  0.00            
ATOM   4333  HG  LEU A 282      41.730  76.100  49.970  1.00  0.00            
ATOM   4334  CD1 LEU A 282      41.280  76.410  52.090  1.00  0.00            
ATOM   4335 1HD1 LEU A 282      41.440  75.920  53.050  1.00  0.00            
ATOM   4336 2HD1 LEU A 282      41.510  77.480  52.190  1.00  0.00            
ATOM   4337 3HD1 LEU A 282      40.240  76.280  51.810  1.00  0.00            
ATOM   4338  CD2 LEU A 282      43.500  76.190  51.130  1.00  0.00            
ATOM   4339 1HD2 LEU A 282      44.090  75.840  50.290  1.00  0.00            
ATOM   4340 2HD2 LEU A 282      43.520  77.280  51.200  1.00  0.00            
ATOM   4341 3HD2 LEU A 282      43.930  75.820  52.060  1.00  0.00            
ATOM   4342  C   LEU A 282      39.610  74.120  49.980  1.00  0.00            
ATOM   4343  O   LEU A 282      38.870  75.090  50.040  1.00  0.00            
ATOM   4344  N   ALA A 283      39.520  73.300  48.890  1.00  0.00            
ATOM   4345  H   ALA A 283      40.200  72.560  48.830  1.00  0.00            
ATOM   4346  CA  ALA A 283      38.540  73.430  47.810  1.00  0.00            
ATOM   4347  HA  ALA A 283      38.570  74.480  47.520  1.00  0.00            
ATOM   4348  CB  ALA A 283      38.930  72.390  46.760  1.00  0.00            
ATOM   4349  HB1 ALA A 283      38.450  71.440  46.980  1.00  0.00            
ATOM   4350  HB2 ALA A 283      38.460  72.690  45.820  1.00  0.00            
ATOM   4351  HB3 ALA A 283      40.020  72.290  46.660  1.00  0.00            
ATOM   4352  C   ALA A 283      37.080  73.250  48.350  1.00  0.00            
ATOM   4353  O   ALA A 283      36.290  74.200  48.180  1.00  0.00            
ATOM   4354  N   ASP A 284      36.920  72.310  49.270  1.00  0.00            
ATOM   4355  H   ASP A 284      37.650  71.610  49.240  1.00  0.00            
ATOM   4356  CA  ASP A 284      35.600  72.080  49.940  1.00  0.00            
ATOM   4357  HA  ASP A 284      34.830  71.900  49.190  1.00  0.00            
ATOM   4358  CB  ASP A 284      35.870  70.800  50.680  1.00  0.00            
ATOM   4359  HB2 ASP A 284      36.170  70.040  49.960  1.00  0.00            
ATOM   4360  HB3 ASP A 284      36.670  70.890  51.420  1.00  0.00            
ATOM   4361  CG  ASP A 284      34.620  70.260  51.450  1.00  0.00            
ATOM   4362  OD1 ASP A 284      33.650  69.880  50.760  1.00  0.00            
ATOM   4363  OD2 ASP A 284      34.820  69.630  52.500  1.00  0.00            
ATOM   4364  C   ASP A 284      35.200  73.290  50.810  1.00  0.00            
ATOM   4365  O   ASP A 284      34.030  73.430  51.090  1.00  0.00            
ATOM   4366  N   PHE A 285      36.130  74.020  51.370  1.00  0.00            
ATOM   4367  H   PHE A 285      37.100  73.750  51.240  1.00  0.00            
ATOM   4368  CA  PHE A 285      35.860  75.240  52.190  1.00  0.00            
ATOM   4369  HA  PHE A 285      35.140  74.990  52.960  1.00  0.00            
ATOM   4370  CB  PHE A 285      37.160  75.590  52.960  1.00  0.00            
ATOM   4371  HB2 PHE A 285      37.300  74.720  53.600  1.00  0.00            
ATOM   4372  HB3 PHE A 285      37.970  75.700  52.240  1.00  0.00            
ATOM   4373  CG  PHE A 285      37.190  76.850  53.830  1.00  0.00            
ATOM   4374  CD1 PHE A 285      36.410  76.970  55.000  1.00  0.00            
ATOM   4375  HD1 PHE A 285      35.620  76.280  55.250  1.00  0.00            
ATOM   4376  CE1 PHE A 285      36.680  78.040  55.870  1.00  0.00            
ATOM   4377  HE1 PHE A 285      36.040  78.220  56.720  1.00  0.00            
ATOM   4378  CZ  PHE A 285      37.680  78.930  55.570  1.00  0.00            
ATOM   4379  HZ  PHE A 285      37.880  79.670  56.330  1.00  0.00            
ATOM   4380  CE2 PHE A 285      38.360  78.880  54.310  1.00  0.00            
ATOM   4381  HE2 PHE A 285      39.170  79.580  54.180  1.00  0.00            
ATOM   4382  CD2 PHE A 285      38.180  77.770  53.500  1.00  0.00            
ATOM   4383  HD2 PHE A 285      38.660  77.650  52.540  1.00  0.00            
ATOM   4384  C   PHE A 285      35.390  76.420  51.330  1.00  0.00            
ATOM   4385  O   PHE A 285      34.210  76.840  51.600  1.00  0.00            
ATOM   4386  N   ALA A 286      35.920  76.580  50.130  1.00  0.00            
ATOM   4387  H   ALA A 286      36.630  75.930  49.830  1.00  0.00            
ATOM   4388  CA  ALA A 286      35.470  77.560  49.170  1.00  0.00            
ATOM   4389  HA  ALA A 286      35.500  78.500  49.720  1.00  0.00            
ATOM   4390  CB  ALA A 286      36.440  77.580  48.030  1.00  0.00            
ATOM   4391  HB1 ALA A 286      36.250  76.690  47.420  1.00  0.00            
ATOM   4392  HB2 ALA A 286      36.180  78.450  47.420  1.00  0.00            
ATOM   4393  HB3 ALA A 286      37.490  77.590  48.320  1.00  0.00            
ATOM   4394  C   ALA A 286      33.970  77.330  48.730  1.00  0.00            
ATOM   4395  O   ALA A 286      33.170  78.290  48.840  1.00  0.00            
ATOM   4396  N   MET A 287      33.400  76.140  48.610  1.00  0.00            
ATOM   4397  H   MET A 287      34.000  75.350  48.800  1.00  0.00            
ATOM   4398  CA  MET A 287      31.950  75.980  48.410  1.00  0.00            
ATOM   4399  HA  MET A 287      31.820  76.760  47.660  1.00  0.00            
ATOM   4400  CB  MET A 287      31.540  74.610  47.810  1.00  0.00            
ATOM   4401  HB2 MET A 287      30.500  74.680  47.500  1.00  0.00            
ATOM   4402  HB3 MET A 287      32.130  74.330  46.940  1.00  0.00            
ATOM   4403  CG  MET A 287      31.730  73.450  48.800  1.00  0.00            
ATOM   4404  HG2 MET A 287      32.710  73.020  48.610  1.00  0.00            
ATOM   4405  HG3 MET A 287      31.580  73.910  49.770  1.00  0.00            
ATOM   4406  SD  MET A 287      30.550  72.120  48.490  1.00  0.00            
ATOM   4407  CE  MET A 287      30.320  71.350  50.190  1.00  0.00            
ATOM   4408  HE1 MET A 287      29.820  72.080  50.810  1.00  0.00            
ATOM   4409  HE2 MET A 287      29.660  70.490  50.090  1.00  0.00            
ATOM   4410  HE3 MET A 287      31.250  71.060  50.680  1.00  0.00            
ATOM   4411  C   MET A 287      31.110  76.300  49.550  1.00  0.00            
ATOM   4412  O   MET A 287      30.030  76.840  49.300  1.00  0.00            
ATOM   4413  N   LYS A 288      31.540  76.150  50.830  1.00  0.00            
ATOM   4414  H   LYS A 288      32.470  75.790  50.990  1.00  0.00            
ATOM   4415  CA  LYS A 288      30.760  76.590  51.990  1.00  0.00            
ATOM   4416  HA  LYS A 288      29.700  76.410  51.860  1.00  0.00            
ATOM   4417  CB  LYS A 288      31.310  75.740  53.150  1.00  0.00            
ATOM   4418  HB2 LYS A 288      31.190  74.670  52.980  1.00  0.00            
ATOM   4419  HB3 LYS A 288      32.300  76.150  53.360  1.00  0.00            
ATOM   4420  CG  LYS A 288      30.400  76.050  54.400  1.00  0.00            
ATOM   4421  HG2 LYS A 288      30.550  77.070  54.750  1.00  0.00            
ATOM   4422  HG3 LYS A 288      29.330  76.030  54.190  1.00  0.00            
ATOM   4423  CD  LYS A 288      30.730  75.250  55.650  1.00  0.00            
ATOM   4424  HD2 LYS A 288      30.500  74.220  55.370  1.00  0.00            
ATOM   4425  HD3 LYS A 288      31.790  75.300  55.890  1.00  0.00            
ATOM   4426  CE  LYS A 288      29.890  75.440  56.900  1.00  0.00            
ATOM   4427  HE2 LYS A 288      30.380  74.910  57.720  1.00  0.00            
ATOM   4428  HE3 LYS A 288      29.910  76.500  57.140  1.00  0.00            
ATOM   4429  NZ  LYS A 288      28.530  75.040  56.790  1.00  0.00            
ATOM   4430  HZ1 LYS A 288      28.490  74.060  56.570  1.00  0.00            
ATOM   4431  HZ2 LYS A 288      28.120  75.190  57.700  1.00  0.00            
ATOM   4432  HZ3 LYS A 288      27.950  75.560  56.140  1.00  0.00            
ATOM   4433  C   LYS A 288      30.700  78.120  52.290  1.00  0.00            
ATOM   4434  O   LYS A 288      29.690  78.770  52.450  1.00  0.00            
ATOM   4435  N   LEU A 289      31.810  78.760  51.850  1.00  0.00            
ATOM   4436  H   LEU A 289      32.590  78.130  51.690  1.00  0.00            
ATOM   4437  CA  LEU A 289      31.880  80.220  51.770  1.00  0.00            
ATOM   4438  HA  LEU A 289      31.610  80.680  52.730  1.00  0.00            
ATOM   4439  CB  LEU A 289      33.360  80.690  51.420  1.00  0.00            
ATOM   4440  HB2 LEU A 289      33.730  80.070  50.610  1.00  0.00            
ATOM   4441  HB3 LEU A 289      33.290  81.690  50.990  1.00  0.00            
ATOM   4442  CG  LEU A 289      34.290  80.770  52.670  1.00  0.00            
ATOM   4443  HG  LEU A 289      33.630  81.100  53.470  1.00  0.00            
ATOM   4444  CD1 LEU A 289      34.870  79.430  53.020  1.00  0.00            
ATOM   4445 1HD1 LEU A 289      35.590  79.180  52.230  1.00  0.00            
ATOM   4446 2HD1 LEU A 289      35.520  79.530  53.890  1.00  0.00            
ATOM   4447 3HD1 LEU A 289      34.080  78.680  53.120  1.00  0.00            
ATOM   4448  CD2 LEU A 289      35.440  81.810  52.490  1.00  0.00            
ATOM   4449 1HD2 LEU A 289      34.980  82.760  52.200  1.00  0.00            
ATOM   4450 2HD2 LEU A 289      35.950  81.930  53.440  1.00  0.00            
ATOM   4451 3HD2 LEU A 289      36.240  81.450  51.850  1.00  0.00            
ATOM   4452  C   LEU A 289      30.920  80.960  50.790  1.00  0.00            
ATOM   4453  O   LEU A 289      30.040  81.600  51.320  1.00  0.00            
ATOM   4454  N   MET A 290      30.630  80.270  49.700  1.00  0.00            
ATOM   4455  H   MET A 290      31.300  79.540  49.490  1.00  0.00            
ATOM   4456  CA  MET A 290      29.600  80.670  48.720  1.00  0.00            
ATOM   4457  HA  MET A 290      29.660  81.750  48.570  1.00  0.00            
ATOM   4458  CB  MET A 290      29.990  80.070  47.350  1.00  0.00            
ATOM   4459  HB2 MET A 290      30.060  78.990  47.460  1.00  0.00            
ATOM   4460  HB3 MET A 290      29.140  80.400  46.750  1.00  0.00            
ATOM   4461  CG  MET A 290      31.170  80.760  46.700  1.00  0.00            
ATOM   4462  HG2 MET A 290      30.980  81.820  46.820  1.00  0.00            
ATOM   4463  HG3 MET A 290      32.020  80.410  47.300  1.00  0.00            
ATOM   4464  SD  MET A 290      31.500  80.300  45.030  1.00  0.00            
ATOM   4465  CE  MET A 290      31.950  78.560  45.210  1.00  0.00            
ATOM   4466  HE1 MET A 290      31.150  78.000  45.700  1.00  0.00            
ATOM   4467  HE2 MET A 290      31.960  78.080  44.230  1.00  0.00            
ATOM   4468  HE3 MET A 290      32.830  78.440  45.840  1.00  0.00            
ATOM   4469  C   MET A 290      28.230  80.190  49.080  1.00  0.00            
ATOM   4470  O   MET A 290      27.220  80.740  48.640  1.00  0.00            
ATOM   4471  N   ASP A 291      28.130  79.170  49.980  1.00  0.00            
ATOM   4472  H   ASP A 291      28.980  78.870  50.460  1.00  0.00            
ATOM   4473  CA  ASP A 291      26.860  78.760  50.530  1.00  0.00            
ATOM   4474  HA  ASP A 291      26.100  78.800  49.760  1.00  0.00            
ATOM   4475  CB  ASP A 291      27.010  77.290  50.980  1.00  0.00            
ATOM   4476  HB2 ASP A 291      27.660  76.720  50.320  1.00  0.00            
ATOM   4477  HB3 ASP A 291      27.480  77.330  51.970  1.00  0.00            
ATOM   4478  CG  ASP A 291      25.710  76.570  51.250  1.00  0.00            
ATOM   4479  OD1 ASP A 291      25.110  76.880  52.310  1.00  0.00            
ATOM   4480  OD2 ASP A 291      25.860  75.330  50.920  1.00  0.00            
ATOM   4481  C   ASP A 291      26.330  79.720  51.680  1.00  0.00            
ATOM   4482  O   ASP A 291      25.130  80.200  51.550  1.00  0.00            
ATOM   4483  N   GLN A 292      27.250  80.380  52.410  1.00  0.00            
ATOM   4484  H   GLN A 292      28.060  79.800  52.580  1.00  0.00            
ATOM   4485  CA  GLN A 292      26.890  81.240  53.490  1.00  0.00            
ATOM   4486  HA  GLN A 292      25.900  80.910  53.800  1.00  0.00            
ATOM   4487  CB  GLN A 292      27.790  81.000  54.690  1.00  0.00            
ATOM   4488  HB2 GLN A 292      27.280  81.550  55.480  1.00  0.00            
ATOM   4489  HB3 GLN A 292      27.710  79.940  54.920  1.00  0.00            
ATOM   4490  CG  GLN A 292      29.280  81.480  54.650  1.00  0.00            
ATOM   4491  HG2 GLN A 292      29.690  81.510  53.640  1.00  0.00            
ATOM   4492  HG3 GLN A 292      29.350  82.520  54.970  1.00  0.00            
ATOM   4493  CD  GLN A 292      30.250  80.670  55.380  1.00  0.00            
ATOM   4494  OE1 GLN A 292      29.850  79.700  55.950  1.00  0.00            
ATOM   4495  NE2 GLN A 292      31.520  80.810  55.100  1.00  0.00            
ATOM   4496 1HE2 GLN A 292      32.240  80.260  55.550  1.00  0.00            
ATOM   4497 2HE2 GLN A 292      31.840  81.660  54.660  1.00  0.00            
ATOM   4498  C   GLN A 292      26.690  82.640  52.960  1.00  0.00            
ATOM   4499  O   GLN A 292      25.770  83.410  53.330  1.00  0.00            
ATOM   4500  N   MET A 293      27.450  82.910  51.900  1.00  0.00            
ATOM   4501  H   MET A 293      28.150  82.200  51.720  1.00  0.00            
ATOM   4502  CA  MET A 293      27.410  84.160  51.070  1.00  0.00            
ATOM   4503  HA  MET A 293      27.240  84.990  51.750  1.00  0.00            
ATOM   4504  CB  MET A 293      28.890  84.180  50.440  1.00  0.00            
ATOM   4505  HB2 MET A 293      29.670  84.030  51.190  1.00  0.00            
ATOM   4506  HB3 MET A 293      28.940  83.390  49.690  1.00  0.00            
ATOM   4507  CG  MET A 293      29.080  85.530  49.720  1.00  0.00            
ATOM   4508  HG2 MET A 293      28.410  85.620  48.860  1.00  0.00            
ATOM   4509  HG3 MET A 293      28.940  86.370  50.400  1.00  0.00            
ATOM   4510  SD  MET A 293      30.750  85.680  49.100  1.00  0.00            
ATOM   4511  CE  MET A 293      30.660  87.290  48.170  1.00  0.00            
ATOM   4512  HE1 MET A 293      30.340  88.060  48.870  1.00  0.00            
ATOM   4513  HE2 MET A 293      31.640  87.560  47.800  1.00  0.00            
ATOM   4514  HE3 MET A 293      29.960  87.100  47.350  1.00  0.00            
ATOM   4515  C   MET A 293      26.270  84.200  50.050  1.00  0.00            
ATOM   4516  O   MET A 293      25.850  85.350  49.770  1.00  0.00            
ATOM   4517  N   LYS A 294      25.530  83.110  49.800  1.00  0.00            
ATOM   4518  H   LYS A 294      25.890  82.210  50.080  1.00  0.00            
ATOM   4519  CA  LYS A 294      24.170  83.150  49.220  1.00  0.00            
ATOM   4520  HA  LYS A 294      24.180  83.990  48.520  1.00  0.00            
ATOM   4521  CB  LYS A 294      23.920  81.850  48.510  1.00  0.00            
ATOM   4522  HB2 LYS A 294      24.720  81.720  47.780  1.00  0.00            
ATOM   4523  HB3 LYS A 294      23.980  81.010  49.210  1.00  0.00            
ATOM   4524  CG  LYS A 294      22.580  81.720  47.870  1.00  0.00            
ATOM   4525  HG2 LYS A 294      21.880  81.560  48.690  1.00  0.00            
ATOM   4526  HG3 LYS A 294      22.240  82.560  47.260  1.00  0.00            
ATOM   4527  CD  LYS A 294      22.430  80.520  46.980  1.00  0.00            
ATOM   4528  HD2 LYS A 294      22.800  79.670  47.570  1.00  0.00            
ATOM   4529  HD3 LYS A 294      21.410  80.300  46.670  1.00  0.00            
ATOM   4530  CE  LYS A 294      23.330  80.430  45.730  1.00  0.00            
ATOM   4531  HE2 LYS A 294      24.330  80.770  45.990  1.00  0.00            
ATOM   4532  HE3 LYS A 294      23.530  79.380  45.540  1.00  0.00            
ATOM   4533  NZ  LYS A 294      22.750  81.100  44.560  1.00  0.00            
ATOM   4534  HZ1 LYS A 294      22.750  82.100  44.710  1.00  0.00            
ATOM   4535  HZ2 LYS A 294      23.430  80.950  43.830  1.00  0.00            
ATOM   4536  HZ3 LYS A 294      21.860  80.730  44.290  1.00  0.00            
ATOM   4537  C   LYS A 294      22.970  83.480  50.230  1.00  0.00            
ATOM   4538  O   LYS A 294      22.210  84.400  49.950  1.00  0.00            
ATOM   4539  N   TYR A 295      23.170  82.960  51.450  1.00  0.00            
ATOM   4540  H   TYR A 295      24.020  82.470  51.660  1.00  0.00            
ATOM   4541  CA  TYR A 295      22.180  83.170  52.530  1.00  0.00            
ATOM   4542  HA  TYR A 295      21.150  83.010  52.210  1.00  0.00            
ATOM   4543  CB  TYR A 295      22.540  82.160  53.710  1.00  0.00            
ATOM   4544  HB2 TYR A 295      22.580  81.120  53.400  1.00  0.00            
ATOM   4545  HB3 TYR A 295      23.410  82.610  54.180  1.00  0.00            
ATOM   4546  CG  TYR A 295      21.490  82.000  54.810  1.00  0.00            
ATOM   4547  CD1 TYR A 295      20.260  81.280  54.580  1.00  0.00            
ATOM   4548  HD1 TYR A 295      20.040  80.930  53.590  1.00  0.00            
ATOM   4549  CE1 TYR A 295      19.390  81.110  55.650  1.00  0.00            
ATOM   4550  HE1 TYR A 295      18.420  80.630  55.610  1.00  0.00            
ATOM   4551  CZ  TYR A 295      19.530  81.820  56.900  1.00  0.00            
ATOM   4552  OH  TYR A 295      18.520  81.730  57.770  1.00  0.00            
ATOM   4553  HH  TYR A 295      17.730  81.310  57.420  1.00  0.00            
ATOM   4554  CE2 TYR A 295      20.650  82.700  57.090  1.00  0.00            
ATOM   4555  HE2 TYR A 295      20.890  83.250  57.990  1.00  0.00            
ATOM   4556  CD2 TYR A 295      21.610  82.710  56.020  1.00  0.00            
ATOM   4557  HD2 TYR A 295      22.550  83.230  56.120  1.00  0.00            
ATOM   4558  C   TYR A 295      22.130  84.620  53.070  1.00  0.00            
ATOM   4559  O   TYR A 295      21.060  85.160  53.330  1.00  0.00            
ATOM   4560  N   ILE A 296      23.240  85.310  53.100  1.00  0.00            
ATOM   4561  H   ILE A 296      24.050  84.870  52.690  1.00  0.00            
ATOM   4562  CA  ILE A 296      23.370  86.760  53.360  1.00  0.00            
ATOM   4563  HA  ILE A 296      22.810  86.900  54.280  1.00  0.00            
ATOM   4564  CB  ILE A 296      24.830  87.030  53.780  1.00  0.00            
ATOM   4565  HB  ILE A 296      25.130  86.290  54.530  1.00  0.00            
ATOM   4566  CG2 ILE A 296      25.790  86.940  52.630  1.00  0.00            
ATOM   4567 1HG2 ILE A 296      25.840  87.850  52.040  1.00  0.00            
ATOM   4568 2HG2 ILE A 296      26.800  86.710  53.000  1.00  0.00            
ATOM   4569 3HG2 ILE A 296      25.450  86.130  51.990  1.00  0.00            
ATOM   4570  CG1 ILE A 296      24.900  88.420  54.570  1.00  0.00            
ATOM   4571 2HG1 ILE A 296      25.860  88.920  54.390  1.00  0.00            
ATOM   4572 3HG1 ILE A 296      24.100  89.040  54.170  1.00  0.00            
ATOM   4573  CD1 ILE A 296      24.710  88.250  56.060  1.00  0.00            
ATOM   4574 1HD1 ILE A 296      25.560  87.660  56.390  1.00  0.00            
ATOM   4575 2HD1 ILE A 296      24.540  89.220  56.540  1.00  0.00            
ATOM   4576 3HD1 ILE A 296      23.880  87.600  56.350  1.00  0.00            
ATOM   4577  C   ILE A 296      22.820  87.660  52.250  1.00  0.00            
ATOM   4578  O   ILE A 296      22.070  88.630  52.480  1.00  0.00            
ATOM   4579  N   ASN A 297      23.220  87.390  50.970  1.00  0.00            
ATOM   4580  H   ASN A 297      23.840  86.620  50.790  1.00  0.00            
ATOM   4581  CA  ASN A 297      22.680  87.960  49.740  1.00  0.00            
ATOM   4582  HA  ASN A 297      23.060  88.980  49.700  1.00  0.00            
ATOM   4583  CB  ASN A 297      23.190  87.250  48.430  1.00  0.00            
ATOM   4584  HB2 ASN A 297      23.180  86.170  48.610  1.00  0.00            
ATOM   4585  HB3 ASN A 297      22.510  87.490  47.610  1.00  0.00            
ATOM   4586  CG  ASN A 297      24.590  87.720  48.080  1.00  0.00            
ATOM   4587  OD1 ASN A 297      25.090  88.780  48.410  1.00  0.00            
ATOM   4588  ND2 ASN A 297      25.230  87.130  47.090  1.00  0.00            
ATOM   4589 1HD2 ASN A 297      26.210  87.360  47.000  1.00  0.00            
ATOM   4590 2HD2 ASN A 297      24.940  86.270  46.640  1.00  0.00            
ATOM   4591  C   ASN A 297      21.140  87.990  49.730  1.00  0.00            
ATOM   4592  O   ASN A 297      20.560  88.990  49.400  1.00  0.00            
ATOM   4593  N   GLU A 298      20.510  86.910  50.200  1.00  0.00            
ATOM   4594  H   GLU A 298      21.080  86.110  50.420  1.00  0.00            
ATOM   4595  CA  GLU A 298      19.040  86.870  50.240  1.00  0.00            
ATOM   4596  HA  GLU A 298      18.630  87.090  49.260  1.00  0.00            
ATOM   4597  CB  GLU A 298      18.570  85.400  50.560  1.00  0.00            
ATOM   4598  HB2 GLU A 298      18.980  85.010  51.500  1.00  0.00            
ATOM   4599  HB3 GLU A 298      17.480  85.450  50.630  1.00  0.00            
ATOM   4600  CG  GLU A 298      18.920  84.340  49.410  1.00  0.00            
ATOM   4601  HG2 GLU A 298      18.510  84.660  48.460  1.00  0.00            
ATOM   4602  HG3 GLU A 298      19.980  84.230  49.180  1.00  0.00            
ATOM   4603  CD  GLU A 298      18.470  82.930  49.750  1.00  0.00            
ATOM   4604  OE1 GLU A 298      17.270  82.920  50.050  1.00  0.00            
ATOM   4605  OE2 GLU A 298      18.780  82.010  48.920  1.00  0.00            
ATOM   4606  C   GLU A 298      18.430  87.790  51.290  1.00  0.00            
ATOM   4607  O   GLU A 298      17.520  88.570  50.970  1.00  0.00            
ATOM   4608  N   HIE A 299      18.980  87.880  52.530  1.00  0.00            
ATOM   4609  H   HIE A 299      19.730  87.210  52.660  1.00  0.00            
ATOM   4610  CA  HIE A 299      18.510  88.770  53.620  1.00  0.00            
ATOM   4611  HA  HIE A 299      17.420  88.840  53.550  1.00  0.00            
ATOM   4612  CB  HIE A 299      18.930  88.320  55.000  1.00  0.00            
ATOM   4613  HB2 HIE A 299      20.010  88.130  54.970  1.00  0.00            
ATOM   4614  HB3 HIE A 299      18.780  89.120  55.730  1.00  0.00            
ATOM   4615  CG  HIE A 299      18.020  87.180  55.440  1.00  0.00            
ATOM   4616  ND1 HIE A 299      18.510  86.140  56.130  1.00  0.00            
ATOM   4617  CE1 HIE A 299      17.420  85.360  56.330  1.00  0.00            
ATOM   4618  HE1 HIE A 299      17.460  84.410  56.840  1.00  0.00            
ATOM   4619  NE2 HIE A 299      16.350  85.940  55.950  1.00  0.00            
ATOM   4620  HE2 HIE A 299      15.410  85.610  56.090  1.00  0.00            
ATOM   4621  CD2 HIE A 299      16.690  87.060  55.270  1.00  0.00            
ATOM   4622  HD2 HIE A 299      15.980  87.780  54.890  1.00  0.00            
ATOM   4623  C   HIE A 299      18.870  90.230  53.490  1.00  0.00            
ATOM   4624  O   HIE A 299      18.160  91.080  54.020  1.00  0.00            
ATOM   4625  N   SER A 300      20.000  90.590  52.860  1.00  0.00            
ATOM   4626  H   SER A 300      20.570  89.890  52.400  1.00  0.00            
ATOM   4627  CA  SER A 300      20.510  91.970  52.740  1.00  0.00            
ATOM   4628  HA  SER A 300      19.930  92.610  53.410  1.00  0.00            
ATOM   4629  CB  SER A 300      21.970  92.030  53.150  1.00  0.00            
ATOM   4630  HB2 SER A 300      22.280  93.070  53.240  1.00  0.00            
ATOM   4631  HB3 SER A 300      22.190  91.670  54.160  1.00  0.00            
ATOM   4632  OG  SER A 300      22.810  91.380  52.320  1.00  0.00            
ATOM   4633  HG  SER A 300      22.350  90.600  51.990  1.00  0.00            
ATOM   4634  C   SER A 300      20.370  92.570  51.320  1.00  0.00            
ATOM   4635  O   SER A 300      20.760  93.760  51.110  1.00  0.00            
ATOM   4636  N   PHE A 301      19.700  91.840  50.390  1.00  0.00            
ATOM   4637  H   PHE A 301      19.400  90.950  50.760  1.00  0.00            
ATOM   4638  CA  PHE A 301      19.000  92.310  49.220  1.00  0.00            
ATOM   4639  HA  PHE A 301      18.370  91.470  48.900  1.00  0.00            
ATOM   4640  CB  PHE A 301      17.900  93.320  49.620  1.00  0.00            
ATOM   4641  HB2 PHE A 301      18.270  94.220  50.110  1.00  0.00            
ATOM   4642  HB3 PHE A 301      17.500  93.690  48.680  1.00  0.00            
ATOM   4643  CG  PHE A 301      16.760  92.790  50.480  1.00  0.00            
ATOM   4644  CD1 PHE A 301      16.790  92.890  51.890  1.00  0.00            
ATOM   4645  HD1 PHE A 301      17.620  93.350  52.400  1.00  0.00            
ATOM   4646  CE1 PHE A 301      15.670  92.430  52.610  1.00  0.00            
ATOM   4647  HE1 PHE A 301      15.680  92.590  53.680  1.00  0.00            
ATOM   4648  CZ  PHE A 301      14.620  91.810  51.890  1.00  0.00            
ATOM   4649  HZ  PHE A 301      13.770  91.480  52.470  1.00  0.00            
ATOM   4650  CE2 PHE A 301      14.610  91.670  50.520  1.00  0.00            
ATOM   4651  HE2 PHE A 301      13.770  91.150  50.090  1.00  0.00            
ATOM   4652  CD2 PHE A 301      15.670  92.200  49.820  1.00  0.00            
ATOM   4653  HD2 PHE A 301      15.760  92.030  48.750  1.00  0.00            
ATOM   4654  C   PHE A 301      19.940  92.740  48.040  1.00  0.00            
ATOM   4655  O   PHE A 301      19.760  93.830  47.510  1.00  0.00            
ATOM   4656  N   ASN A 302      21.110  92.110  47.980  1.00  0.00            
ATOM   4657  H   ASN A 302      21.230  91.390  48.680  1.00  0.00            
ATOM   4658  CA  ASN A 302      22.280  92.360  47.190  1.00  0.00            
ATOM   4659  HA  ASN A 302      21.990  93.010  46.360  1.00  0.00            
ATOM   4660  CB  ASN A 302      23.330  93.100  48.050  1.00  0.00            
ATOM   4661  HB2 ASN A 302      24.230  93.330  47.490  1.00  0.00            
ATOM   4662  HB3 ASN A 302      22.990  94.100  48.310  1.00  0.00            
ATOM   4663  CG  ASN A 302      23.630  92.390  49.330  1.00  0.00            
ATOM   4664  OD1 ASN A 302      23.280  91.250  49.610  1.00  0.00            
ATOM   4665  ND2 ASN A 302      23.650  93.160  50.410  1.00  0.00            
ATOM   4666 1HD2 ASN A 302      23.560  92.560  51.220  1.00  0.00            
ATOM   4667 2HD2 ASN A 302      23.690  94.170  50.430  1.00  0.00            
ATOM   4668  C   ASN A 302      22.830  91.020  46.630  1.00  0.00            
ATOM   4669  O   ASN A 302      22.080  90.010  46.640  1.00  0.00            
ATOM   4670  N   ASN A 303      23.860  91.160  45.800  1.00  0.00            
ATOM   4671  H   ASN A 303      24.350  92.040  45.930  1.00  0.00            
ATOM   4672  CA  ASN A 303      24.450  90.210  45.020  1.00  0.00            
ATOM   4673  HA  ASN A 303      24.120  89.280  45.490  1.00  0.00            
ATOM   4674  CB  ASN A 303      23.820  90.250  43.650  1.00  0.00            
ATOM   4675  HB2 ASN A 303      22.740  90.350  43.790  1.00  0.00            
ATOM   4676  HB3 ASN A 303      24.250  91.110  43.140  1.00  0.00            
ATOM   4677  CG  ASN A 303      24.190  89.050  42.740  1.00  0.00            
ATOM   4678  OD1 ASN A 303      24.790  88.090  43.230  1.00  0.00            
ATOM   4679  ND2 ASN A 303      23.330  88.870  41.770  1.00  0.00            
ATOM   4680 1HD2 ASN A 303      23.390  88.070  41.150  1.00  0.00            
ATOM   4681 2HD2 ASN A 303      22.750  89.670  41.550  1.00  0.00            
ATOM   4682  C   ASN A 303      26.010  90.330  45.020  1.00  0.00            
ATOM   4683  O   ASN A 303      26.620  90.650  43.970  1.00  0.00            
ATOM   4684  N   PHE A 304      26.640  90.140  46.210  1.00  0.00            
ATOM   4685  H   PHE A 304      26.060  89.810  46.960  1.00  0.00            
ATOM   4686  CA  PHE A 304      28.050  89.880  46.170  1.00  0.00            
ATOM   4687  HA  PHE A 304      28.460  90.610  45.480  1.00  0.00            
ATOM   4688  CB  PHE A 304      28.640  89.950  47.590  1.00  0.00            
ATOM   4689  HB2 PHE A 304      28.200  89.230  48.280  1.00  0.00            
ATOM   4690  HB3 PHE A 304      29.680  89.680  47.450  1.00  0.00            
ATOM   4691  CG  PHE A 304      28.500  91.280  48.320  1.00  0.00            
ATOM   4692  CD1 PHE A 304      29.420  92.330  48.040  1.00  0.00            
ATOM   4693  HD1 PHE A 304      30.340  92.110  47.520  1.00  0.00            
ATOM   4694  CE1 PHE A 304      29.200  93.600  48.570  1.00  0.00            
ATOM   4695  HE1 PHE A 304      29.930  94.350  48.300  1.00  0.00            
ATOM   4696  CZ  PHE A 304      28.110  93.850  49.330  1.00  0.00            
ATOM   4697  HZ  PHE A 304      28.000  94.850  49.730  1.00  0.00            
ATOM   4698  CE2 PHE A 304      27.110  92.920  49.480  1.00  0.00            
ATOM   4699  HE2 PHE A 304      26.170  93.170  49.940  1.00  0.00            
ATOM   4700  CD2 PHE A 304      27.270  91.590  49.010  1.00  0.00            
ATOM   4701  HD2 PHE A 304      26.460  90.870  49.060  1.00  0.00            
ATOM   4702  C   PHE A 304      28.500  88.580  45.580  1.00  0.00            
ATOM   4703  O   PHE A 304      27.890  87.540  45.750  1.00  0.00            
ATOM   4704  N   GLN A 305      29.670  88.650  44.910  1.00  0.00            
ATOM   4705  H   GLN A 305      30.080  89.550  44.700  1.00  0.00            
ATOM   4706  CA  GLN A 305      30.250  87.510  44.180  1.00  0.00            
ATOM   4707  HA  GLN A 305      29.680  86.590  44.310  1.00  0.00            
ATOM   4708  CB  GLN A 305      30.440  87.720  42.630  1.00  0.00            
ATOM   4709  HB2 GLN A 305      31.170  88.480  42.360  1.00  0.00            
ATOM   4710  HB3 GLN A 305      30.940  86.790  42.360  1.00  0.00            
ATOM   4711  CG  GLN A 305      28.980  87.880  42.090  1.00  0.00            
ATOM   4712  HG2 GLN A 305      28.200  87.130  42.250  1.00  0.00            
ATOM   4713  HG3 GLN A 305      28.630  88.880  42.330  1.00  0.00            
ATOM   4714  CD  GLN A 305      29.240  88.010  40.610  1.00  0.00            
ATOM   4715  OE1 GLN A 305      30.030  88.900  40.190  1.00  0.00            
ATOM   4716  NE2 GLN A 305      28.520  87.370  39.710  1.00  0.00            
ATOM   4717 1HE2 GLN A 305      28.830  87.530  38.760  1.00  0.00            
ATOM   4718 2HE2 GLN A 305      28.140  86.460  39.960  1.00  0.00            
ATOM   4719  C   GLN A 305      31.640  87.220  44.780  1.00  0.00            
ATOM   4720  O   GLN A 305      32.240  88.090  45.400  1.00  0.00            
ATOM   4721  N   MET A 306      31.910  85.930  44.990  1.00  0.00            
ATOM   4722  H   MET A 306      31.290  85.210  44.640  1.00  0.00            
ATOM   4723  CA  MET A 306      33.170  85.410  45.620  1.00  0.00            
ATOM   4724  HA  MET A 306      33.590  86.170  46.280  1.00  0.00            
ATOM   4725  CB  MET A 306      32.760  84.170  46.470  1.00  0.00            
ATOM   4726  HB2 MET A 306      31.720  84.220  46.810  1.00  0.00            
ATOM   4727  HB3 MET A 306      32.950  83.260  45.900  1.00  0.00            
ATOM   4728  CG  MET A 306      33.780  84.040  47.610  1.00  0.00            
ATOM   4729  HG2 MET A 306      34.810  84.170  47.300  1.00  0.00            
ATOM   4730  HG3 MET A 306      33.560  84.800  48.360  1.00  0.00            
ATOM   4731  SD  MET A 306      33.880  82.470  48.320  1.00  0.00            
ATOM   4732  CE  MET A 306      35.290  82.840  49.440  1.00  0.00            
ATOM   4733  HE1 MET A 306      35.060  83.600  50.190  1.00  0.00            
ATOM   4734  HE2 MET A 306      35.660  81.940  49.920  1.00  0.00            
ATOM   4735  HE3 MET A 306      36.090  83.200  48.800  1.00  0.00            
ATOM   4736  C   MET A 306      34.310  85.100  44.560  1.00  0.00            
ATOM   4737  O   MET A 306      34.120  84.600  43.390  1.00  0.00            
ATOM   4738  N   LYS A 307      35.510  85.430  44.930  1.00  0.00            
ATOM   4739  H   LYS A 307      35.600  86.030  45.740  1.00  0.00            
ATOM   4740  CA  LYS A 307      36.730  85.340  44.020  1.00  0.00            
ATOM   4741  HA  LYS A 307      36.570  84.580  43.250  1.00  0.00            
ATOM   4742  CB  LYS A 307      36.930  86.800  43.510  1.00  0.00            
ATOM   4743  HB2 LYS A 307      36.120  87.010  42.800  1.00  0.00            
ATOM   4744  HB3 LYS A 307      36.960  87.450  44.380  1.00  0.00            
ATOM   4745  CG  LYS A 307      38.290  86.980  42.780  1.00  0.00            
ATOM   4746  HG2 LYS A 307      39.070  86.820  43.530  1.00  0.00            
ATOM   4747  HG3 LYS A 307      38.390  86.180  42.050  1.00  0.00            
ATOM   4748  CD  LYS A 307      38.450  88.360  42.150  1.00  0.00            
ATOM   4749  HD2 LYS A 307      37.910  88.200  41.220  1.00  0.00            
ATOM   4750  HD3 LYS A 307      38.120  89.260  42.680  1.00  0.00            
ATOM   4751  CE  LYS A 307      39.940  88.600  41.850  1.00  0.00            
ATOM   4752  HE2 LYS A 307      40.550  88.660  42.740  1.00  0.00            
ATOM   4753  HE3 LYS A 307      40.330  87.700  41.370  1.00  0.00            
ATOM   4754  NZ  LYS A 307      40.200  89.770  41.000  1.00  0.00            
ATOM   4755  HZ1 LYS A 307      39.830  90.590  41.460  1.00  0.00            
ATOM   4756  HZ2 LYS A 307      41.180  89.910  40.820  1.00  0.00            
ATOM   4757  HZ3 LYS A 307      39.760  89.790  40.090  1.00  0.00            
ATOM   4758  C   LYS A 307      37.820  84.890  44.930  1.00  0.00            
ATOM   4759  O   LYS A 307      38.070  85.620  45.890  1.00  0.00            
ATOM   4760  N   ILE A 308      38.390  83.740  44.630  1.00  0.00            
ATOM   4761  H   ILE A 308      38.230  83.270  43.750  1.00  0.00            
ATOM   4762  CA  ILE A 308      39.410  83.110  45.500  1.00  0.00            
ATOM   4763  HA  ILE A 308      39.710  83.870  46.220  1.00  0.00            
ATOM   4764  CB  ILE A 308      38.790  81.970  46.390  1.00  0.00            
ATOM   4765  HB  ILE A 308      39.400  81.850  47.290  1.00  0.00            
ATOM   4766  CG2 ILE A 308      37.380  82.430  46.860  1.00  0.00            
ATOM   4767 1HG2 ILE A 308      36.690  82.460  46.020  1.00  0.00            
ATOM   4768 2HG2 ILE A 308      37.050  81.740  47.640  1.00  0.00            
ATOM   4769 3HG2 ILE A 308      37.490  83.430  47.270  1.00  0.00            
ATOM   4770  CG1 ILE A 308      38.620  80.500  45.860  1.00  0.00            
ATOM   4771 2HG1 ILE A 308      37.950  79.940  46.510  1.00  0.00            
ATOM   4772 3HG1 ILE A 308      38.070  80.520  44.920  1.00  0.00            
ATOM   4773  CD1 ILE A 308      39.920  79.640  45.800  1.00  0.00            
ATOM   4774 1HD1 ILE A 308      40.380  79.620  46.790  1.00  0.00            
ATOM   4775 2HD1 ILE A 308      39.690  78.610  45.530  1.00  0.00            
ATOM   4776 3HD1 ILE A 308      40.730  80.040  45.190  1.00  0.00            
ATOM   4777  C   ILE A 308      40.660  82.710  44.700  1.00  0.00            
ATOM   4778  O   ILE A 308      40.590  82.290  43.530  1.00  0.00            
ATOM   4779  N   GLY A 309      41.810  82.750  45.380  1.00  0.00            
ATOM   4780  H   GLY A 309      41.760  83.070  46.340  1.00  0.00            
ATOM   4781  CA  GLY A 309      43.110  82.180  44.900  1.00  0.00            
ATOM   4782  HA2 GLY A 309      42.940  81.780  43.900  1.00  0.00            
ATOM   4783  HA3 GLY A 309      43.770  83.040  44.780  1.00  0.00            
ATOM   4784  C   GLY A 309      43.720  81.200  45.860  1.00  0.00            
ATOM   4785  O   GLY A 309      43.560  81.420  47.060  1.00  0.00            
ATOM   4786  N   LEU A 310      44.130  80.040  45.310  1.00  0.00            
ATOM   4787  H   LEU A 310      43.980  79.840  44.330  1.00  0.00            
ATOM   4788  CA  LEU A 310      44.630  78.920  46.110  1.00  0.00            
ATOM   4789  HA  LEU A 310      44.690  79.140  47.180  1.00  0.00            
ATOM   4790  CB  LEU A 310      43.640  77.730  46.050  1.00  0.00            
ATOM   4791  HB2 LEU A 310      42.640  78.170  45.960  1.00  0.00            
ATOM   4792  HB3 LEU A 310      43.740  77.270  45.070  1.00  0.00            
ATOM   4793  CG  LEU A 310      43.340  76.850  47.270  1.00  0.00            
ATOM   4794  HG  LEU A 310      43.030  77.500  48.090  1.00  0.00            
ATOM   4795  CD1 LEU A 310      42.270  75.770  47.060  1.00  0.00            
ATOM   4796 1HD1 LEU A 310      42.530  75.110  46.230  1.00  0.00            
ATOM   4797 2HD1 LEU A 310      42.030  75.250  47.990  1.00  0.00            
ATOM   4798 3HD1 LEU A 310      41.320  76.220  46.760  1.00  0.00            
ATOM   4799  CD2 LEU A 310      44.660  76.200  47.640  1.00  0.00            
ATOM   4800 1HD2 LEU A 310      45.150  76.860  48.350  1.00  0.00            
ATOM   4801 2HD2 LEU A 310      44.610  75.230  48.140  1.00  0.00            
ATOM   4802 3HD2 LEU A 310      45.210  76.060  46.710  1.00  0.00            
ATOM   4803  C   LEU A 310      45.990  78.450  45.560  1.00  0.00            
ATOM   4804  O   LEU A 310      46.140  78.210  44.370  1.00  0.00            
ATOM   4805  N   ASN A 311      46.870  78.020  46.420  1.00  0.00            
ATOM   4806  H   ASN A 311      46.690  78.260  47.390  1.00  0.00            
ATOM   4807  CA  ASN A 311      48.110  77.350  46.040  1.00  0.00            
ATOM   4808  HA  ASN A 311      47.900  76.840  45.100  1.00  0.00            
ATOM   4809  CB  ASN A 311      49.160  78.500  45.910  1.00  0.00            
ATOM   4810  HB2 ASN A 311      48.800  79.120  45.090  1.00  0.00            
ATOM   4811  HB3 ASN A 311      49.110  79.060  46.840  1.00  0.00            
ATOM   4812  CG  ASN A 311      50.580  78.080  45.610  1.00  0.00            
ATOM   4813  OD1 ASN A 311      51.400  78.000  46.490  1.00  0.00            
ATOM   4814  ND2 ASN A 311      50.820  77.590  44.480  1.00  0.00            
ATOM   4815 1HD2 ASN A 311      51.780  77.370  44.240  1.00  0.00            
ATOM   4816 2HD2 ASN A 311      50.190  77.700  43.700  1.00  0.00            
ATOM   4817  C   ASN A 311      48.480  76.350  47.140  1.00  0.00            
ATOM   4818  O   ASN A 311      47.920  76.380  48.260  1.00  0.00            
ATOM   4819  N   ILE A 312      49.540  75.530  46.890  1.00  0.00            
ATOM   4820  H   ILE A 312      50.030  75.620  46.010  1.00  0.00            
ATOM   4821  CA  ILE A 312      50.180  74.660  47.910  1.00  0.00            
ATOM   4822  HA  ILE A 312      49.850  75.040  48.880  1.00  0.00            
ATOM   4823  CB  ILE A 312      49.740  73.190  47.820  1.00  0.00            
ATOM   4824  HB  ILE A 312      48.650  73.190  47.920  1.00  0.00            
ATOM   4825  CG2 ILE A 312      50.010  72.670  46.390  1.00  0.00            
ATOM   4826 1HG2 ILE A 312      51.050  72.340  46.390  1.00  0.00            
ATOM   4827 2HG2 ILE A 312      49.580  71.670  46.330  1.00  0.00            
ATOM   4828 3HG2 ILE A 312      49.780  73.260  45.500  1.00  0.00            
ATOM   4829  CG1 ILE A 312      50.380  72.250  48.850  1.00  0.00            
ATOM   4830 2HG1 ILE A 312      51.440  72.190  48.620  1.00  0.00            
ATOM   4831 3HG1 ILE A 312      50.380  72.760  49.810  1.00  0.00            
ATOM   4832  CD1 ILE A 312      49.790  70.810  48.870  1.00  0.00            
ATOM   4833 1HD1 ILE A 312      50.100  70.310  47.950  1.00  0.00            
ATOM   4834 2HD1 ILE A 312      50.250  70.210  49.660  1.00  0.00            
ATOM   4835 3HD1 ILE A 312      48.720  70.770  49.020  1.00  0.00            
ATOM   4836  C   ILE A 312      51.700  74.850  47.840  1.00  0.00            
ATOM   4837  O   ILE A 312      52.180  75.000  46.690  1.00  0.00            
ATOM   4838  N   GLY A 313      52.510  74.750  48.890  1.00  0.00            
ATOM   4839  H   GLY A 313      52.090  74.950  49.780  1.00  0.00            
ATOM   4840  CA  GLY A 313      53.980  74.670  48.830  1.00  0.00            
ATOM   4841  HA2 GLY A 313      54.350  73.760  48.340  1.00  0.00            
ATOM   4842  HA3 GLY A 313      54.330  75.550  48.290  1.00  0.00            
ATOM   4843  C   GLY A 313      54.680  74.800  50.180  1.00  0.00            
ATOM   4844  O   GLY A 313      54.080  74.640  51.290  1.00  0.00            
ATOM   4845  N   PRO A 314      56.030  74.830  50.160  1.00  0.00            
ATOM   4846  CD  PRO A 314      56.880  74.480  49.070  1.00  0.00            
ATOM   4847  HD2 PRO A 314      56.640  75.110  48.220  1.00  0.00            
ATOM   4848  HD3 PRO A 314      56.770  73.430  48.770  1.00  0.00            
ATOM   4849  CG  PRO A 314      58.310  74.640  49.530  1.00  0.00            
ATOM   4850  HG2 PRO A 314      58.720  75.620  49.260  1.00  0.00            
ATOM   4851  HG3 PRO A 314      58.980  73.890  49.110  1.00  0.00            
ATOM   4852  CB  PRO A 314      58.260  74.520  51.030  1.00  0.00            
ATOM   4853  HB2 PRO A 314      59.060  75.090  51.500  1.00  0.00            
ATOM   4854  HB3 PRO A 314      58.360  73.460  51.240  1.00  0.00            
ATOM   4855  CA  PRO A 314      56.820  74.920  51.450  1.00  0.00            
ATOM   4856  HA  PRO A 314      56.450  74.180  52.160  1.00  0.00            
ATOM   4857  C   PRO A 314      56.740  76.340  51.920  1.00  0.00            
ATOM   4858  O   PRO A 314      56.560  77.240  51.160  1.00  0.00            
ATOM   4859  N   VAL A 315      56.800  76.510  53.280  1.00  0.00            
ATOM   4860  H   VAL A 315      57.000  75.710  53.870  1.00  0.00            
ATOM   4861  CA  VAL A 315      56.580  77.820  53.890  1.00  0.00            
ATOM   4862  HA  VAL A 315      57.050  78.560  53.240  1.00  0.00            
ATOM   4863  CB  VAL A 315      55.050  78.020  53.980  1.00  0.00            
ATOM   4864  HB  VAL A 315      54.560  77.660  53.080  1.00  0.00            
ATOM   4865  CG1 VAL A 315      54.330  77.320  55.130  1.00  0.00            
ATOM   4866 1HG1 VAL A 315      54.840  77.530  56.070  1.00  0.00            
ATOM   4867 2HG1 VAL A 315      53.360  77.750  55.360  1.00  0.00            
ATOM   4868 3HG1 VAL A 315      54.240  76.260  54.890  1.00  0.00            
ATOM   4869  CG2 VAL A 315      54.670  79.470  54.090  1.00  0.00            
ATOM   4870 1HG2 VAL A 315      55.170  80.090  53.340  1.00  0.00            
ATOM   4871 2HG2 VAL A 315      53.610  79.520  53.840  1.00  0.00            
ATOM   4872 3HG2 VAL A 315      54.750  79.850  55.110  1.00  0.00            
ATOM   4873  C   VAL A 315      57.300  77.940  55.310  1.00  0.00            
ATOM   4874  O   VAL A 315      57.750  76.990  55.900  1.00  0.00            
ATOM   4875  N   VAL A 316      57.140  79.110  55.840  1.00  0.00            
ATOM   4876  H   VAL A 316      56.750  79.860  55.300  1.00  0.00            
ATOM   4877  CA  VAL A 316      57.410  79.550  57.240  1.00  0.00            
ATOM   4878  HA  VAL A 316      57.880  78.690  57.730  1.00  0.00            
ATOM   4879  CB  VAL A 316      58.460  80.690  57.400  1.00  0.00            
ATOM   4880  HB  VAL A 316      58.030  81.460  56.750  1.00  0.00            
ATOM   4881  CG1 VAL A 316      58.510  81.280  58.810  1.00  0.00            
ATOM   4882 1HG1 VAL A 316      58.440  80.500  59.570  1.00  0.00            
ATOM   4883 2HG1 VAL A 316      59.420  81.860  58.950  1.00  0.00            
ATOM   4884 3HG1 VAL A 316      57.640  81.930  58.940  1.00  0.00            
ATOM   4885  CG2 VAL A 316      59.860  80.260  56.980  1.00  0.00            
ATOM   4886 1HG2 VAL A 316      59.730  79.710  56.050  1.00  0.00            
ATOM   4887 2HG2 VAL A 316      60.540  81.100  56.880  1.00  0.00            
ATOM   4888 3HG2 VAL A 316      60.040  79.570  57.800  1.00  0.00            
ATOM   4889  C   VAL A 316      56.100  79.990  58.040  1.00  0.00            
ATOM   4890  O   VAL A 316      55.220  80.560  57.440  1.00  0.00            
ATOM   4891  N   ALA A 317      56.060  79.530  59.290  1.00  0.00            
ATOM   4892  H   ALA A 317      56.890  79.100  59.670  1.00  0.00            
ATOM   4893  CA  ALA A 317      55.120  80.010  60.300  1.00  0.00            
ATOM   4894  HA  ALA A 317      54.420  80.700  59.830  1.00  0.00            
ATOM   4895  CB  ALA A 317      54.370  78.810  60.840  1.00  0.00            
ATOM   4896  HB1 ALA A 317      55.140  78.130  61.220  1.00  0.00            
ATOM   4897  HB2 ALA A 317      53.790  79.030  61.740  1.00  0.00            
ATOM   4898  HB3 ALA A 317      53.680  78.360  60.120  1.00  0.00            
ATOM   4899  C   ALA A 317      55.870  80.640  61.520  1.00  0.00            
ATOM   4900  O   ALA A 317      56.990  80.260  61.890  1.00  0.00            
ATOM   4901  N   GLY A 318      55.160  81.430  62.280  1.00  0.00            
ATOM   4902  H   GLY A 318      54.300  81.830  61.950  1.00  0.00            
ATOM   4903  CA  GLY A 318      55.630  82.010  63.570  1.00  0.00            
ATOM   4904  HA2 GLY A 318      55.370  81.250  64.300  1.00  0.00            
ATOM   4905  HA3 GLY A 318      56.720  82.070  63.510  1.00  0.00            
ATOM   4906  C   GLY A 318      55.040  83.380  63.930  1.00  0.00            
ATOM   4907  O   GLY A 318      53.980  83.730  63.440  1.00  0.00            
ATOM   4908  N   VAL A 319      55.790  84.080  64.840  1.00  0.00            
ATOM   4909  H   VAL A 319      56.570  83.570  65.240  1.00  0.00            
ATOM   4910  CA  VAL A 319      55.530  85.380  65.260  1.00  0.00            
ATOM   4911  HA  VAL A 319      54.600  85.720  64.800  1.00  0.00            
ATOM   4912  CB  VAL A 319      55.250  85.440  66.790  1.00  0.00            
ATOM   4913  HB  VAL A 319      56.200  85.340  67.300  1.00  0.00            
ATOM   4914  CG1 VAL A 319      54.620  86.810  67.190  1.00  0.00            
ATOM   4915 1HG1 VAL A 319      53.630  87.010  66.790  1.00  0.00            
ATOM   4916 2HG1 VAL A 319      54.640  86.820  68.280  1.00  0.00            
ATOM   4917 3HG1 VAL A 319      55.190  87.680  66.880  1.00  0.00            
ATOM   4918  CG2 VAL A 319      54.240  84.390  67.280  1.00  0.00            
ATOM   4919 1HG2 VAL A 319      54.640  83.390  67.140  1.00  0.00            
ATOM   4920 2HG2 VAL A 319      54.020  84.540  68.330  1.00  0.00            
ATOM   4921 3HG2 VAL A 319      53.320  84.540  66.710  1.00  0.00            
ATOM   4922  C   VAL A 319      56.670  86.380  64.920  1.00  0.00            
ATOM   4923  O   VAL A 319      57.860  86.010  65.030  1.00  0.00            
ATOM   4924  N   ILE A 320      56.380  87.640  64.480  1.00  0.00            
ATOM   4925  H   ILE A 320      55.420  87.800  64.220  1.00  0.00            
ATOM   4926  CA  ILE A 320      57.300  88.660  63.980  1.00  0.00            
ATOM   4927  HA  ILE A 320      58.230  88.310  64.430  1.00  0.00            
ATOM   4928  CB  ILE A 320      57.340  88.620  62.450  1.00  0.00            
ATOM   4929  HB  ILE A 320      56.290  88.670  62.180  1.00  0.00            
ATOM   4930  CG2 ILE A 320      57.950  89.920  61.870  1.00  0.00            
ATOM   4931 1HG2 ILE A 320      58.980  90.070  62.190  1.00  0.00            
ATOM   4932 2HG2 ILE A 320      58.010  89.870  60.790  1.00  0.00            
ATOM   4933 3HG2 ILE A 320      57.290  90.730  62.190  1.00  0.00            
ATOM   4934  CG1 ILE A 320      58.100  87.410  61.970  1.00  0.00            
ATOM   4935 2HG1 ILE A 320      58.970  87.220  62.600  1.00  0.00            
ATOM   4936 3HG1 ILE A 320      57.470  86.550  62.190  1.00  0.00            
ATOM   4937  CD1 ILE A 320      58.430  87.390  60.510  1.00  0.00            
ATOM   4938 1HD1 ILE A 320      59.250  88.060  60.270  1.00  0.00            
ATOM   4939 2HD1 ILE A 320      58.990  86.460  60.370  1.00  0.00            
ATOM   4940 3HD1 ILE A 320      57.470  87.530  60.010  1.00  0.00            
ATOM   4941  C   ILE A 320      57.010  90.020  64.650  1.00  0.00            
ATOM   4942  O   ILE A 320      55.950  90.120  65.320  1.00  0.00            
ATOM   4943  N   GLY A 321      57.940  90.960  64.650  1.00  0.00            
ATOM   4944  H   GLY A 321      58.830  90.800  64.200  1.00  0.00            
ATOM   4945  CA  GLY A 321      57.940  92.190  65.460  1.00  0.00            
ATOM   4946  HA2 GLY A 321      58.830  92.760  65.190  1.00  0.00            
ATOM   4947  HA3 GLY A 321      57.030  92.780  65.330  1.00  0.00            
ATOM   4948  C   GLY A 321      58.130  91.960  66.910  1.00  0.00            
ATOM   4949  O   GLY A 321      58.920  91.080  67.300  1.00  0.00            
ATOM   4950  N   ALA A 322      57.420  92.740  67.700  1.00  0.00            
ATOM   4951  H   ALA A 322      56.700  93.290  67.250  1.00  0.00            
ATOM   4952  CA  ALA A 322      57.600  92.750  69.150  1.00  0.00            
ATOM   4953  HA  ALA A 322      58.130  91.850  69.460  1.00  0.00            
ATOM   4954  CB  ALA A 322      58.470  93.870  69.620  1.00  0.00            
ATOM   4955  HB1 ALA A 322      58.010  94.850  69.470  1.00  0.00            
ATOM   4956  HB2 ALA A 322      58.670  93.820  70.690  1.00  0.00            
ATOM   4957  HB3 ALA A 322      59.430  93.660  69.160  1.00  0.00            
ATOM   4958  C   ALA A 322      56.310  92.790  69.910  1.00  0.00            
ATOM   4959  O   ALA A 322      56.250  92.280  71.010  1.00  0.00            
ATOM   4960  N   ARG A 323      55.320  93.610  69.420  1.00  0.00            
ATOM   4961  H   ARG A 323      55.590  94.190  68.640  1.00  0.00            
ATOM   4962  CA  ARG A 323      54.160  94.080  70.290  1.00  0.00            
ATOM   4963  HA  ARG A 323      54.560  94.440  71.240  1.00  0.00            
ATOM   4964  CB  ARG A 323      53.410  95.160  69.450  1.00  0.00            
ATOM   4965  HB2 ARG A 323      54.070  95.980  69.180  1.00  0.00            
ATOM   4966  HB3 ARG A 323      53.020  94.730  68.530  1.00  0.00            
ATOM   4967  CG  ARG A 323      52.400  95.920  70.320  1.00  0.00            
ATOM   4968  HG2 ARG A 323      51.670  95.210  70.700  1.00  0.00            
ATOM   4969  HG3 ARG A 323      52.840  96.380  71.200  1.00  0.00            
ATOM   4970  CD  ARG A 323      51.670  97.070  69.550  1.00  0.00            
ATOM   4971  HD2 ARG A 323      52.370  97.840  69.250  1.00  0.00            
ATOM   4972  HD3 ARG A 323      51.160  96.740  68.640  1.00  0.00            
ATOM   4973  NE  ARG A 323      50.720  97.770  70.450  1.00  0.00            
ATOM   4974  HE  ARG A 323      51.090  98.600  70.900  1.00  0.00            
ATOM   4975  CZ  ARG A 323      49.580  97.270  70.920  1.00  0.00            
ATOM   4976  NH1 ARG A 323      49.170  96.050  70.710  1.00  0.00            
ATOM   4977 1HH1 ARG A 323      49.820  95.360  70.380  1.00  0.00            
ATOM   4978 2HH1 ARG A 323      48.390  95.730  71.270  1.00  0.00            
ATOM   4979  NH2 ARG A 323      48.800  98.000  71.710  1.00  0.00            
ATOM   4980 1HH2 ARG A 323      49.150  98.860  72.100  1.00  0.00            
ATOM   4981 2HH2 ARG A 323      48.110  97.490  72.240  1.00  0.00            
ATOM   4982  C   ARG A 323      53.140  93.010  70.660  1.00  0.00            
ATOM   4983  O   ARG A 323      52.620  92.950  71.790  1.00  0.00            
ATOM   4984  N   LYS A 324      52.930  92.060  69.730  1.00  0.00            
ATOM   4985  H   LYS A 324      53.590  92.050  68.960  1.00  0.00            
ATOM   4986  CA  LYS A 324      51.790  91.120  69.730  1.00  0.00            
ATOM   4987  HA  LYS A 324      51.220  91.200  70.660  1.00  0.00            
ATOM   4988  CB  LYS A 324      50.710  91.480  68.640  1.00  0.00            
ATOM   4989  HB2 LYS A 324      51.130  91.300  67.650  1.00  0.00            
ATOM   4990  HB3 LYS A 324      49.850  90.830  68.840  1.00  0.00            
ATOM   4991  CG  LYS A 324      50.250  92.900  68.860  1.00  0.00            
ATOM   4992  HG2 LYS A 324      49.270  92.870  69.340  1.00  0.00            
ATOM   4993  HG3 LYS A 324      50.800  93.490  69.600  1.00  0.00            
ATOM   4994  CD  LYS A 324      50.180  93.690  67.540  1.00  0.00            
ATOM   4995  HD2 LYS A 324      49.880  94.710  67.800  1.00  0.00            
ATOM   4996  HD3 LYS A 324      51.160  93.770  67.080  1.00  0.00            
ATOM   4997  CE  LYS A 324      49.120  93.120  66.560  1.00  0.00            
ATOM   4998  HE2 LYS A 324      49.250  93.660  65.620  1.00  0.00            
ATOM   4999  HE3 LYS A 324      49.250  92.040  66.490  1.00  0.00            
ATOM   5000  NZ  LYS A 324      47.740  93.320  67.050  1.00  0.00            
ATOM   5001  HZ1 LYS A 324      47.610  94.270  67.350  1.00  0.00            
ATOM   5002  HZ2 LYS A 324      47.090  93.180  66.280  1.00  0.00            
ATOM   5003  HZ3 LYS A 324      47.510  92.620  67.740  1.00  0.00            
ATOM   5004  C   LYS A 324      52.240  89.670  69.530  1.00  0.00            
ATOM   5005  O   LYS A 324      52.580  89.270  68.400  1.00  0.00            
ATOM   5006  N   PRO A 325      51.650  88.690  70.310  1.00  0.00            
ATOM   5007  CD  PRO A 325      51.250  88.950  71.700  1.00  0.00            
ATOM   5008  HD2 PRO A 325      50.240  89.330  71.840  1.00  0.00            
ATOM   5009  HD3 PRO A 325      51.900  89.760  72.050  1.00  0.00            
ATOM   5010  CG  PRO A 325      51.570  87.710  72.510  1.00  0.00            
ATOM   5011  HG2 PRO A 325      50.910  87.590  73.370  1.00  0.00            
ATOM   5012  HG3 PRO A 325      52.600  87.720  72.880  1.00  0.00            
ATOM   5013  CB  PRO A 325      51.330  86.700  71.490  1.00  0.00            
ATOM   5014  HB2 PRO A 325      50.240  86.640  71.470  1.00  0.00            
ATOM   5015  HB3 PRO A 325      51.800  85.750  71.730  1.00  0.00            
ATOM   5016  CA  PRO A 325      51.870  87.230  70.160  1.00  0.00            
ATOM   5017  HA  PRO A 325      52.940  87.040  70.160  1.00  0.00            
ATOM   5018  C   PRO A 325      51.140  86.650  68.900  1.00  0.00            
ATOM   5019  O   PRO A 325      50.980  85.430  68.900  1.00  0.00            
ATOM   5020  N   GLN A 326      50.550  87.370  67.930  1.00  0.00            
ATOM   5021  H   GLN A 326      50.860  88.320  67.960  1.00  0.00            
ATOM   5022  CA  GLN A 326      49.750  86.810  66.860  1.00  0.00            
ATOM   5023  HA  GLN A 326      49.050  86.170  67.400  1.00  0.00            
ATOM   5024  CB  GLN A 326      48.920  87.870  66.240  1.00  0.00            
ATOM   5025  HB2 GLN A 326      48.280  87.440  65.470  1.00  0.00            
ATOM   5026  HB3 GLN A 326      48.140  88.140  66.960  1.00  0.00            
ATOM   5027  CG  GLN A 326      49.580  89.160  65.740  1.00  0.00            
ATOM   5028  HG2 GLN A 326      48.810  89.910  65.580  1.00  0.00            
ATOM   5029  HG3 GLN A 326      50.300  89.570  66.450  1.00  0.00            
ATOM   5030  CD  GLN A 326      50.130  89.130  64.290  1.00  0.00            
ATOM   5031  OE1 GLN A 326      51.170  89.750  63.950  1.00  0.00            
ATOM   5032  NE2 GLN A 326      49.360  88.890  63.250  1.00  0.00            
ATOM   5033 1HE2 GLN A 326      49.650  89.200  62.340  1.00  0.00            
ATOM   5034 2HE2 GLN A 326      48.490  88.380  63.380  1.00  0.00            
ATOM   5035  C   GLN A 326      50.620  86.050  65.780  1.00  0.00            
ATOM   5036  O   GLN A 326      51.670  86.500  65.350  1.00  0.00            
ATOM   5037  N   TYR A 327      50.140  84.820  65.440  1.00  0.00            
ATOM   5038  H   TYR A 327      49.260  84.500  65.820  1.00  0.00            
ATOM   5039  CA  TYR A 327      50.730  84.020  64.430  1.00  0.00            
ATOM   5040  HA  TYR A 327      51.810  83.990  64.570  1.00  0.00            
ATOM   5041  CB  TYR A 327      50.140  82.630  64.740  1.00  0.00            
ATOM   5042  HB2 TYR A 327      50.500  82.380  65.740  1.00  0.00            
ATOM   5043  HB3 TYR A 327      49.050  82.630  64.830  1.00  0.00            
ATOM   5044  CG  TYR A 327      50.610  81.550  63.830  1.00  0.00            
ATOM   5045  CD1 TYR A 327      51.550  80.680  64.410  1.00  0.00            
ATOM   5046  HD1 TYR A 327      51.980  80.850  65.380  1.00  0.00            
ATOM   5047  CE1 TYR A 327      51.770  79.450  63.760  1.00  0.00            
ATOM   5048  HE1 TYR A 327      52.390  78.720  64.240  1.00  0.00            
ATOM   5049  CZ  TYR A 327      51.210  79.150  62.530  1.00  0.00            
ATOM   5050  OH  TYR A 327      51.450  78.020  61.890  1.00  0.00            
ATOM   5051  HH  TYR A 327      51.850  77.360  62.460  1.00  0.00            
ATOM   5052  CE2 TYR A 327      50.270  79.990  61.950  1.00  0.00            
ATOM   5053  HE2 TYR A 327      49.640  79.690  61.130  1.00  0.00            
ATOM   5054  CD2 TYR A 327      50.020  81.200  62.620  1.00  0.00            
ATOM   5055  HD2 TYR A 327      49.130  81.770  62.390  1.00  0.00            
ATOM   5056  C   TYR A 327      50.450  84.440  63.010  1.00  0.00            
ATOM   5057  O   TYR A 327      49.380  84.880  62.680  1.00  0.00            
ATOM   5058  N   ASP A 328      51.480  84.450  62.210  1.00  0.00            
ATOM   5059  H   ASP A 328      52.330  83.970  62.480  1.00  0.00            
ATOM   5060  CA  ASP A 328      51.430  84.750  60.770  1.00  0.00
[truncated: 27,435,067 more chars]
