# Supplementary material for: Gαi1 inhibition mechanism of ATP-bound adenylyl cyclase type 5
Source: PLoS One. 2021 Jan 25;16(1):e0245197. doi: 10.1371/journal.pone.0245197 (PMC7833170; doi:10.1371/journal.pone.0245197)
Supplement: S1 File — (ZIP) [file pone.0245197.s009.zip › MD_frames/trajectory_AC.pdb]

REMARK    GENERATED BY TRJCONV
TITLE     AC5 with mg in water t=   0.00000
REMARK    THIS IS A SIMULATION BOX
CRYST1  112.346  100.631   89.816  90.00  90.00  90.00 P 1           1
MODEL        1
ATOM      1 1HH3 ACE A   1      49.550  22.220  29.510  1.00  0.00            
ATOM      2  CH3 ACE A   1      50.590  22.350  29.200  1.00  0.00            
ATOM      3 2HH3 ACE A   1      50.620  23.310  28.690  1.00  0.00            
ATOM      4 3HH3 ACE A   1      50.870  21.550  28.520  1.00  0.00            
ATOM      5  C   ACE A   1      51.430  22.300  30.480  1.00  0.00            
ATOM      6  O   ACE A   1      52.300  21.450  30.630  1.00  0.00            
ATOM      7  N   MET A   2      51.280  23.200  31.440  1.00  0.00            
ATOM      8  H   MET A   2      50.620  23.950  31.280  1.00  0.00            
ATOM      9  CA  MET A   2      52.080  23.370  32.690  1.00  0.00            
ATOM     10  HA  MET A   2      52.540  22.410  32.920  1.00  0.00            
ATOM     11  CB  MET A   2      53.220  24.420  32.380  1.00  0.00            
ATOM     12  HB2 MET A   2      53.790  24.560  33.300  1.00  0.00            
ATOM     13  HB3 MET A   2      53.760  24.060  31.510  1.00  0.00            
ATOM     14  CG  MET A   2      52.630  25.820  31.960  1.00  0.00            
ATOM     15  HG2 MET A   2      51.900  26.180  32.690  1.00  0.00            
ATOM     16  HG3 MET A   2      53.440  26.550  31.970  1.00  0.00            
ATOM     17  SD  MET A   2      51.780  25.940  30.340  1.00  0.00            
ATOM     18  CE  MET A   2      52.920  26.520  29.110  1.00  0.00            
ATOM     19  HE1 MET A   2      52.290  26.410  28.230  1.00  0.00            
ATOM     20  HE2 MET A   2      53.020  27.600  29.180  1.00  0.00            
ATOM     21  HE3 MET A   2      53.830  25.930  28.980  1.00  0.00            
ATOM     22  C   MET A   2      51.210  23.830  33.810  1.00  0.00            
ATOM     23  O   MET A   2      50.310  24.680  33.600  1.00  0.00            
ATOM     24  N   MET A   3      51.440  23.410  35.030  1.00  0.00            
ATOM     25  H   MET A   3      52.250  22.830  35.180  1.00  0.00            
ATOM     26  CA  MET A   3      50.520  23.630  36.200  1.00  0.00            
ATOM     27  HA  MET A   3      49.500  23.430  35.890  1.00  0.00            
ATOM     28  CB  MET A   3      50.810  22.630  37.340  1.00  0.00            
ATOM     29  HB2 MET A   3      51.880  22.780  37.500  1.00  0.00            
ATOM     30  HB3 MET A   3      50.140  22.990  38.120  1.00  0.00            
ATOM     31  CG  MET A   3      50.440  21.120  37.030  1.00  0.00            
ATOM     32  HG2 MET A   3      50.690  20.570  37.940  1.00  0.00            
ATOM     33  HG3 MET A   3      49.380  21.050  36.790  1.00  0.00            
ATOM     34  SD  MET A   3      51.440  20.310  35.740  1.00  0.00            
ATOM     35  CE  MET A   3      50.700  18.690  35.910  1.00  0.00            
ATOM     36  HE1 MET A   3      50.930  18.380  36.930  1.00  0.00            
ATOM     37  HE2 MET A   3      49.620  18.590  35.960  1.00  0.00            
ATOM     38  HE3 MET A   3      51.170  18.000  35.200  1.00  0.00            
ATOM     39  C   MET A   3      50.740  25.030  36.790  1.00  0.00            
ATOM     40  O   MET A   3      49.880  25.670  37.380  1.00  0.00            
ATOM     41  N   PHE A   4      51.960  25.580  36.610  1.00  0.00            
ATOM     42  H   PHE A   4      52.520  25.080  35.930  1.00  0.00            
ATOM     43  CA  PHE A   4      52.370  26.950  36.830  1.00  0.00            
ATOM     44  HA  PHE A   4      51.610  27.430  37.440  1.00  0.00            
ATOM     45  CB  PHE A   4      53.700  26.820  37.540  1.00  0.00            
ATOM     46  HB2 PHE A   4      54.350  26.140  37.000  1.00  0.00            
ATOM     47  HB3 PHE A   4      54.220  27.780  37.540  1.00  0.00            
ATOM     48  CG  PHE A   4      53.720  26.390  39.000  1.00  0.00            
ATOM     49  CD1 PHE A   4      53.900  25.070  39.350  1.00  0.00            
ATOM     50  HD1 PHE A   4      53.940  24.380  38.520  1.00  0.00            
ATOM     51  CE1 PHE A   4      53.840  24.680  40.670  1.00  0.00            
ATOM     52  HE1 PHE A   4      53.880  23.660  41.030  1.00  0.00            
ATOM     53  CZ  PHE A   4      53.790  25.650  41.690  1.00  0.00            
ATOM     54  HZ  PHE A   4      53.950  25.370  42.720  1.00  0.00            
ATOM     55  CE2 PHE A   4      53.640  27.050  41.350  1.00  0.00            
ATOM     56  HE2 PHE A   4      53.540  27.740  42.170  1.00  0.00            
ATOM     57  CD2 PHE A   4      53.680  27.380  40.010  1.00  0.00            
ATOM     58  HD2 PHE A   4      53.700  28.380  39.600  1.00  0.00            
ATOM     59  C   PHE A   4      52.510  27.760  35.620  1.00  0.00            
ATOM     60  O   PHE A   4      53.090  27.270  34.680  1.00  0.00            
ATOM     61  N   HIE A   5      52.270  29.080  35.640  1.00  0.00            
ATOM     62  H   HIE A   5      51.850  29.480  36.470  1.00  0.00            
ATOM     63  CA  HIE A   5      52.640  30.010  34.540  1.00  0.00            
ATOM     64  HA  HIE A   5      52.190  29.470  33.700  1.00  0.00            
ATOM     65  CB  HIE A   5      52.160  31.480  34.800  1.00  0.00            
ATOM     66  HB2 HIE A   5      52.570  31.910  35.710  1.00  0.00            
ATOM     67  HB3 HIE A   5      52.470  31.960  33.870  1.00  0.00            
ATOM     68  CG  HIE A   5      50.670  31.690  34.860  1.00  0.00            
ATOM     69  ND1 HIE A   5      49.780  31.840  33.820  1.00  0.00            
ATOM     70  CE1 HIE A   5      48.580  31.960  34.380  1.00  0.00            
ATOM     71  HE1 HIE A   5      47.610  31.960  33.900  1.00  0.00            
ATOM     72  NE2 HIE A   5      48.660  31.980  35.710  1.00  0.00            
ATOM     73  HE2 HIE A   5      47.890  31.780  36.340  1.00  0.00            
ATOM     74  CD2 HIE A   5      49.940  31.760  36.050  1.00  0.00            
ATOM     75  HD2 HIE A   5      50.360  31.600  37.030  1.00  0.00            
ATOM     76  C   HIE A   5      54.190  29.930  34.340  1.00  0.00            
ATOM     77  O   HIE A   5      54.920  29.760  35.330  1.00  0.00            
ATOM     78  N   LYS A   6      54.660  29.960  33.070  1.00  0.00            
ATOM     79  H   LYS A   6      54.030  30.060  32.290  1.00  0.00            
ATOM     80  CA  LYS A   6      56.090  30.120  32.800  1.00  0.00            
ATOM     81  HA  LYS A   6      56.550  29.190  33.140  1.00  0.00            
ATOM     82  CB  LYS A   6      56.130  30.440  31.230  1.00  0.00            
ATOM     83  HB2 LYS A   6      55.900  29.550  30.650  1.00  0.00            
ATOM     84  HB3 LYS A   6      55.520  31.330  31.070  1.00  0.00            
ATOM     85  CG  LYS A   6      57.590  30.660  30.810  1.00  0.00            
ATOM     86  HG2 LYS A   6      58.040  31.570  31.210  1.00  0.00            
ATOM     87  HG3 LYS A   6      58.350  29.950  31.150  1.00  0.00            
ATOM     88  CD  LYS A   6      57.800  30.740  29.310  1.00  0.00            
ATOM     89  HD2 LYS A   6      57.730  29.800  28.760  1.00  0.00            
ATOM     90  HD3 LYS A   6      57.020  31.350  28.870  1.00  0.00            
ATOM     91  CE  LYS A   6      59.280  31.250  29.150  1.00  0.00            
ATOM     92  HE2 LYS A   6      59.380  32.240  29.590  1.00  0.00            
ATOM     93  HE3 LYS A   6      59.950  30.600  29.720  1.00  0.00            
ATOM     94  NZ  LYS A   6      59.770  31.310  27.760  1.00  0.00            
ATOM     95  HZ1 LYS A   6      60.730  31.620  27.660  1.00  0.00            
ATOM     96  HZ2 LYS A   6      59.810  30.360  27.420  1.00  0.00            
ATOM     97  HZ3 LYS A   6      59.170  31.880  27.180  1.00  0.00            
ATOM     98  C   LYS A   6      56.630  31.280  33.660  1.00  0.00            
ATOM     99  O   LYS A   6      56.030  32.390  33.660  1.00  0.00            
ATOM    100  N   ILE A   7      57.790  31.160  34.300  1.00  0.00            
ATOM    101  H   ILE A   7      58.200  30.240  34.310  1.00  0.00            
ATOM    102  CA  ILE A   7      58.400  32.280  35.050  1.00  0.00            
ATOM    103  HA  ILE A   7      57.710  33.130  35.030  1.00  0.00            
ATOM    104  CB  ILE A   7      58.530  32.050  36.570  1.00  0.00            
ATOM    105  HB  ILE A   7      57.620  31.560  36.900  1.00  0.00            
ATOM    106  CG2 ILE A   7      59.780  31.090  36.790  1.00  0.00            
ATOM    107 1HG2 ILE A   7      59.960  30.950  37.860  1.00  0.00            
ATOM    108 2HG2 ILE A   7      59.580  30.120  36.340  1.00  0.00            
ATOM    109 3HG2 ILE A   7      60.680  31.530  36.360  1.00  0.00            
ATOM    110  CG1 ILE A   7      58.840  33.350  37.370  1.00  0.00            
ATOM    111 2HG1 ILE A   7      59.740  33.890  37.080  1.00  0.00            
ATOM    112 3HG1 ILE A   7      58.090  34.140  37.260  1.00  0.00            
ATOM    113  CD1 ILE A   7      58.820  33.220  38.920  1.00  0.00            
ATOM    114 1HD1 ILE A   7      59.030  34.190  39.380  1.00  0.00            
ATOM    115 2HD1 ILE A   7      57.890  32.750  39.230  1.00  0.00            
ATOM    116 3HD1 ILE A   7      59.530  32.470  39.280  1.00  0.00            
ATOM    117  C   ILE A   7      59.590  32.850  34.290  1.00  0.00            
ATOM    118  O   ILE A   7      60.470  32.110  33.930  1.00  0.00            
ATOM    119  N   TYR A   8      59.540  34.160  34.030  1.00  0.00            
ATOM    120  H   TYR A   8      58.690  34.510  34.450  1.00  0.00            
ATOM    121  CA  TYR A   8      60.400  34.960  33.140  1.00  0.00            
ATOM    122  HA  TYR A   8      60.890  34.260  32.460  1.00  0.00            
ATOM    123  CB  TYR A   8      59.570  35.890  32.190  1.00  0.00            
ATOM    124  HB2 TYR A   8      58.800  36.430  32.750  1.00  0.00            
ATOM    125  HB3 TYR A   8      60.240  36.590  31.700  1.00  0.00            
ATOM    126  CG  TYR A   8      58.900  35.070  31.100  1.00  0.00            
ATOM    127  CD1 TYR A   8      57.640  34.360  31.330  1.00  0.00            
ATOM    128  HD1 TYR A   8      57.100  34.450  32.260  1.00  0.00            
ATOM    129  CE1 TYR A   8      56.930  33.990  30.140  1.00  0.00            
ATOM    130  HE1 TYR A   8      55.990  33.490  30.310  1.00  0.00            
ATOM    131  CZ  TYR A   8      57.490  34.080  28.870  1.00  0.00            
ATOM    132  OH  TYR A   8      56.810  33.640  27.790  1.00  0.00            
ATOM    133  HH  TYR A   8      55.860  33.490  27.870  1.00  0.00            
ATOM    134  CE2 TYR A   8      58.740  34.710  28.700  1.00  0.00            
ATOM    135  HE2 TYR A   8      59.060  34.890  27.680  1.00  0.00            
ATOM    136  CD2 TYR A   8      59.370  35.240  29.820  1.00  0.00            
ATOM    137  HD2 TYR A   8      60.220  35.830  29.490  1.00  0.00            
ATOM    138  C   TYR A   8      61.470  35.640  33.980  1.00  0.00            
ATOM    139  O   TYR A   8      61.660  36.810  33.810  1.00  0.00            
ATOM    140  N   ILE A   9      62.180  34.960  34.840  1.00  0.00            
ATOM    141  H   ILE A   9      61.980  33.980  34.960  1.00  0.00            
ATOM    142  CA  ILE A   9      63.380  35.450  35.600  1.00  0.00            
ATOM    143  HA  ILE A   9      63.510  36.470  35.250  1.00  0.00            
ATOM    144  CB  ILE A   9      63.270  35.480  37.180  1.00  0.00            
ATOM    145  HB  ILE A   9      64.230  35.750  37.620  1.00  0.00            
ATOM    146  CG2 ILE A   9      62.260  36.610  37.630  1.00  0.00            
ATOM    147 1HG2 ILE A   9      62.320  36.760  38.710  1.00  0.00            
ATOM    148 2HG2 ILE A   9      62.520  37.590  37.220  1.00  0.00            
ATOM    149 3HG2 ILE A   9      61.250  36.410  37.270  1.00  0.00            
ATOM    150  CG1 ILE A   9      63.070  34.010  37.630  1.00  0.00            
ATOM    151 2HG1 ILE A   9      62.300  33.540  37.020  1.00  0.00            
ATOM    152 3HG1 ILE A   9      64.020  33.530  37.390  1.00  0.00            
ATOM    153  CD1 ILE A   9      62.720  33.760  39.090  1.00  0.00            
ATOM    154 1HD1 ILE A   9      61.640  33.670  39.140  1.00  0.00            
ATOM    155 2HD1 ILE A   9      63.280  32.850  39.330  1.00  0.00            
ATOM    156 3HD1 ILE A   9      63.130  34.570  39.690  1.00  0.00            
ATOM    157  C   ILE A   9      64.650  34.730  35.090  1.00  0.00            
ATOM    158  O   ILE A   9      64.490  33.730  34.450  1.00  0.00            
ATOM    159  N   GLN A  10      65.870  35.200  35.480  1.00  0.00            
ATOM    160  H   GLN A  10      65.810  36.090  35.960  1.00  0.00            
ATOM    161  CA  GLN A  10      67.170  34.510  35.420  1.00  0.00            
ATOM    162  HA  GLN A  10      66.980  33.440  35.440  1.00  0.00            
ATOM    163  CB  GLN A  10      67.750  34.880  34.080  1.00  0.00            
ATOM    164  HB2 GLN A  10      68.670  34.310  33.960  1.00  0.00            
ATOM    165  HB3 GLN A  10      67.150  34.470  33.270  1.00  0.00            
ATOM    166  CG  GLN A  10      68.140  36.330  33.880  1.00  0.00            
ATOM    167  HG2 GLN A  10      67.320  36.970  34.200  1.00  0.00            
ATOM    168  HG3 GLN A  10      68.910  36.460  34.640  1.00  0.00            
ATOM    169  CD  GLN A  10      68.660  36.680  32.480  1.00  0.00            
ATOM    170  OE1 GLN A  10      69.800  36.410  32.220  1.00  0.00            
ATOM    171  NE2 GLN A  10      67.820  37.200  31.670  1.00  0.00            
ATOM    172 1HE2 GLN A  10      67.980  37.340  30.680  1.00  0.00            
ATOM    173 2HE2 GLN A  10      66.840  37.100  31.880  1.00  0.00            
ATOM    174  C   GLN A  10      68.080  34.930  36.550  1.00  0.00            
ATOM    175  O   GLN A  10      68.180  36.080  36.990  1.00  0.00            
ATOM    176  N   LYS A  11      68.890  33.960  37.060  1.00  0.00            
ATOM    177  H   LYS A  11      68.800  33.040  36.660  1.00  0.00            
ATOM    178  CA  LYS A  11      69.910  34.240  38.040  1.00  0.00            
ATOM    179  HA  LYS A  11      69.450  34.970  38.710  1.00  0.00            
ATOM    180  CB  LYS A  11      70.060  33.000  38.970  1.00  0.00            
ATOM    181  HB2 LYS A  11      70.430  33.280  39.960  1.00  0.00            
ATOM    182  HB3 LYS A  11      69.170  32.370  39.050  1.00  0.00            
ATOM    183  CG  LYS A  11      71.050  31.950  38.420  1.00  0.00            
ATOM    184  HG2 LYS A  11      70.940  31.910  37.340  1.00  0.00            
ATOM    185  HG3 LYS A  11      72.060  32.230  38.700  1.00  0.00            
ATOM    186  CD  LYS A  11      70.990  30.480  38.980  1.00  0.00            
ATOM    187  HD2 LYS A  11      69.980  30.120  38.800  1.00  0.00            
ATOM    188  HD3 LYS A  11      71.810  29.910  38.530  1.00  0.00            
ATOM    189  CE  LYS A  11      71.350  30.440  40.420  1.00  0.00            
ATOM    190  HE2 LYS A  11      72.360  30.830  40.560  1.00  0.00            
ATOM    191  HE3 LYS A  11      70.710  31.110  41.000  1.00  0.00            
ATOM    192  NZ  LYS A  11      71.340  29.100  41.100  1.00  0.00            
ATOM    193  HZ1 LYS A  11      72.070  28.510  40.720  1.00  0.00            
ATOM    194  HZ2 LYS A  11      71.600  29.150  42.070  1.00  0.00            
ATOM    195  HZ3 LYS A  11      70.450  28.690  40.850  1.00  0.00            
ATOM    196  C   LYS A  11      71.240  34.760  37.580  1.00  0.00            
ATOM    197  O   LYS A  11      71.740  34.410  36.530  1.00  0.00            
ATOM    198  N   HIE A  12      71.810  35.820  38.270  1.00  0.00            
ATOM    199  H   HIE A  12      71.110  36.280  38.840  1.00  0.00            
ATOM    200  CA  HIE A  12      73.100  36.380  38.150  1.00  0.00            
ATOM    201  HA  HIE A  12      73.680  35.720  37.520  1.00  0.00            
ATOM    202  CB  HIE A  12      73.100  37.740  37.390  1.00  0.00            
ATOM    203  HB2 HIE A  12      72.480  38.460  37.940  1.00  0.00            
ATOM    204  HB3 HIE A  12      74.090  38.170  37.530  1.00  0.00            
ATOM    205  CG  HIE A  12      72.660  37.740  35.970  1.00  0.00            
ATOM    206  ND1 HIE A  12      73.450  37.570  34.860  1.00  0.00            
ATOM    207  CE1 HIE A  12      72.620  37.640  33.850  1.00  0.00            
ATOM    208  HE1 HIE A  12      72.980  37.580  32.830  1.00  0.00            
ATOM    209  NE2 HIE A  12      71.360  37.690  34.280  1.00  0.00            
ATOM    210  HE2 HIE A  12      70.550  37.790  33.690  1.00  0.00            
ATOM    211  CD2 HIE A  12      71.340  37.750  35.590  1.00  0.00            
ATOM    212  HD2 HIE A  12      70.430  37.620  36.160  1.00  0.00            
ATOM    213  C   HIE A  12      73.980  36.330  39.410  1.00  0.00            
ATOM    214  O   HIE A  12      73.430  36.310  40.480  1.00  0.00            
ATOM    215  N   ASP A  13      75.330  36.270  39.350  1.00  0.00            
ATOM    216  H   ASP A  13      75.760  36.270  38.430  1.00  0.00            
ATOM    217  CA  ASP A  13      76.240  36.290  40.510  1.00  0.00            
ATOM    218  HA  ASP A  13      75.630  36.590  41.360  1.00  0.00            
ATOM    219  CB  ASP A  13      76.840  34.960  40.750  1.00  0.00            
ATOM    220  HB2 ASP A  13      76.020  34.260  40.880  1.00  0.00            
ATOM    221  HB3 ASP A  13      77.320  34.700  39.810  1.00  0.00            
ATOM    222  CG  ASP A  13      77.840  34.950  41.840  1.00  0.00            
ATOM    223  OD1 ASP A  13      77.450  34.770  42.980  1.00  0.00            
ATOM    224  OD2 ASP A  13      79.030  34.960  41.470  1.00  0.00            
ATOM    225  C   ASP A  13      77.410  37.320  40.340  1.00  0.00            
ATOM    226  O   ASP A  13      77.850  37.560  39.200  1.00  0.00            
ATOM    227  N   ASN A  14      77.930  37.810  41.470  1.00  0.00            
ATOM    228  H   ASN A  14      77.490  37.550  42.340  1.00  0.00            
ATOM    229  CA  ASN A  14      78.850  38.930  41.550  1.00  0.00            
ATOM    230  HA  ASN A  14      78.830  39.150  42.620  1.00  0.00            
ATOM    231  CB  ASN A  14      80.240  38.500  41.100  1.00  0.00            
ATOM    232  HB2 ASN A  14      80.480  37.500  41.460  1.00  0.00            
ATOM    233  HB3 ASN A  14      80.230  38.430  40.010  1.00  0.00            
ATOM    234  CG  ASN A  14      81.370  39.320  41.660  1.00  0.00            
ATOM    235  OD1 ASN A  14      81.310  39.640  42.860  1.00  0.00            
ATOM    236  ND2 ASN A  14      82.320  39.660  40.830  1.00  0.00            
ATOM    237 1HD2 ASN A  14      83.060  40.210  41.240  1.00  0.00            
ATOM    238 2HD2 ASN A  14      82.170  39.650  39.830  1.00  0.00            
ATOM    239  C   ASN A  14      78.410  40.210  40.760  1.00  0.00            
ATOM    240  O   ASN A  14      78.900  40.600  39.670  1.00  0.00            
ATOM    241  N   VAL A  15      77.320  40.800  41.250  1.00  0.00            
ATOM    242  H   VAL A  15      76.790  40.350  41.990  1.00  0.00            
ATOM    243  CA  VAL A  15      76.690  41.990  40.670  1.00  0.00            
ATOM    244  HA  VAL A  15      77.190  42.260  39.740  1.00  0.00            
ATOM    245  CB  VAL A  15      75.250  41.650  40.270  1.00  0.00            
ATOM    246  HB  VAL A  15      74.970  42.390  39.530  1.00  0.00            
ATOM    247  CG1 VAL A  15      75.060  40.310  39.500  1.00  0.00            
ATOM    248 1HG1 VAL A  15      74.070  40.130  39.080  1.00  0.00            
ATOM    249 2HG1 VAL A  15      75.770  40.370  38.680  1.00  0.00            
ATOM    250 3HG1 VAL A  15      75.450  39.480  40.080  1.00  0.00            
ATOM    251  CG2 VAL A  15      74.240  41.560  41.410  1.00  0.00            
ATOM    252 1HG2 VAL A  15      73.280  41.140  41.120  1.00  0.00            
ATOM    253 2HG2 VAL A  15      74.760  40.940  42.150  1.00  0.00            
ATOM    254 3HG2 VAL A  15      74.230  42.600  41.730  1.00  0.00            
ATOM    255  C   VAL A  15      76.860  43.040  41.720  1.00  0.00            
ATOM    256  O   VAL A  15      77.320  42.860  42.850  1.00  0.00            
ATOM    257  N   SER A  16      76.280  44.200  41.420  1.00  0.00            
ATOM    258  H   SER A  16      75.860  44.350  40.520  1.00  0.00            
ATOM    259  CA  SER A  16      76.060  45.330  42.380  1.00  0.00            
ATOM    260  HA  SER A  16      75.930  44.960  43.400  1.00  0.00            
ATOM    261  CB  SER A  16      77.180  46.380  42.140  1.00  0.00            
ATOM    262  HB2 SER A  16      77.250  46.600  41.080  1.00  0.00            
ATOM    263  HB3 SER A  16      76.810  47.240  42.700  1.00  0.00            
ATOM    264  OG  SER A  16      78.420  45.910  42.670  1.00  0.00            
ATOM    265  HG  SER A  16      78.370  45.420  43.490  1.00  0.00            
ATOM    266  C   SER A  16      74.730  46.050  42.140  1.00  0.00            
ATOM    267  O   SER A  16      74.420  46.380  40.990  1.00  0.00            
ATOM    268  N   ILE A  17      74.090  46.490  43.260  1.00  0.00            
ATOM    269  H   ILE A  17      74.450  46.230  44.170  1.00  0.00            
ATOM    270  CA  ILE A  17      72.780  47.210  43.280  1.00  0.00            
ATOM    271  HA  ILE A  17      72.490  47.550  42.290  1.00  0.00            
ATOM    272  CB  ILE A  17      71.610  46.280  43.790  1.00  0.00            
ATOM    273  HB  ILE A  17      71.930  45.980  44.790  1.00  0.00            
ATOM    274  CG2 ILE A  17      70.270  47.040  43.920  1.00  0.00            
ATOM    275 1HG2 ILE A  17      70.130  47.620  43.010  1.00  0.00            
ATOM    276 2HG2 ILE A  17      69.410  46.380  44.060  1.00  0.00            
ATOM    277 3HG2 ILE A  17      70.260  47.810  44.700  1.00  0.00            
ATOM    278  CG1 ILE A  17      71.570  44.980  42.950  1.00  0.00            
ATOM    279 2HG1 ILE A  17      71.470  45.240  41.900  1.00  0.00            
ATOM    280 3HG1 ILE A  17      72.540  44.480  42.900  1.00  0.00            
ATOM    281  CD1 ILE A  17      70.470  43.960  43.350  1.00  0.00            
ATOM    282 1HD1 ILE A  17      69.430  44.270  43.250  1.00  0.00            
ATOM    283 2HD1 ILE A  17      70.620  43.120  42.680  1.00  0.00            
ATOM    284 3HD1 ILE A  17      70.620  43.520  44.340  1.00  0.00            
ATOM    285  C   ILE A  17      72.860  48.500  44.060  1.00  0.00            
ATOM    286  O   ILE A  17      73.670  48.630  44.990  1.00  0.00            
ATOM    287  N   LEU A  18      72.150  49.590  43.670  1.00  0.00            
ATOM    288  H   LEU A  18      71.710  49.510  42.770  1.00  0.00            
ATOM    289  CA  LEU A  18      72.230  50.980  44.080  1.00  0.00            
ATOM    290  HA  LEU A  18      72.700  51.080  45.060  1.00  0.00            
ATOM    291  CB  LEU A  18      72.950  51.830  42.950  1.00  0.00            
ATOM    292  HB2 LEU A  18      73.940  51.430  42.710  1.00  0.00            
ATOM    293  HB3 LEU A  18      72.330  51.680  42.060  1.00  0.00            
ATOM    294  CG  LEU A  18      73.120  53.380  43.170  1.00  0.00            
ATOM    295  HG  LEU A  18      73.210  53.600  44.230  1.00  0.00            
ATOM    296  CD1 LEU A  18      74.310  53.880  42.320  1.00  0.00            
ATOM    297 1HD1 LEU A  18      75.130  53.230  42.630  1.00  0.00            
ATOM    298 2HD1 LEU A  18      74.080  53.880  41.260  1.00  0.00            
ATOM    299 3HD1 LEU A  18      74.580  54.910  42.530  1.00  0.00            
ATOM    300  CD2 LEU A  18      71.950  54.270  42.710  1.00  0.00            
ATOM    301 1HD2 LEU A  18      71.140  54.150  43.430  1.00  0.00            
ATOM    302 2HD2 LEU A  18      72.320  55.300  42.660  1.00  0.00            
ATOM    303 3HD2 LEU A  18      71.750  53.930  41.690  1.00  0.00            
ATOM    304  C   LEU A  18      70.760  51.550  44.170  1.00  0.00            
ATOM    305  O   LEU A  18      69.990  51.540  43.150  1.00  0.00            
ATOM    306  N   PHE A  19      70.420  52.050  45.350  1.00  0.00            
ATOM    307  H   PHE A  19      71.110  51.990  46.090  1.00  0.00            
ATOM    308  CA  PHE A  19      69.190  52.630  45.790  1.00  0.00            
ATOM    309  HA  PHE A  19      68.420  52.630  45.020  1.00  0.00            
ATOM    310  CB  PHE A  19      68.750  51.960  47.040  1.00  0.00            
ATOM    311  HB2 PHE A  19      69.630  51.680  47.620  1.00  0.00            
ATOM    312  HB3 PHE A  19      68.140  52.680  47.590  1.00  0.00            
ATOM    313  CG  PHE A  19      67.850  50.750  46.730  1.00  0.00            
ATOM    314  CD1 PHE A  19      68.460  49.490  46.690  1.00  0.00            
ATOM    315  HD1 PHE A  19      69.530  49.360  46.800  1.00  0.00            
ATOM    316  CE1 PHE A  19      67.790  48.340  46.410  1.00  0.00            
ATOM    317  HE1 PHE A  19      68.250  47.400  46.160  1.00  0.00            
ATOM    318  CZ  PHE A  19      66.420  48.380  46.040  1.00  0.00            
ATOM    319  HZ  PHE A  19      65.910  47.460  45.800  1.00  0.00            
ATOM    320  CE2 PHE A  19      65.780  49.650  46.060  1.00  0.00            
ATOM    321  HE2 PHE A  19      64.830  49.820  45.580  1.00  0.00            
ATOM    322  CD2 PHE A  19      66.480  50.810  46.470  1.00  0.00            
ATOM    323  HD2 PHE A  19      66.010  51.780  46.420  1.00  0.00            
ATOM    324  C   PHE A  19      69.500  54.090  46.200  1.00  0.00            
ATOM    325  O   PHE A  19      70.500  54.400  46.820  1.00  0.00            
ATOM    326  N   ALA A  20      68.560  54.970  45.770  1.00  0.00            
ATOM    327  H   ALA A  20      67.720  54.590  45.370  1.00  0.00            
ATOM    328  CA  ALA A  20      68.530  56.370  46.270  1.00  0.00            
ATOM    329  HA  ALA A  20      68.930  56.400  47.280  1.00  0.00            
ATOM    330  CB  ALA A  20      69.480  57.290  45.340  1.00  0.00            
ATOM    331  HB1 ALA A  20      69.200  57.170  44.290  1.00  0.00            
ATOM    332  HB2 ALA A  20      69.350  58.290  45.750  1.00  0.00            
ATOM    333  HB3 ALA A  20      70.510  56.960  45.470  1.00  0.00            
ATOM    334  C   ALA A  20      67.070  56.850  46.390  1.00  0.00            
ATOM    335  O   ALA A  20      66.280  56.680  45.440  1.00  0.00            
ATOM    336  N   ASP A  21      66.760  57.460  47.520  1.00  0.00            
ATOM    337  H   ASP A  21      67.530  57.590  48.170  1.00  0.00            
ATOM    338  CA  ASP A  21      65.430  57.920  47.940  1.00  0.00            
ATOM    339  HA  ASP A  21      64.780  57.950  47.060  1.00  0.00            
ATOM    340  CB  ASP A  21      64.810  56.880  48.920  1.00  0.00            
ATOM    341  HB2 ASP A  21      64.820  55.890  48.460  1.00  0.00            
ATOM    342  HB3 ASP A  21      65.430  56.800  49.810  1.00  0.00            
ATOM    343  CG  ASP A  21      63.430  57.120  49.330  1.00  0.00            
ATOM    344  OD1 ASP A  21      62.480  56.470  48.840  1.00  0.00            
ATOM    345  OD2 ASP A  21      63.210  58.130  50.070  1.00  0.00            
ATOM    346  C   ASP A  21      65.390  59.380  48.430  1.00  0.00            
ATOM    347  O   ASP A  21      66.300  59.760  49.170  1.00  0.00            
ATOM    348  N   ILE A  22      64.410  60.250  48.100  1.00  0.00            
ATOM    349  H   ILE A  22      63.670  59.850  47.550  1.00  0.00            
ATOM    350  CA  ILE A  22      64.470  61.680  48.400  1.00  0.00            
ATOM    351  HA  ILE A  22      65.510  61.990  48.270  1.00  0.00            
ATOM    352  CB  ILE A  22      63.770  62.610  47.420  1.00  0.00            
ATOM    353  HB  ILE A  22      62.720  62.390  47.590  1.00  0.00            
ATOM    354  CG2 ILE A  22      63.970  64.110  47.500  1.00  0.00            
ATOM    355 1HG2 ILE A  22      65.020  64.350  47.310  1.00  0.00            
ATOM    356 2HG2 ILE A  22      63.390  64.740  46.820  1.00  0.00            
ATOM    357 3HG2 ILE A  22      63.750  64.370  48.540  1.00  0.00            
ATOM    358  CG1 ILE A  22      64.160  62.190  45.930  1.00  0.00            
ATOM    359 2HG1 ILE A  22      65.170  62.560  45.750  1.00  0.00            
ATOM    360 3HG1 ILE A  22      64.170  61.110  45.780  1.00  0.00            
ATOM    361  CD1 ILE A  22      63.180  62.820  44.890  1.00  0.00            
ATOM    362 1HD1 ILE A  22      62.200  62.950  45.360  1.00  0.00            
ATOM    363 2HD1 ILE A  22      63.510  63.820  44.610  1.00  0.00            
ATOM    364 3HD1 ILE A  22      63.110  62.140  44.040  1.00  0.00            
ATOM    365  C   ILE A  22      64.030  61.850  49.860  1.00  0.00            
ATOM    366  O   ILE A  22      63.150  61.130  50.340  1.00  0.00            
ATOM    367  N   GLU A  23      64.540  62.820  50.560  1.00  0.00            
ATOM    368  H   GLU A  23      65.100  63.480  50.050  1.00  0.00            
ATOM    369  CA  GLU A  23      64.220  63.040  52.010  1.00  0.00            
ATOM    370  HA  GLU A  23      63.990  62.080  52.470  1.00  0.00            
ATOM    371  CB  GLU A  23      65.370  63.650  52.790  1.00  0.00            
ATOM    372  HB2 GLU A  23      65.720  64.480  52.170  1.00  0.00            
ATOM    373  HB3 GLU A  23      65.030  63.970  53.770  1.00  0.00            
ATOM    374  CG  GLU A  23      66.490  62.610  53.090  1.00  0.00            
ATOM    375  HG2 GLU A  23      66.380  61.740  52.440  1.00  0.00            
ATOM    376  HG3 GLU A  23      67.430  63.120  52.850  1.00  0.00            
ATOM    377  CD  GLU A  23      66.540  62.110  54.570  1.00  0.00            
ATOM    378  OE1 GLU A  23      65.680  61.270  54.840  1.00  0.00            
ATOM    379  OE2 GLU A  23      67.370  62.500  55.440  1.00  0.00            
ATOM    380  C   GLU A  23      62.970  63.840  52.150  1.00  0.00            
ATOM    381  O   GLU A  23      62.870  64.990  51.690  1.00  0.00            
ATOM    382  N   GLY A  24      61.890  63.330  52.780  1.00  0.00            
ATOM    383  H   GLY A  24      61.960  62.410  53.200  1.00  0.00            
ATOM    384  CA  GLY A  24      60.630  64.000  53.060  1.00  0.00            
ATOM    385  HA2 GLY A  24      60.100  63.270  53.670  1.00  0.00            
ATOM    386  HA3 GLY A  24      60.820  64.950  53.570  1.00  0.00            
ATOM    387  C   GLY A  24      59.860  64.250  51.810  1.00  0.00            
ATOM    388  O   GLY A  24      59.250  65.330  51.660  1.00  0.00            
ATOM    389  N   PHE A  25      60.000  63.430  50.750  1.00  0.00            
ATOM    390  H   PHE A  25      60.640  62.660  50.900  1.00  0.00            
ATOM    391  CA  PHE A  25      59.150  63.530  49.550  1.00  0.00            
ATOM    392  HA  PHE A  25      59.510  64.390  48.980  1.00  0.00            
ATOM    393  CB  PHE A  25      59.220  62.270  48.650  1.00  0.00            
ATOM    394  HB2 PHE A  25      60.260  62.080  48.390  1.00  0.00            
ATOM    395  HB3 PHE A  25      58.840  61.420  49.210  1.00  0.00            
ATOM    396  CG  PHE A  25      58.570  62.330  47.320  1.00  0.00            
ATOM    397  CD1 PHE A  25      59.130  63.150  46.360  1.00  0.00            
ATOM    398  HD1 PHE A  25      60.010  63.760  46.530  1.00  0.00            
ATOM    399  CE1 PHE A  25      58.580  63.130  45.050  1.00  0.00            
ATOM    400  HE1 PHE A  25      58.890  63.890  44.350  1.00  0.00            
ATOM    401  CZ  PHE A  25      57.480  62.340  44.790  1.00  0.00            
ATOM    402  HZ  PHE A  25      56.940  62.410  43.860  1.00  0.00            
ATOM    403  CE2 PHE A  25      56.900  61.490  45.720  1.00  0.00            
ATOM    404  HE2 PHE A  25      56.050  60.850  45.540  1.00  0.00            
ATOM    405  CD2 PHE A  25      57.440  61.510  47.070  1.00  0.00            
ATOM    406  HD2 PHE A  25      57.100  60.880  47.880  1.00  0.00            
ATOM    407  C   PHE A  25      57.660  63.920  49.770  1.00  0.00            
ATOM    408  O   PHE A  25      57.080  64.610  48.960  1.00  0.00            
ATOM    409  N   THR A  26      57.040  63.250  50.760  1.00  0.00            
ATOM    410  H   THR A  26      57.650  62.730  51.380  1.00  0.00            
ATOM    411  CA  THR A  26      55.610  63.400  50.970  1.00  0.00            
ATOM    412  HA  THR A  26      55.040  63.320  50.050  1.00  0.00            
ATOM    413  CB  THR A  26      55.060  62.270  51.790  1.00  0.00            
ATOM    414  HB  THR A  26      55.530  62.330  52.770  1.00  0.00            
ATOM    415  CG2 THR A  26      53.570  62.300  51.930  1.00  0.00            
ATOM    416 1HG2 THR A  26      53.210  61.370  52.380  1.00  0.00            
ATOM    417 2HG2 THR A  26      53.150  63.090  52.540  1.00  0.00            
ATOM    418 3HG2 THR A  26      53.200  62.350  50.900  1.00  0.00            
ATOM    419  OG1 THR A  26      55.470  61.070  51.170  1.00  0.00            
ATOM    420  HG1 THR A  26      56.420  61.070  51.320  1.00  0.00            
ATOM    421  C   THR A  26      55.220  64.770  51.640  1.00  0.00            
ATOM    422  O   THR A  26      54.270  65.370  51.210  1.00  0.00            
ATOM    423  N   SER A  27      56.080  65.380  52.480  1.00  0.00            
ATOM    424  H   SER A  27      56.720  64.710  52.890  1.00  0.00            
ATOM    425  CA  SER A  27      56.030  66.770  52.980  1.00  0.00            
ATOM    426  HA  SER A  27      54.980  66.950  53.230  1.00  0.00            
ATOM    427  CB  SER A  27      56.970  66.830  54.180  1.00  0.00            
ATOM    428  HB2 SER A  27      57.890  66.280  53.980  1.00  0.00            
ATOM    429  HB3 SER A  27      57.220  67.840  54.490  1.00  0.00            
ATOM    430  OG  SER A  27      56.330  66.240  55.280  1.00  0.00            
ATOM    431  HG  SER A  27      57.020  65.690  55.670  1.00  0.00            
ATOM    432  C   SER A  27      56.330  67.810  51.930  1.00  0.00            
ATOM    433  O   SER A  27      55.730  68.880  51.950  1.00  0.00            
ATOM    434  N   LEU A  28      57.240  67.520  51.000  1.00  0.00            
ATOM    435  H   LEU A  28      57.840  66.720  51.160  1.00  0.00            
ATOM    436  CA  LEU A  28      57.440  68.300  49.810  1.00  0.00            
ATOM    437  HA  LEU A  28      57.640  69.340  50.080  1.00  0.00            
ATOM    438  CB  LEU A  28      58.710  67.780  49.080  1.00  0.00            
ATOM    439  HB2 LEU A  28      59.560  67.870  49.750  1.00  0.00            
ATOM    440  HB3 LEU A  28      58.560  66.730  48.820  1.00  0.00            
ATOM    441  CG  LEU A  28      59.020  68.470  47.740  1.00  0.00            
ATOM    442  HG  LEU A  28      58.270  68.070  47.060  1.00  0.00            
ATOM    443  CD1 LEU A  28      59.120  70.030  47.830  1.00  0.00            
ATOM    444 1HD1 LEU A  28      59.730  70.450  48.630  1.00  0.00            
ATOM    445 2HD1 LEU A  28      59.500  70.490  46.920  1.00  0.00            
ATOM    446 3HD1 LEU A  28      58.120  70.370  48.100  1.00  0.00            
ATOM    447  CD2 LEU A  28      60.440  68.040  47.420  1.00  0.00            
ATOM    448 1HD2 LEU A  28      60.660  66.980  47.330  1.00  0.00            
ATOM    449 2HD2 LEU A  28      60.740  68.370  46.430  1.00  0.00            
ATOM    450 3HD2 LEU A  28      61.120  68.540  48.100  1.00  0.00            
ATOM    451  C   LEU A  28      56.240  68.270  48.830  1.00  0.00            
ATOM    452  O   LEU A  28      55.780  69.390  48.440  1.00  0.00            
ATOM    453  N   ALA A  29      55.780  67.050  48.370  1.00  0.00            
ATOM    454  H   ALA A  29      56.320  66.200  48.480  1.00  0.00            
ATOM    455  CA  ALA A  29      54.580  67.020  47.570  1.00  0.00            
ATOM    456  HA  ALA A  29      54.850  67.510  46.630  1.00  0.00            
ATOM    457  CB  ALA A  29      54.310  65.520  47.280  1.00  0.00            
ATOM    458  HB1 ALA A  29      54.150  64.910  48.170  1.00  0.00            
ATOM    459  HB2 ALA A  29      53.430  65.440  46.650  1.00  0.00            
ATOM    460  HB3 ALA A  29      55.180  65.020  46.850  1.00  0.00            
ATOM    461  C   ALA A  29      53.410  67.790  48.230  1.00  0.00            
ATOM    462  O   ALA A  29      52.590  68.440  47.500  1.00  0.00            
ATOM    463  N   SER A  30      53.310  67.800  49.520  1.00  0.00            
ATOM    464  H   SER A  30      53.960  67.210  50.020  1.00  0.00            
ATOM    465  CA  SER A  30      52.310  68.530  50.280  1.00  0.00            
ATOM    466  HA  SER A  30      51.350  68.150  49.930  1.00  0.00            
ATOM    467  CB  SER A  30      52.350  68.130  51.770  1.00  0.00            
ATOM    468  HB2 SER A  30      53.350  68.230  52.180  1.00  0.00            
ATOM    469  HB3 SER A  30      51.660  68.820  52.260  1.00  0.00            
ATOM    470  OG  SER A  30      51.910  66.770  51.860  1.00  0.00            
ATOM    471  HG  SER A  30      52.660  66.260  51.540  1.00  0.00            
ATOM    472  C   SER A  30      52.320  70.070  50.260  1.00  0.00            
ATOM    473  O   SER A  30      51.230  70.700  50.300  1.00  0.00            
ATOM    474  N   GLN A  31      53.490  70.640  49.950  1.00  0.00            
ATOM    475  H   GLN A  31      54.190  69.960  49.700  1.00  0.00            
ATOM    476  CA  GLN A  31      53.760  72.090  49.630  1.00  0.00            
ATOM    477  HA  GLN A  31      52.850  72.620  49.930  1.00  0.00            
ATOM    478  CB  GLN A  31      54.990  72.570  50.430  1.00  0.00            
ATOM    479  HB2 GLN A  31      55.070  73.650  50.510  1.00  0.00            
ATOM    480  HB3 GLN A  31      54.900  72.230  51.460  1.00  0.00            
ATOM    481  CG  GLN A  31      56.340  72.150  49.880  1.00  0.00            
ATOM    482  HG2 GLN A  31      56.660  71.210  50.330  1.00  0.00            
ATOM    483  HG3 GLN A  31      56.160  72.070  48.810  1.00  0.00            
ATOM    484  CD  GLN A  31      57.400  73.170  50.200  1.00  0.00            
ATOM    485  OE1 GLN A  31      58.000  73.710  49.310  1.00  0.00            
ATOM    486  NE2 GLN A  31      57.820  73.280  51.420  1.00  0.00            
ATOM    487 1HE2 GLN A  31      58.570  73.940  51.580  1.00  0.00            
ATOM    488 2HE2 GLN A  31      57.400  72.700  52.140  1.00  0.00            
ATOM    489  C   GLN A  31      53.850  72.560  48.180  1.00  0.00            
ATOM    490  O   GLN A  31      54.110  73.760  47.890  1.00  0.00            
ATOM    491  N   CYS A  32      53.650  71.640  47.240  1.00  0.00            
ATOM    492  H   CYS A  32      53.230  70.760  47.510  1.00  0.00            
ATOM    493  CA  CYS A  32      53.730  71.940  45.810  1.00  0.00            
ATOM    494  HA  CYS A  32      53.950  73.000  45.680  1.00  0.00            
ATOM    495  CB  CYS A  32      55.020  71.250  45.190  1.00  0.00            
ATOM    496  HB2 CYS A  32      54.780  70.190  45.250  1.00  0.00            
ATOM    497  HB3 CYS A  32      55.200  71.450  44.130  1.00  0.00            
ATOM    498  SG  CYS A  32      56.480  71.560  46.090  1.00  0.00            
ATOM    499  HG  CYS A  32      56.110  70.810  47.130  1.00  0.00            
ATOM    500  C   CYS A  32      52.430  71.650  45.070  1.00  0.00            
ATOM    501  O   CYS A  32      51.630  70.840  45.560  1.00  0.00            
ATOM    502  N   THR A  33      52.220  72.120  43.850  1.00  0.00            
ATOM    503  H   THR A  33      52.870  72.840  43.560  1.00  0.00            
ATOM    504  CA  THR A  33      51.390  71.320  42.880  1.00  0.00            
ATOM    505  HA  THR A  33      50.400  71.150  43.290  1.00  0.00            
ATOM    506  CB  THR A  33      51.110  72.130  41.650  1.00  0.00            
ATOM    507  HB  THR A  33      50.290  71.570  41.200  1.00  0.00            
ATOM    508  CG2 THR A  33      50.490  73.540  42.020  1.00  0.00            
ATOM    509 1HG2 THR A  33      49.470  73.420  42.390  1.00  0.00            
ATOM    510 2HG2 THR A  33      51.150  74.070  42.710  1.00  0.00            
ATOM    511 3HG2 THR A  33      50.390  74.100  41.090  1.00  0.00            
ATOM    512  OG1 THR A  33      52.220  72.260  40.860  1.00  0.00            
ATOM    513  HG1 THR A  33      52.730  72.890  41.370  1.00  0.00            
ATOM    514  C   THR A  33      51.970  69.990  42.450  1.00  0.00            
ATOM    515  O   THR A  33      53.190  69.900  42.410  1.00  0.00            
ATOM    516  N   ALA A  34      51.180  69.090  41.890  1.00  0.00            
ATOM    517  H   ALA A  34      50.240  69.370  41.650  1.00  0.00            
ATOM    518  CA  ALA A  34      51.800  67.950  41.220  1.00  0.00            
ATOM    519  HA  ALA A  34      52.570  67.650  41.930  1.00  0.00            
ATOM    520  CB  ALA A  34      50.720  66.820  41.110  1.00  0.00            
ATOM    521  HB1 ALA A  34      50.580  66.520  42.150  1.00  0.00            
ATOM    522  HB2 ALA A  34      49.710  67.180  40.930  1.00  0.00            
ATOM    523  HB3 ALA A  34      51.010  65.950  40.520  1.00  0.00            
ATOM    524  C   ALA A  34      52.490  68.240  39.860  1.00  0.00            
ATOM    525  O   ALA A  34      53.590  67.730  39.550  1.00  0.00            
ATOM    526  N   GLN A  35      51.970  69.230  39.040  1.00  0.00            
ATOM    527  H   GLN A  35      51.150  69.700  39.400  1.00  0.00            
ATOM    528  CA  GLN A  35      52.510  69.800  37.740  1.00  0.00            
ATOM    529  HA  GLN A  35      52.400  69.000  37.010  1.00  0.00            
ATOM    530  CB  GLN A  35      51.590  70.950  37.290  1.00  0.00            
ATOM    531  HB2 GLN A  35      51.230  71.520  38.150  1.00  0.00            
ATOM    532  HB3 GLN A  35      52.120  71.570  36.560  1.00  0.00            
ATOM    533  CG  GLN A  35      50.390  70.410  36.540  1.00  0.00            
ATOM    534  HG2 GLN A  35      49.860  71.150  35.940  1.00  0.00            
ATOM    535  HG3 GLN A  35      50.700  69.620  35.860  1.00  0.00            
ATOM    536  CD  GLN A  35      49.250  69.840  37.450  1.00  0.00            
ATOM    537  OE1 GLN A  35      49.090  70.380  38.560  1.00  0.00            
ATOM    538  NE2 GLN A  35      48.290  69.040  37.050  1.00  0.00            
ATOM    539 1HE2 GLN A  35      47.480  68.880  37.620  1.00  0.00            
ATOM    540 2HE2 GLN A  35      48.400  68.800  36.070  1.00  0.00            
ATOM    541  C   GLN A  35      53.930  70.340  37.790  1.00  0.00            
ATOM    542  O   GLN A  35      54.690  70.080  36.890  1.00  0.00            
ATOM    543  N   GLU A  36      54.330  71.050  38.820  1.00  0.00            
ATOM    544  H   GLU A  36      53.640  71.180  39.550  1.00  0.00            
ATOM    545  CA  GLU A  36      55.740  71.410  39.100  1.00  0.00            
ATOM    546  HA  GLU A  36      56.290  71.580  38.180  1.00  0.00            
ATOM    547  CB  GLU A  36      55.810  72.750  39.980  1.00  0.00            
ATOM    548  HB2 GLU A  36      56.780  73.240  39.940  1.00  0.00            
ATOM    549  HB3 GLU A  36      55.060  73.460  39.630  1.00  0.00            
ATOM    550  CG  GLU A  36      55.480  72.520  41.410  1.00  0.00            
ATOM    551  HG2 GLU A  36      54.650  71.810  41.410  1.00  0.00            
ATOM    552  HG3 GLU A  36      56.330  72.110  41.950  1.00  0.00            
ATOM    553  CD  GLU A  36      54.990  73.840  42.070  1.00  0.00            
ATOM    554  OE1 GLU A  36      55.870  74.690  42.350  1.00  0.00            
ATOM    555  OE2 GLU A  36      53.810  74.030  42.470  1.00  0.00            
ATOM    556  C   GLU A  36      56.530  70.320  39.790  1.00  0.00            
ATOM    557  O   GLU A  36      57.740  70.220  39.500  1.00  0.00            
ATOM    558  N   LEU A  37      55.940  69.360  40.530  1.00  0.00            
ATOM    559  H   LEU A  37      54.940  69.440  40.640  1.00  0.00            
ATOM    560  CA  LEU A  37      56.580  68.210  41.130  1.00  0.00            
ATOM    561  HA  LEU A  37      57.530  68.470  41.600  1.00  0.00            
ATOM    562  CB  LEU A  37      55.670  67.480  42.160  1.00  0.00            
ATOM    563  HB2 LEU A  37      55.240  68.250  42.790  1.00  0.00            
ATOM    564  HB3 LEU A  37      54.830  66.930  41.740  1.00  0.00            
ATOM    565  CG  LEU A  37      56.270  66.450  43.120  1.00  0.00            
ATOM    566  HG  LEU A  37      56.890  65.770  42.520  1.00  0.00            
ATOM    567  CD1 LEU A  37      57.180  67.030  44.240  1.00  0.00            
ATOM    568 1HD1 LEU A  37      57.410  66.320  45.040  1.00  0.00            
ATOM    569 2HD1 LEU A  37      58.040  67.550  43.820  1.00  0.00            
ATOM    570 3HD1 LEU A  37      56.580  67.760  44.780  1.00  0.00            
ATOM    571  CD2 LEU A  37      55.200  65.700  43.860  1.00  0.00            
ATOM    572 1HD2 LEU A  37      54.530  66.420  44.320  1.00  0.00            
ATOM    573 2HD2 LEU A  37      54.770  65.040  43.110  1.00  0.00            
ATOM    574 3HD2 LEU A  37      55.760  65.150  44.620  1.00  0.00            
ATOM    575  C   LEU A  37      57.100  67.240  40.060  1.00  0.00            
ATOM    576  O   LEU A  37      58.250  66.780  40.190  1.00  0.00            
ATOM    577  N   VAL A  38      56.250  66.850  39.120  1.00  0.00            
ATOM    578  H   VAL A  38      55.320  67.240  39.100  1.00  0.00            
ATOM    579  CA  VAL A  38      56.570  65.960  37.990  1.00  0.00            
ATOM    580  HA  VAL A  38      57.250  65.170  38.310  1.00  0.00            
ATOM    581  CB  VAL A  38      55.380  65.300  37.270  1.00  0.00            
ATOM    582  HB  VAL A  38      55.760  64.450  36.710  1.00  0.00            
ATOM    583  CG1 VAL A  38      54.440  64.650  38.230  1.00  0.00            
ATOM    584 1HG1 VAL A  38      53.730  65.390  38.600  1.00  0.00            
ATOM    585 2HG1 VAL A  38      53.920  63.780  37.830  1.00  0.00            
ATOM    586 3HG1 VAL A  38      54.940  64.320  39.140  1.00  0.00            
ATOM    587  CG2 VAL A  38      54.560  66.270  36.450  1.00  0.00            
ATOM    588 1HG2 VAL A  38      53.830  65.760  35.830  1.00  0.00            
ATOM    589 2HG2 VAL A  38      54.210  67.120  37.040  1.00  0.00            
ATOM    590 3HG2 VAL A  38      55.240  66.680  35.700  1.00  0.00            
ATOM    591  C   VAL A  38      57.550  66.600  36.980  1.00  0.00            
ATOM    592  O   VAL A  38      58.470  65.950  36.480  1.00  0.00            
ATOM    593  N   MET A  39      57.550  67.870  36.800  1.00  0.00            
ATOM    594  H   MET A  39      56.870  68.460  37.250  1.00  0.00            
ATOM    595  CA  MET A  39      58.610  68.610  36.060  1.00  0.00            
ATOM    596  HA  MET A  39      58.690  68.260  35.030  1.00  0.00            
ATOM    597  CB  MET A  39      58.120  70.030  35.780  1.00  0.00            
ATOM    598  HB2 MET A  39      57.190  69.900  35.220  1.00  0.00            
ATOM    599  HB3 MET A  39      57.850  70.460  36.740  1.00  0.00            
ATOM    600  CG  MET A  39      59.170  70.960  35.150  1.00  0.00            
ATOM    601  HG2 MET A  39      58.580  71.760  34.700  1.00  0.00            
ATOM    602  HG3 MET A  39      59.850  71.250  35.950  1.00  0.00            
ATOM    603  SD  MET A  39      60.220  70.340  33.760  1.00  0.00            
ATOM    604  CE  MET A  39      61.350  71.660  33.900  1.00  0.00            
ATOM    605  HE1 MET A  39      61.970  71.430  34.770  1.00  0.00            
ATOM    606  HE2 MET A  39      62.120  71.660  33.130  1.00  0.00            
ATOM    607  HE3 MET A  39      60.860  72.640  33.880  1.00  0.00            
ATOM    608  C   MET A  39      60.010  68.560  36.740  1.00  0.00            
ATOM    609  O   MET A  39      60.960  68.120  36.130  1.00  0.00            
ATOM    610  N   THR A  40      60.080  68.970  37.970  1.00  0.00            
ATOM    611  H   THR A  40      59.390  69.610  38.340  1.00  0.00            
ATOM    612  CA  THR A  40      61.230  68.770  38.900  1.00  0.00            
ATOM    613  HA  THR A  40      62.040  69.370  38.490  1.00  0.00            
ATOM    614  CB  THR A  40      61.060  69.530  40.200  1.00  0.00            
ATOM    615  HB  THR A  40      60.260  69.070  40.780  1.00  0.00            
ATOM    616  CG2 THR A  40      62.340  69.510  41.020  1.00  0.00            
ATOM    617 1HG2 THR A  40      62.360  68.570  41.560  1.00  0.00            
ATOM    618 2HG2 THR A  40      63.220  69.840  40.460  1.00  0.00            
ATOM    619 3HG2 THR A  40      62.260  70.240  41.830  1.00  0.00            
ATOM    620  OG1 THR A  40      60.710  70.840  39.980  1.00  0.00            
ATOM    621  HG1 THR A  40      60.130  71.070  40.710  1.00  0.00            
ATOM    622  C   THR A  40      61.740  67.300  39.010  1.00  0.00            
ATOM    623  O   THR A  40      62.920  67.110  39.040  1.00  0.00            
ATOM    624  N   LEU A  41      60.810  66.320  39.000  1.00  0.00            
ATOM    625  H   LEU A  41      59.830  66.580  38.980  1.00  0.00            
ATOM    626  CA  LEU A  41      61.190  64.870  39.060  1.00  0.00            
ATOM    627  HA  LEU A  41      61.990  64.760  39.790  1.00  0.00            
ATOM    628  CB  LEU A  41      60.070  63.870  39.480  1.00  0.00            
ATOM    629  HB2 LEU A  41      59.170  64.020  38.880  1.00  0.00            
ATOM    630  HB3 LEU A  41      60.410  62.840  39.350  1.00  0.00            
ATOM    631  CG  LEU A  41      59.700  63.840  41.040  1.00  0.00            
ATOM    632  HG  LEU A  41      59.530  64.880  41.330  1.00  0.00            
ATOM    633  CD1 LEU A  41      58.460  63.130  41.390  1.00  0.00            
ATOM    634 1HD1 LEU A  41      58.550  62.080  41.110  1.00  0.00            
ATOM    635 2HD1 LEU A  41      58.370  63.180  42.480  1.00  0.00            
ATOM    636 3HD1 LEU A  41      57.660  63.590  40.820  1.00  0.00            
ATOM    637  CD2 LEU A  41      60.860  63.280  41.850  1.00  0.00            
ATOM    638 1HD2 LEU A  41      60.480  62.960  42.820  1.00  0.00            
ATOM    639 2HD2 LEU A  41      61.230  62.450  41.250  1.00  0.00            
ATOM    640 3HD2 LEU A  41      61.650  64.030  41.880  1.00  0.00            
ATOM    641  C   LEU A  41      61.850  64.510  37.720  1.00  0.00            
ATOM    642  O   LEU A  41      62.630  63.530  37.640  1.00  0.00            
ATOM    643  N   ASN A  42      61.340  65.050  36.630  1.00  0.00            
ATOM    644  H   ASN A  42      60.470  65.570  36.620  1.00  0.00            
ATOM    645  CA  ASN A  42      61.830  64.750  35.240  1.00  0.00            
ATOM    646  HA  ASN A  42      62.040  63.680  35.210  1.00  0.00            
ATOM    647  CB  ASN A  42      60.760  65.030  34.160  1.00  0.00            
ATOM    648  HB2 ASN A  42      59.850  64.550  34.510  1.00  0.00            
ATOM    649  HB3 ASN A  42      60.630  66.110  34.160  1.00  0.00            
ATOM    650  CG  ASN A  42      61.180  64.620  32.800  1.00  0.00            
ATOM    651  OD1 ASN A  42      61.270  63.420  32.540  1.00  0.00            
ATOM    652  ND2 ASN A  42      61.400  65.630  32.010  1.00  0.00            
ATOM    653 1HD2 ASN A  42      61.770  65.590  31.070  1.00  0.00            
ATOM    654 2HD2 ASN A  42      61.170  66.570  32.300  1.00  0.00            
ATOM    655  C   ASN A  42      63.160  65.450  34.920  1.00  0.00            
ATOM    656  O   ASN A  42      64.060  64.820  34.300  1.00  0.00            
ATOM    657  N   GLU A  43      63.360  66.650  35.470  1.00  0.00            
ATOM    658  H   GLU A  43      62.580  67.070  35.950  1.00  0.00            
ATOM    659  CA  GLU A  43      64.730  67.260  35.570  1.00  0.00            
ATOM    660  HA  GLU A  43      65.200  67.370  34.590  1.00  0.00            
ATOM    661  CB  GLU A  43      64.620  68.570  36.340  1.00  0.00            
ATOM    662  HB2 GLU A  43      63.840  69.240  35.980  1.00  0.00            
ATOM    663  HB3 GLU A  43      64.360  68.360  37.380  1.00  0.00            
ATOM    664  CG  GLU A  43      65.930  69.480  36.230  1.00  0.00            
ATOM    665  HG2 GLU A  43      66.030  69.970  37.200  1.00  0.00            
ATOM    666  HG3 GLU A  43      66.840  68.890  36.180  1.00  0.00            
ATOM    667  CD  GLU A  43      66.000  70.480  35.080  1.00  0.00            
ATOM    668  OE1 GLU A  43      65.570  71.650  35.180  1.00  0.00            
ATOM    669  OE2 GLU A  43      66.450  70.050  34.020  1.00  0.00            
ATOM    670  C   GLU A  43      65.720  66.390  36.330  1.00  0.00            
ATOM    671  O   GLU A  43      66.870  66.380  35.900  1.00  0.00            
ATOM    672  N   LEU A  44      65.310  65.760  37.370  1.00  0.00            
ATOM    673  H   LEU A  44      64.400  65.900  37.780  1.00  0.00            
ATOM    674  CA  LEU A  44      66.160  64.790  38.130  1.00  0.00            
ATOM    675  HA  LEU A  44      67.140  65.260  38.160  1.00  0.00            
ATOM    676  CB  LEU A  44      65.460  64.510  39.560  1.00  0.00            
ATOM    677  HB2 LEU A  44      65.070  65.440  39.980  1.00  0.00            
ATOM    678  HB3 LEU A  44      64.740  63.690  39.510  1.00  0.00            
ATOM    679  CG  LEU A  44      66.500  64.060  40.650  1.00  0.00            
ATOM    680  HG  LEU A  44      66.950  63.130  40.310  1.00  0.00            
ATOM    681  CD1 LEU A  44      67.660  65.000  40.890  1.00  0.00            
ATOM    682 1HD1 LEU A  44      68.370  64.550  41.590  1.00  0.00            
ATOM    683 2HD1 LEU A  44      68.230  65.320  40.020  1.00  0.00            
ATOM    684 3HD1 LEU A  44      67.240  65.860  41.410  1.00  0.00            
ATOM    685  CD2 LEU A  44      65.780  63.790  41.930  1.00  0.00            
ATOM    686 1HD2 LEU A  44      65.410  64.710  42.380  1.00  0.00            
ATOM    687 2HD2 LEU A  44      64.880  63.190  41.790  1.00  0.00            
ATOM    688 3HD2 LEU A  44      66.440  63.240  42.600  1.00  0.00            
ATOM    689  C   LEU A  44      66.410  63.400  37.420  1.00  0.00            
ATOM    690  O   LEU A  44      67.490  62.930  37.230  1.00  0.00            
ATOM    691  N   PHE A  45      65.260  62.800  37.000  1.00  0.00            
ATOM    692  H   PHE A  45      64.400  63.260  37.260  1.00  0.00            
ATOM    693  CA  PHE A  45      65.350  61.460  36.460  1.00  0.00            
ATOM    694  HA  PHE A  45      66.060  60.960  37.110  1.00  0.00            
ATOM    695  CB  PHE A  45      64.050  60.790  36.550  1.00  0.00            
ATOM    696  HB2 PHE A  45      63.300  61.320  35.960  1.00  0.00            
ATOM    697  HB3 PHE A  45      64.140  59.840  36.020  1.00  0.00            
ATOM    698  CG  PHE A  45      63.650  60.480  38.030  1.00  0.00            
ATOM    699  CD1 PHE A  45      64.500  60.330  39.200  1.00  0.00            
ATOM    700  HD1 PHE A  45      65.560  60.530  39.230  1.00  0.00            
ATOM    701  CE1 PHE A  45      64.000  59.950  40.470  1.00  0.00            
ATOM    702  HE1 PHE A  45      64.710  59.880  41.280  1.00  0.00            
ATOM    703  CZ  PHE A  45      62.570  59.990  40.660  1.00  0.00            
ATOM    704  HZ  PHE A  45      62.130  59.930  41.650  1.00  0.00            
ATOM    705  CE2 PHE A  45      61.760  60.160  39.540  1.00  0.00            
ATOM    706  HE2 PHE A  45      60.730  60.430  39.700  1.00  0.00            
ATOM    707  CD2 PHE A  45      62.270  60.400  38.260  1.00  0.00            
ATOM    708  HD2 PHE A  45      61.600  60.630  37.450  1.00  0.00            
ATOM    709  C   PHE A  45      66.020  61.460  35.050  1.00  0.00            
ATOM    710  O   PHE A  45      66.800  60.590  34.690  1.00  0.00            
ATOM    711  N   ALA A  46      65.880  62.550  34.210  1.00  0.00            
ATOM    712  H   ALA A  46      65.110  63.150  34.480  1.00  0.00            
ATOM    713  CA  ALA A  46      66.590  62.640  32.900  1.00  0.00            
ATOM    714  HA  ALA A  46      66.570  61.750  32.270  1.00  0.00            
ATOM    715  CB  ALA A  46      65.800  63.640  32.050  1.00  0.00            
ATOM    716  HB1 ALA A  46      64.750  63.330  32.030  1.00  0.00            
ATOM    717  HB2 ALA A  46      65.910  64.670  32.390  1.00  0.00            
ATOM    718  HB3 ALA A  46      66.080  63.630  31.000  1.00  0.00            
ATOM    719  C   ALA A  46      68.100  62.950  33.080  1.00  0.00            
ATOM    720  O   ALA A  46      68.830  62.810  32.130  1.00  0.00            
ATOM    721  N   ARG A  47      68.570  63.460  34.220  1.00  0.00            
ATOM    722  H   ARG A  47      67.950  63.820  34.930  1.00  0.00            
ATOM    723  CA  ARG A  47      70.010  63.330  34.570  1.00  0.00            
ATOM    724  HA  ARG A  47      70.540  63.540  33.640  1.00  0.00            
ATOM    725  CB  ARG A  47      70.270  64.290  35.670  1.00  0.00            
ATOM    726  HB2 ARG A  47      69.720  63.930  36.540  1.00  0.00            
ATOM    727  HB3 ARG A  47      71.310  64.170  35.960  1.00  0.00            
ATOM    728  CG  ARG A  47      70.170  65.720  35.240  1.00  0.00            
ATOM    729  HG2 ARG A  47      70.930  65.970  34.500  1.00  0.00            
ATOM    730  HG3 ARG A  47      69.180  65.880  34.800  1.00  0.00            
ATOM    731  CD  ARG A  47      70.470  66.630  36.390  1.00  0.00            
ATOM    732  HD2 ARG A  47      69.600  66.580  37.050  1.00  0.00            
ATOM    733  HD3 ARG A  47      71.380  66.270  36.870  1.00  0.00            
ATOM    734  NE  ARG A  47      70.590  68.020  36.020  1.00  0.00            
ATOM    735  HE  ARG A  47      69.780  68.630  35.990  1.00  0.00            
ATOM    736  CZ  ARG A  47      71.750  68.590  35.700  1.00  0.00            
ATOM    737  NH1 ARG A  47      72.860  67.910  35.700  1.00  0.00            
ATOM    738 1HH1 ARG A  47      72.820  66.900  35.790  1.00  0.00            
ATOM    739 2HH1 ARG A  47      73.710  68.450  35.720  1.00  0.00            
ATOM    740  NH2 ARG A  47      71.800  69.900  35.470  1.00  0.00            
ATOM    741 1HH2 ARG A  47      70.930  70.420  35.410  1.00  0.00            
ATOM    742 2HH2 ARG A  47      72.650  70.420  35.290  1.00  0.00            
ATOM    743  C   ARG A  47      70.440  61.890  35.040  1.00  0.00            
ATOM    744  O   ARG A  47      71.430  61.380  34.520  1.00  0.00            
ATOM    745  N   PHE A  48      69.580  61.230  35.770  1.00  0.00            
ATOM    746  H   PHE A  48      68.690  61.620  36.050  1.00  0.00            
ATOM    747  CA  PHE A  48      69.790  59.830  36.260  1.00  0.00            
ATOM    748  HA  PHE A  48      70.720  59.810  36.820  1.00  0.00            
ATOM    749  CB  PHE A  48      68.740  59.490  37.270  1.00  0.00            
ATOM    750  HB2 PHE A  48      67.700  59.510  36.950  1.00  0.00            
ATOM    751  HB3 PHE A  48      68.940  58.430  37.450  1.00  0.00            
ATOM    752  CG  PHE A  48      68.840  60.160  38.660  1.00  0.00            
ATOM    753  CD1 PHE A  48      69.820  61.190  38.950  1.00  0.00            
ATOM    754  HD1 PHE A  48      70.500  61.490  38.170  1.00  0.00            
ATOM    755  CE1 PHE A  48      70.040  61.590  40.270  1.00  0.00            
ATOM    756  HE1 PHE A  48      70.790  62.330  40.500  1.00  0.00            
ATOM    757  CZ  PHE A  48      69.200  61.100  41.310  1.00  0.00            
ATOM    758  HZ  PHE A  48      69.360  61.490  42.310  1.00  0.00            
ATOM    759  CE2 PHE A  48      68.290  60.100  41.040  1.00  0.00            
ATOM    760  HE2 PHE A  48      67.720  59.720  41.880  1.00  0.00            
ATOM    761  CD2 PHE A  48      68.220  59.620  39.750  1.00  0.00            
ATOM    762  HD2 PHE A  48      67.660  58.710  39.580  1.00  0.00            
ATOM    763  C   PHE A  48      69.760  58.740  35.200  1.00  0.00            
ATOM    764  O   PHE A  48      70.640  57.970  35.230  1.00  0.00            
ATOM    765  N   ASP A  49      68.920  58.850  34.170  1.00  0.00            
ATOM    766  H   ASP A  49      68.180  59.530  34.260  1.00  0.00            
ATOM    767  CA  ASP A  49      68.870  58.000  32.990  1.00  0.00            
ATOM    768  HA  ASP A  49      68.950  56.960  33.310  1.00  0.00            
ATOM    769  CB  ASP A  49      67.500  58.230  32.330  1.00  0.00            
ATOM    770  HB2 ASP A  49      67.290  59.290  32.470  1.00  0.00            
ATOM    771  HB3 ASP A  49      67.540  57.890  31.300  1.00  0.00            
ATOM    772  CG  ASP A  49      66.270  57.600  32.960  1.00  0.00            
ATOM    773  OD1 ASP A  49      66.330  57.030  34.070  1.00  0.00            
ATOM    774  OD2 ASP A  49      65.220  57.670  32.290  1.00  0.00            
ATOM    775  C   ASP A  49      69.990  58.120  31.960  1.00  0.00            
ATOM    776  O   ASP A  49      70.310  57.190  31.210  1.00  0.00            
ATOM    777  N   LYS A  50      70.590  59.350  31.890  1.00  0.00            
ATOM    778  H   LYS A  50      70.110  60.060  32.420  1.00  0.00            
ATOM    779  CA  LYS A  50      71.840  59.640  31.140  1.00  0.00            
ATOM    780  HA  LYS A  50      71.790  59.100  30.190  1.00  0.00            
ATOM    781  CB  LYS A  50      72.070  61.170  30.990  1.00  0.00            
ATOM    782  HB2 LYS A  50      71.170  61.530  30.500  1.00  0.00            
ATOM    783  HB3 LYS A  50      72.130  61.650  31.970  1.00  0.00            
ATOM    784  CG  LYS A  50      73.290  61.540  30.060  1.00  0.00            
ATOM    785  HG2 LYS A  50      74.170  61.100  30.530  1.00  0.00            
ATOM    786  HG3 LYS A  50      73.140  61.120  29.070  1.00  0.00            
ATOM    787  CD  LYS A  50      73.420  63.050  29.870  1.00  0.00            
ATOM    788  HD2 LYS A  50      72.490  63.410  29.430  1.00  0.00            
ATOM    789  HD3 LYS A  50      73.570  63.680  30.750  1.00  0.00            
ATOM    790  CE  LYS A  50      74.510  63.330  28.830  1.00  0.00            
ATOM    791  HE2 LYS A  50      74.530  62.570  28.050  1.00  0.00            
ATOM    792  HE3 LYS A  50      74.270  64.270  28.340  1.00  0.00            
ATOM    793  NZ  LYS A  50      75.860  63.350  29.370  1.00  0.00            
ATOM    794  HZ1 LYS A  50      76.580  63.490  28.670  1.00  0.00            
ATOM    795  HZ2 LYS A  50      75.980  64.060  30.070  1.00  0.00            
ATOM    796  HZ3 LYS A  50      76.250  62.470  29.680  1.00  0.00            
ATOM    797  C   LYS A  50      73.000  58.980  31.890  1.00  0.00            
ATOM    798  O   LYS A  50      73.580  58.000  31.450  1.00  0.00            
ATOM    799  N   LEU A  51      73.410  59.520  33.000  1.00  0.00            
ATOM    800  H   LEU A  51      72.820  60.190  33.480  1.00  0.00            
ATOM    801  CA  LEU A  51      74.520  59.120  33.810  1.00  0.00            
ATOM    802  HA  LEU A  51      75.480  59.330  33.340  1.00  0.00            
ATOM    803  CB  LEU A  51      74.410  59.820  35.220  1.00  0.00            
ATOM    804  HB2 LEU A  51      73.340  59.950  35.400  1.00  0.00            
ATOM    805  HB3 LEU A  51      74.710  59.120  36.000  1.00  0.00            
ATOM    806  CG  LEU A  51      75.100  61.230  35.350  1.00  0.00            
ATOM    807  HG  LEU A  51      76.180  61.240  35.530  1.00  0.00            
ATOM    808  CD1 LEU A  51      75.060  62.120  34.060  1.00  0.00            
ATOM    809 1HD1 LEU A  51      75.560  63.050  34.310  1.00  0.00            
ATOM    810 2HD1 LEU A  51      75.520  61.560  33.240  1.00  0.00            
ATOM    811 3HD1 LEU A  51      74.040  62.260  33.700  1.00  0.00            
ATOM    812  CD2 LEU A  51      74.520  62.030  36.430  1.00  0.00            
ATOM    813 1HD2 LEU A  51      74.660  61.580  37.410  1.00  0.00            
ATOM    814 2HD2 LEU A  51      74.980  63.020  36.450  1.00  0.00            
ATOM    815 3HD2 LEU A  51      73.470  62.190  36.180  1.00  0.00            
ATOM    816  C   LEU A  51      74.450  57.630  34.130  1.00  0.00            
ATOM    817  O   LEU A  51      75.490  56.970  34.240  1.00  0.00            
ATOM    818  N   ALA A  52      73.270  56.950  34.310  1.00  0.00            
ATOM    819  H   ALA A  52      72.450  57.530  34.340  1.00  0.00            
ATOM    820  CA  ALA A  52      73.320  55.520  34.590  1.00  0.00            
ATOM    821  HA  ALA A  52      73.950  55.220  35.430  1.00  0.00            
ATOM    822  CB  ALA A  52      71.890  54.970  34.890  1.00  0.00            
ATOM    823  HB1 ALA A  52      71.920  53.920  35.190  1.00  0.00            
ATOM    824  HB2 ALA A  52      71.410  55.420  35.760  1.00  0.00            
ATOM    825  HB3 ALA A  52      71.240  55.110  34.020  1.00  0.00            
ATOM    826  C   ALA A  52      73.950  54.770  33.420  1.00  0.00            
ATOM    827  O   ALA A  52      74.780  53.890  33.700  1.00  0.00            
ATOM    828  N   ALA A  53      73.600  55.170  32.190  1.00  0.00            
ATOM    829  H   ALA A  53      73.060  56.000  32.020  1.00  0.00            
ATOM    830  CA  ALA A  53      74.160  54.540  30.960  1.00  0.00            
ATOM    831  HA  ALA A  53      74.070  53.460  31.110  1.00  0.00            
ATOM    832  CB  ALA A  53      73.220  54.950  29.860  1.00  0.00            
ATOM    833  HB1 ALA A  53      73.470  54.570  28.870  1.00  0.00            
ATOM    834  HB2 ALA A  53      72.270  54.460  30.080  1.00  0.00            
ATOM    835  HB3 ALA A  53      72.970  56.010  29.890  1.00  0.00            
ATOM    836  C   ALA A  53      75.560  54.860  30.750  1.00  0.00            
ATOM    837  O   ALA A  53      76.290  53.980  30.280  1.00  0.00            
ATOM    838  N   GLU A  54      76.100  56.010  31.150  1.00  0.00            
ATOM    839  H   GLU A  54      75.410  56.700  31.420  1.00  0.00            
ATOM    840  CA  GLU A  54      77.550  56.390  30.970  1.00  0.00            
ATOM    841  HA  GLU A  54      78.040  55.930  30.110  1.00  0.00            
ATOM    842  CB  GLU A  54      77.690  57.920  30.780  1.00  0.00            
ATOM    843  HB2 GLU A  54      77.000  58.240  31.560  1.00  0.00            
ATOM    844  HB3 GLU A  54      78.680  58.370  30.890  1.00  0.00            
ATOM    845  CG  GLU A  54      77.050  58.340  29.440  1.00  0.00            
ATOM    846  HG2 GLU A  54      77.740  58.070  28.640  1.00  0.00            
ATOM    847  HG3 GLU A  54      76.130  57.760  29.320  1.00  0.00            
ATOM    848  CD  GLU A  54      76.790  59.890  29.210  1.00  0.00            
ATOM    849  OE1 GLU A  54      75.860  60.290  28.510  1.00  0.00            
ATOM    850  OE2 GLU A  54      77.550  60.670  29.800  1.00  0.00            
ATOM    851  C   GLU A  54      78.450  55.770  32.070  1.00  0.00            
ATOM    852  O   GLU A  54      79.660  55.640  31.900  1.00  0.00            
ATOM    853  N   ASN A  55      77.850  55.360  33.160  1.00  0.00            
ATOM    854  H   ASN A  55      76.870  55.600  33.200  1.00  0.00            
ATOM    855  CA  ASN A  55      78.330  54.500  34.290  1.00  0.00            
ATOM    856  HA  ASN A  55      79.420  54.430  34.240  1.00  0.00            
ATOM    857  CB  ASN A  55      78.080  55.260  35.600  1.00  0.00            
ATOM    858  HB2 ASN A  55      77.000  55.330  35.720  1.00  0.00            
ATOM    859  HB3 ASN A  55      78.380  54.660  36.460  1.00  0.00            
ATOM    860  CG  ASN A  55      78.700  56.630  35.710  1.00  0.00            
ATOM    861  OD1 ASN A  55      79.790  56.820  36.240  1.00  0.00            
ATOM    862  ND2 ASN A  55      78.020  57.660  35.300  1.00  0.00            
ATOM    863 1HD2 ASN A  55      78.410  58.580  35.430  1.00  0.00            
ATOM    864 2HD2 ASN A  55      77.090  57.450  34.960  1.00  0.00            
ATOM    865  C   ASN A  55      77.820  53.020  34.240  1.00  0.00            
ATOM    866  O   ASN A  55      77.770  52.360  35.240  1.00  0.00            
ATOM    867  N   HIE A  56      77.600  52.570  33.030  1.00  0.00            
ATOM    868  H   HIE A  56      77.270  53.250  32.370  1.00  0.00            
ATOM    869  CA  HIE A  56      77.370  51.170  32.650  1.00  0.00            
ATOM    870  HA  HIE A  56      77.060  51.200  31.600  1.00  0.00            
ATOM    871  CB  HIE A  56      78.690  50.410  32.540  1.00  0.00            
ATOM    872  HB2 HIE A  56      79.100  50.160  33.520  1.00  0.00            
ATOM    873  HB3 HIE A  56      78.510  49.500  31.960  1.00  0.00            
ATOM    874  CG  HIE A  56      79.880  51.080  31.960  1.00  0.00            
ATOM    875  ND1 HIE A  56      80.030  51.360  30.590  1.00  0.00            
ATOM    876  CE1 HIE A  56      81.240  51.930  30.410  1.00  0.00            
ATOM    877  HE1 HIE A  56      81.770  52.220  29.510  1.00  0.00            
ATOM    878  NE2 HIE A  56      81.780  51.980  31.610  1.00  0.00            
ATOM    879  HE2 HIE A  56      82.730  52.310  31.630  1.00  0.00            
ATOM    880  CD2 HIE A  56      80.960  51.510  32.610  1.00  0.00            
ATOM    881  HD2 HIE A  56      81.300  51.540  33.640  1.00  0.00            
ATOM    882  C   HIE A  56      76.280  50.400  33.420  1.00  0.00            
ATOM    883  O   HIE A  56      76.270  49.200  33.420  1.00  0.00            
ATOM    884  N   CYS A  57      75.350  51.120  34.080  1.00  0.00            
ATOM    885  H   CYS A  57      75.420  52.130  34.030  1.00  0.00            
ATOM    886  CA  CYS A  57      74.150  50.550  34.750  1.00  0.00            
ATOM    887  HA  CYS A  57      74.390  49.540  35.100  1.00  0.00            
ATOM    888  CB  CYS A  57      73.810  51.460  35.930  1.00  0.00            
ATOM    889  HB2 CYS A  57      73.660  52.430  35.470  1.00  0.00            
ATOM    890  HB3 CYS A  57      72.830  51.170  36.320  1.00  0.00            
ATOM    891  SG  CYS A  57      75.130  51.910  37.190  1.00  0.00            
ATOM    892  HG  CYS A  57      76.150  52.090  36.350  1.00  0.00            
ATOM    893  C   CYS A  57      72.930  50.430  33.820  1.00  0.00            
ATOM    894  O   CYS A  57      72.670  51.350  33.040  1.00  0.00            
ATOM    895  N   LEU A  58      71.990  49.500  34.100  1.00  0.00            
ATOM    896  H   LEU A  58      72.220  48.830  34.810  1.00  0.00            
ATOM    897  CA  LEU A  58      70.580  49.380  33.660  1.00  0.00            
ATOM    898  HA  LEU A  58      70.350  49.890  32.730  1.00  0.00            
ATOM    899  CB  LEU A  58      70.360  47.880  33.470  1.00  0.00            
ATOM    900  HB2 LEU A  58      71.150  47.530  32.810  1.00  0.00            
ATOM    901  HB3 LEU A  58      70.340  47.410  34.450  1.00  0.00            
ATOM    902  CG  LEU A  58      69.150  47.410  32.650  1.00  0.00            
ATOM    903  HG  LEU A  58      69.320  47.670  31.610  1.00  0.00            
ATOM    904  CD1 LEU A  58      69.140  45.910  32.720  1.00  0.00            
ATOM    905 1HD1 LEU A  58      69.960  45.510  32.120  1.00  0.00            
ATOM    906 2HD1 LEU A  58      69.100  45.590  33.760  1.00  0.00            
ATOM    907 3HD1 LEU A  58      68.230  45.490  32.290  1.00  0.00            
ATOM    908  CD2 LEU A  58      67.780  47.930  33.120  1.00  0.00            
ATOM    909 1HD2 LEU A  58      67.660  47.750  34.190  1.00  0.00            
ATOM    910 2HD2 LEU A  58      67.720  48.990  32.870  1.00  0.00            
ATOM    911 3HD2 LEU A  58      67.020  47.450  32.500  1.00  0.00            
ATOM    912  C   LEU A  58      69.740  50.020  34.800  1.00  0.00            
ATOM    913  O   LEU A  58      69.880  49.620  35.990  1.00  0.00            
ATOM    914  N   ARG A  59      68.790  50.970  34.570  1.00  0.00            
ATOM    915  H   ARG A  59      68.670  51.180  33.590  1.00  0.00            
ATOM    916  CA  ARG A  59      67.760  51.480  35.520  1.00  0.00            
ATOM    917  HA  ARG A  59      68.140  51.570  36.540  1.00  0.00            
ATOM    918  CB  ARG A  59      67.150  52.860  35.170  1.00  0.00            
ATOM    919  HB2 ARG A  59      67.890  53.660  35.180  1.00  0.00            
ATOM    920  HB3 ARG A  59      66.740  52.820  34.160  1.00  0.00            
ATOM    921  CG  ARG A  59      66.140  53.300  36.270  1.00  0.00            
ATOM    922  HG2 ARG A  59      65.600  52.450  36.690  1.00  0.00            
ATOM    923  HG3 ARG A  59      66.790  53.600  37.090  1.00  0.00            
ATOM    924  CD  ARG A  59      65.130  54.340  35.840  1.00  0.00            
ATOM    925  HD2 ARG A  59      64.740  55.000  36.610  1.00  0.00            
ATOM    926  HD3 ARG A  59      65.650  55.030  35.170  1.00  0.00            
ATOM    927  NE  ARG A  59      64.080  53.720  35.010  1.00  0.00            
ATOM    928  HE  ARG A  59      64.090  52.720  34.870  1.00  0.00            
ATOM    929  CZ  ARG A  59      63.060  54.360  34.500  1.00  0.00            
ATOM    930  NH1 ARG A  59      63.000  55.670  34.320  1.00  0.00            
ATOM    931 1HH1 ARG A  59      63.810  56.230  34.550  1.00  0.00            
ATOM    932 2HH1 ARG A  59      62.380  55.940  33.570  1.00  0.00            
ATOM    933  NH2 ARG A  59      62.130  53.680  33.900  1.00  0.00            
ATOM    934 1HH2 ARG A  59      62.320  52.690  33.870  1.00  0.00            
ATOM    935 2HH2 ARG A  59      61.300  54.110  33.520  1.00  0.00            
ATOM    936  C   ARG A  59      66.620  50.470  35.680  1.00  0.00            
ATOM    937  O   ARG A  59      66.100  50.120  34.640  1.00  0.00            
ATOM    938  N   ILE A  60      66.200  50.120  36.900  1.00  0.00            
ATOM    939  H   ILE A  60      66.540  50.660  37.680  1.00  0.00            
ATOM    940  CA  ILE A  60      65.100  49.160  37.210  1.00  0.00            
ATOM    941  HA  ILE A  60      65.240  48.450  36.390  1.00  0.00            
ATOM    942  CB  ILE A  60      65.340  48.370  38.530  1.00  0.00            
ATOM    943  HB  ILE A  60      65.340  49.150  39.290  1.00  0.00            
ATOM    944  CG2 ILE A  60      64.130  47.450  38.830  1.00  0.00            
ATOM    945 1HG2 ILE A  60      64.270  47.130  39.860  1.00  0.00            
ATOM    946 2HG2 ILE A  60      63.170  47.940  38.700  1.00  0.00            
ATOM    947 3HG2 ILE A  60      64.270  46.560  38.220  1.00  0.00            
ATOM    948  CG1 ILE A  60      66.750  47.570  38.580  1.00  0.00            
ATOM    949 2HG1 ILE A  60      67.590  48.260  38.520  1.00  0.00            
ATOM    950 3HG1 ILE A  60      66.900  47.130  39.570  1.00  0.00            
ATOM    951  CD1 ILE A  60      66.910  46.470  37.560  1.00  0.00            
ATOM    952 1HD1 ILE A  60      67.970  46.210  37.570  1.00  0.00            
ATOM    953 2HD1 ILE A  60      66.310  45.570  37.720  1.00  0.00            
ATOM    954 3HD1 ILE A  60      66.720  46.770  36.530  1.00  0.00            
ATOM    955  C   ILE A  60      63.750  49.760  37.170  1.00  0.00            
ATOM    956  O   ILE A  60      62.890  49.420  36.280  1.00  0.00            
ATOM    957  N   LYS A  61      63.450  50.640  38.140  1.00  0.00            
ATOM    958  H   LYS A  61      64.150  50.900  38.810  1.00  0.00            
ATOM    959  CA  LYS A  61      62.160  51.350  38.390  1.00  0.00            
ATOM    960  HA  LYS A  61      61.630  51.570  37.460  1.00  0.00            
ATOM    961  CB  LYS A  61      61.270  50.350  39.170  1.00  0.00            
ATOM    962  HB2 LYS A  61      61.980  49.810  39.800  1.00  0.00            
ATOM    963  HB3 LYS A  61      60.520  50.900  39.740  1.00  0.00            
ATOM    964  CG  LYS A  61      60.550  49.370  38.340  1.00  0.00            
ATOM    965  HG2 LYS A  61      59.860  50.000  37.790  1.00  0.00            
ATOM    966  HG3 LYS A  61      61.270  48.720  37.850  1.00  0.00            
ATOM    967  CD  LYS A  61      59.680  48.460  39.190  1.00  0.00            
ATOM    968  HD2 LYS A  61      60.290  47.770  39.780  1.00  0.00            
ATOM    969  HD3 LYS A  61      59.030  49.090  39.800  1.00  0.00            
ATOM    970  CE  LYS A  61      58.790  47.530  38.400  1.00  0.00            
ATOM    971  HE2 LYS A  61      58.010  48.100  37.900  1.00  0.00            
ATOM    972  HE3 LYS A  61      59.360  46.990  37.640  1.00  0.00            
ATOM    973  NZ  LYS A  61      58.080  46.470  39.300  1.00  0.00            
ATOM    974  HZ1 LYS A  61      57.900  45.700  38.670  1.00  0.00            
ATOM    975  HZ2 LYS A  61      58.660  46.130  40.050  1.00  0.00            
ATOM    976  HZ3 LYS A  61      57.160  46.690  39.640  1.00  0.00            
ATOM    977  C   LYS A  61      62.080  52.710  39.110  1.00  0.00            
ATOM    978  O   LYS A  61      62.930  53.060  39.880  1.00  0.00            
ATOM    979  N   ILE A  62      61.010  53.420  38.810  1.00  0.00            
ATOM    980  H   ILE A  62      60.380  53.030  38.130  1.00  0.00            
ATOM    981  CA  ILE A  62      60.650  54.630  39.540  1.00  0.00            
ATOM    982  HA  ILE A  62      61.500  54.890  40.170  1.00  0.00            
ATOM    983  CB  ILE A  62      60.240  55.850  38.730  1.00  0.00            
ATOM    984  HB  ILE A  62      59.300  55.620  38.230  1.00  0.00            
ATOM    985  CG2 ILE A  62      60.040  57.110  39.640  1.00  0.00            
ATOM    986 1HG2 ILE A  62      59.400  56.820  40.470  1.00  0.00            
ATOM    987 2HG2 ILE A  62      60.950  57.440  40.140  1.00  0.00            
ATOM    988 3HG2 ILE A  62      59.610  57.910  39.030  1.00  0.00            
ATOM    989  CG1 ILE A  62      61.320  56.210  37.600  1.00  0.00            
ATOM    990 2HG1 ILE A  62      61.410  55.320  36.970  1.00  0.00            
ATOM    991 3HG1 ILE A  62      61.010  57.070  37.000  1.00  0.00            
ATOM    992  CD1 ILE A  62      62.760  56.530  38.140  1.00  0.00            
ATOM    993 1HD1 ILE A  62      62.900  57.420  38.760  1.00  0.00            
ATOM    994 2HD1 ILE A  62      62.990  55.680  38.790  1.00  0.00            
ATOM    995 3HD1 ILE A  62      63.460  56.670  37.320  1.00  0.00            
ATOM    996  C   ILE A  62      59.530  54.230  40.540  1.00  0.00            
ATOM    997  O   ILE A  62      58.420  53.860  40.120  1.00  0.00            
ATOM    998  N   LEU A  63      59.750  54.520  41.820  1.00  0.00            
ATOM    999  H   LEU A  63      60.590  55.050  42.010  1.00  0.00            
ATOM   1000  CA  LEU A  63      58.820  54.300  42.890  1.00  0.00            
ATOM   1001  HA  LEU A  63      57.870  54.070  42.410  1.00  0.00            
ATOM   1002  CB  LEU A  63      59.410  53.210  43.790  1.00  0.00            
ATOM   1003  HB2 LEU A  63      60.360  53.520  44.220  1.00  0.00            
ATOM   1004  HB3 LEU A  63      58.770  53.140  44.670  1.00  0.00            
ATOM   1005  CG  LEU A  63      59.540  51.780  43.240  1.00  0.00            
ATOM   1006  HG  LEU A  63      60.350  51.810  42.510  1.00  0.00            
ATOM   1007  CD1 LEU A  63      60.010  50.850  44.370  1.00  0.00            
ATOM   1008 1HD1 LEU A  63      60.320  49.900  43.930  1.00  0.00            
ATOM   1009 2HD1 LEU A  63      60.910  51.320  44.770  1.00  0.00            
ATOM   1010 3HD1 LEU A  63      59.170  50.760  45.070  1.00  0.00            
ATOM   1011  CD2 LEU A  63      58.280  51.300  42.520  1.00  0.00            
ATOM   1012 1HD2 LEU A  63      58.340  50.240  42.270  1.00  0.00            
ATOM   1013 2HD2 LEU A  63      57.380  51.510  43.110  1.00  0.00            
ATOM   1014 3HD2 LEU A  63      58.230  51.840  41.580  1.00  0.00            
ATOM   1015  C   LEU A  63      58.550  55.590  43.690  1.00  0.00            
ATOM   1016  O   LEU A  63      59.110  55.790  44.800  1.00  0.00            
ATOM   1017  N   GLY A  64      57.750  56.480  43.120  1.00  0.00            
ATOM   1018  H   GLY A  64      57.390  56.280  42.200  1.00  0.00            
ATOM   1019  CA  GLY A  64      57.340  57.740  43.670  1.00  0.00            
ATOM   1020  HA2 GLY A  64      56.610  58.130  42.960  1.00  0.00            
ATOM   1021  HA3 GLY A  64      56.890  57.710  44.660  1.00  0.00            
ATOM   1022  C   GLY A  64      58.530  58.720  43.630  1.00  0.00            
ATOM   1023  O   GLY A  64      58.690  59.450  42.620  1.00  0.00            
ATOM   1024  N   ASP A  65      59.430  58.490  44.560  1.00  0.00            
ATOM   1025  H   ASP A  65      59.300  57.720  45.200  1.00  0.00            
ATOM   1026  CA  ASP A  65      60.640  59.170  44.810  1.00  0.00            
ATOM   1027  HA  ASP A  65      60.810  59.850  43.970  1.00  0.00            
ATOM   1028  CB  ASP A  65      60.590  59.990  46.160  1.00  0.00            
ATOM   1029  HB2 ASP A  65      61.240  60.860  46.240  1.00  0.00            
ATOM   1030  HB3 ASP A  65      59.550  60.240  46.340  1.00  0.00            
ATOM   1031  CG  ASP A  65      60.970  59.120  47.440  1.00  0.00            
ATOM   1032  OD1 ASP A  65      60.620  57.940  47.490  1.00  0.00            
ATOM   1033  OD2 ASP A  65      61.420  59.550  48.550  1.00  0.00            
ATOM   1034  C   ASP A  65      61.930  58.360  44.770  1.00  0.00            
ATOM   1035  O   ASP A  65      62.980  58.940  44.730  1.00  0.00            
ATOM   1036  N   CYS A  66      61.810  57.000  44.740  1.00  0.00            
ATOM   1037  H   CYS A  66      60.880  56.620  44.840  1.00  0.00            
ATOM   1038  CA  CYS A  66      62.980  56.040  44.830  1.00  0.00            
ATOM   1039  HA  CYS A  66      63.860  56.530  45.250  1.00  0.00            
ATOM   1040  CB  CYS A  66      62.670  54.900  45.790  1.00  0.00            
ATOM   1041  HB2 CYS A  66      62.310  55.370  46.710  1.00  0.00            
ATOM   1042  HB3 CYS A  66      61.870  54.340  45.290  1.00  0.00            
ATOM   1043  SG  CYS A  66      64.170  54.020  46.010  1.00  0.00            
ATOM   1044  HG  CYS A  66      63.580  53.230  46.910  1.00  0.00            
ATOM   1045  C   CYS A  66      63.350  55.610  43.380  1.00  0.00            
ATOM   1046  O   CYS A  66      62.530  54.950  42.720  1.00  0.00            
ATOM   1047  N   TYR A  67      64.520  56.040  42.980  1.00  0.00            
ATOM   1048  H   TYR A  67      64.970  56.750  43.540  1.00  0.00            
ATOM   1049  CA  TYR A  67      65.410  55.410  41.890  1.00  0.00            
ATOM   1050  HA  TYR A  67      64.790  55.170  41.030  1.00  0.00            
ATOM   1051  CB  TYR A  67      66.420  56.480  41.500  1.00  0.00            
ATOM   1052  HB2 TYR A  67      66.070  57.510  41.590  1.00  0.00            
ATOM   1053  HB3 TYR A  67      67.250  56.630  42.190  1.00  0.00            
ATOM   1054  CG  TYR A  67      66.940  56.330  40.080  1.00  0.00            
ATOM   1055  CD1 TYR A  67      68.230  55.840  39.720  1.00  0.00            
ATOM   1056  HD1 TYR A  67      68.910  55.550  40.510  1.00  0.00            
ATOM   1057  CE1 TYR A  67      68.670  55.790  38.350  1.00  0.00            
ATOM   1058  HE1 TYR A  67      69.620  55.400  38.010  1.00  0.00            
ATOM   1059  CZ  TYR A  67      67.720  56.250  37.360  1.00  0.00            
ATOM   1060  OH  TYR A  67      68.110  56.220  36.030  1.00  0.00            
ATOM   1061  HH  TYR A  67      67.470  56.600  35.420  1.00  0.00            
ATOM   1062  CE2 TYR A  67      66.440  56.780  37.710  1.00  0.00            
ATOM   1063  HE2 TYR A  67      65.730  57.040  36.940  1.00  0.00            
ATOM   1064  CD2 TYR A  67      66.080  56.790  39.060  1.00  0.00            
ATOM   1065  HD2 TYR A  67      65.090  57.090  39.370  1.00  0.00            
ATOM   1066  C   TYR A  67      66.130  54.190  42.500  1.00  0.00            
ATOM   1067  O   TYR A  67      66.550  54.040  43.680  1.00  0.00            
ATOM   1068  N   TYR A  68      66.490  53.310  41.530  1.00  0.00            
ATOM   1069  H   TYR A  68      65.880  53.340  40.730  1.00  0.00            
ATOM   1070  CA  TYR A  68      67.460  52.180  41.750  1.00  0.00            
ATOM   1071  HA  TYR A  68      68.330  52.670  42.180  1.00  0.00            
ATOM   1072  CB  TYR A  68      66.990  51.140  42.780  1.00  0.00            
ATOM   1073  HB2 TYR A  68      67.840  50.480  42.970  1.00  0.00            
ATOM   1074  HB3 TYR A  68      66.860  51.640  43.740  1.00  0.00            
ATOM   1075  CG  TYR A  68      65.720  50.230  42.510  1.00  0.00            
ATOM   1076  CD1 TYR A  68      64.500  50.880  42.580  1.00  0.00            
ATOM   1077  HD1 TYR A  68      64.400  51.920  42.840  1.00  0.00            
ATOM   1078  CE1 TYR A  68      63.250  50.200  42.300  1.00  0.00            
ATOM   1079  HE1 TYR A  68      62.290  50.690  42.330  1.00  0.00            
ATOM   1080  CZ  TYR A  68      63.310  48.820  42.040  1.00  0.00            
ATOM   1081  OH  TYR A  68      62.270  48.010  41.750  1.00  0.00            
ATOM   1082  HH  TYR A  68      62.520  47.120  41.500  1.00  0.00            
ATOM   1083  CE2 TYR A  68      64.580  48.140  42.110  1.00  0.00            
ATOM   1084  HE2 TYR A  68      64.550  47.090  41.870  1.00  0.00            
ATOM   1085  CD2 TYR A  68      65.780  48.850  42.230  1.00  0.00            
ATOM   1086  HD2 TYR A  68      66.720  48.320  42.230  1.00  0.00            
ATOM   1087  C   TYR A  68      67.840  51.480  40.400  1.00  0.00            
ATOM   1088  O   TYR A  68      66.990  51.320  39.480  1.00  0.00            
ATOM   1089  N   CYS A  69      69.140  51.390  40.200  1.00  0.00            
ATOM   1090  H   CYS A  69      69.740  51.850  40.880  1.00  0.00            
ATOM   1091  CA  CYS A  69      69.900  50.980  39.010  1.00  0.00            
ATOM   1092  HA  CYS A  69      69.270  50.460  38.290  1.00  0.00            
ATOM   1093  CB  CYS A  69      70.410  52.180  38.280  1.00  0.00            
ATOM   1094  HB2 CYS A  69      70.780  51.790  37.330  1.00  0.00            
ATOM   1095  HB3 CYS A  69      69.590  52.860  38.040  1.00  0.00            
ATOM   1096  SG  CYS A  69      71.730  53.010  39.050  1.00  0.00            
ATOM   1097  HG  CYS A  69      71.090  52.960  40.220  1.00  0.00            
ATOM   1098  C   CYS A  69      70.950  49.970  39.390  1.00  0.00            
ATOM   1099  O   CYS A  69      71.510  49.930  40.490  1.00  0.00            
ATOM   1100  N   VAL A  70      71.330  49.080  38.530  1.00  0.00            
ATOM   1101  H   VAL A  70      70.980  49.080  37.580  1.00  0.00            
ATOM   1102  CA  VAL A  70      72.190  47.870  38.840  1.00  0.00            
ATOM   1103  HA  VAL A  70      72.540  48.030  39.860  1.00  0.00            
ATOM   1104  CB  VAL A  70      71.310  46.510  38.820  1.00  0.00            
ATOM   1105  HB  VAL A  70      71.920  45.650  39.100  1.00  0.00            
ATOM   1106  CG1 VAL A  70      70.040  46.460  39.670  1.00  0.00            
ATOM   1107 1HG1 VAL A  70      70.320  46.500  40.720  1.00  0.00            
ATOM   1108 2HG1 VAL A  70      69.540  47.360  39.330  1.00  0.00            
ATOM   1109 3HG1 VAL A  70      69.520  45.520  39.480  1.00  0.00            
ATOM   1110  CG2 VAL A  70      70.690  46.350  37.430  1.00  0.00            
ATOM   1111 1HG2 VAL A  70      70.010  47.180  37.240  1.00  0.00            
ATOM   1112 2HG2 VAL A  70      71.510  46.370  36.710  1.00  0.00            
ATOM   1113 3HG2 VAL A  70      70.140  45.430  37.260  1.00  0.00            
ATOM   1114  C   VAL A  70      73.380  47.720  37.900  1.00  0.00            
ATOM   1115  O   VAL A  70      73.270  48.200  36.770  1.00  0.00            
ATOM   1116  N   SER A  71      74.490  47.100  38.280  1.00  0.00            
ATOM   1117  H   SER A  71      74.500  46.810  39.250  1.00  0.00            
ATOM   1118  CA  SER A  71      75.720  46.920  37.380  1.00  0.00            
ATOM   1119  HA  SER A  71      75.540  47.230  36.350  1.00  0.00            
ATOM   1120  CB  SER A  71      76.870  47.830  37.930  1.00  0.00            
ATOM   1121  HB2 SER A  71      76.390  48.740  38.280  1.00  0.00            
ATOM   1122  HB3 SER A  71      77.320  47.260  38.750  1.00  0.00            
ATOM   1123  OG  SER A  71      77.870  48.030  36.940  1.00  0.00            
ATOM   1124  HG  SER A  71      77.530  48.580  36.230  1.00  0.00            
ATOM   1125  C   SER A  71      76.160  45.450  37.400  1.00  0.00            
ATOM   1126  O   SER A  71      76.130  44.850  38.430  1.00  0.00            
ATOM   1127  N   GLY A  72      76.620  44.990  36.220  1.00  0.00            
ATOM   1128  H   GLY A  72      76.800  45.700  35.520  1.00  0.00            
ATOM   1129  CA  GLY A  72      76.940  43.610  35.840  1.00  0.00            
ATOM   1130  HA2 GLY A  72      77.640  43.660  35.010  1.00  0.00            
ATOM   1131  HA3 GLY A  72      77.450  43.100  36.660  1.00  0.00            
ATOM   1132  C   GLY A  72      75.650  42.860  35.340  1.00  0.00            
ATOM   1133  O   GLY A  72      75.560  41.630  35.430  1.00  0.00            
ATOM   1134  N   LEU A  73      74.630  43.610  34.820  1.00  0.00            
ATOM   1135  H   LEU A  73      74.840  44.590  34.730  1.00  0.00            
ATOM   1136  CA  LEU A  73      73.510  43.020  34.090  1.00  0.00            
ATOM   1137  HA  LEU A  73      73.530  41.940  33.970  1.00  0.00            
ATOM   1138  CB  LEU A  73      72.240  43.140  34.990  1.00  0.00            
ATOM   1139  HB2 LEU A  73      72.140  44.140  35.400  1.00  0.00            
ATOM   1140  HB3 LEU A  73      71.480  43.210  34.220  1.00  0.00            
ATOM   1141  CG  LEU A  73      72.000  42.200  36.120  1.00  0.00            
ATOM   1142  HG  LEU A  73      72.250  41.170  35.860  1.00  0.00            
ATOM   1143  CD1 LEU A  73      72.820  42.580  37.410  1.00  0.00            
ATOM   1144 1HD1 LEU A  73      72.680  43.630  37.660  1.00  0.00            
ATOM   1145 2HD1 LEU A  73      72.410  42.010  38.250  1.00  0.00            
ATOM   1146 3HD1 LEU A  73      73.890  42.370  37.320  1.00  0.00            
ATOM   1147  CD2 LEU A  73      70.510  42.050  36.500  1.00  0.00            
ATOM   1148 1HD2 LEU A  73      70.070  42.990  36.830  1.00  0.00            
ATOM   1149 2HD2 LEU A  73      69.870  41.730  35.680  1.00  0.00            
ATOM   1150 3HD2 LEU A  73      70.480  41.260  37.240  1.00  0.00            
ATOM   1151  C   LEU A  73      73.340  43.660  32.730  1.00  0.00            
ATOM   1152  O   LEU A  73      73.820  44.790  32.630  1.00  0.00            
ATOM   1153  N   PRO A  74      72.960  42.970  31.650  1.00  0.00            
ATOM   1154  CD  PRO A  74      72.810  43.630  30.350  1.00  0.00            
ATOM   1155  HD2 PRO A  74      73.720  44.100  29.990  1.00  0.00            
ATOM   1156  HD3 PRO A  74      72.090  44.440  30.500  1.00  0.00            
ATOM   1157  CG  PRO A  74      72.220  42.610  29.380  1.00  0.00            
ATOM   1158  HG2 PRO A  74      72.940  42.350  28.600  1.00  0.00            
ATOM   1159  HG3 PRO A  74      71.290  42.970  28.930  1.00  0.00            
ATOM   1160  CB  PRO A  74      71.700  41.560  30.380  1.00  0.00            
ATOM   1161  HB2 PRO A  74      71.640  40.660  29.770  1.00  0.00            
ATOM   1162  HB3 PRO A  74      70.670  41.870  30.570  1.00  0.00            
ATOM   1163  CA  PRO A  74      72.630  41.530  31.600  1.00  0.00            
ATOM   1164  HA  PRO A  74      72.110  41.220  32.510  1.00  0.00            
ATOM   1165  C   PRO A  74      73.900  40.660  31.320  1.00  0.00            
ATOM   1166  O   PRO A  74      73.700  39.450  31.180  1.00  0.00            
ATOM   1167  N   GLU A  75      75.070  41.280  31.250  1.00  0.00            
ATOM   1168  H   GLU A  75      75.030  42.280  31.380  1.00  0.00            
ATOM   1169  CA  GLU A  75      76.370  40.590  30.970  1.00  0.00            
ATOM   1170  HA  GLU A  75      76.320  39.510  31.070  1.00  0.00            
ATOM   1171  CB  GLU A  75      77.010  41.000  29.590  1.00  0.00            
ATOM   1172  HB2 GLU A  75      76.960  42.080  29.450  1.00  0.00            
ATOM   1173  HB3 GLU A  75      78.080  40.800  29.560  1.00  0.00            
ATOM   1174  CG  GLU A  75      76.350  40.350  28.380  1.00  0.00            
ATOM   1175  HG2 GLU A  75      75.270  40.490  28.460  1.00  0.00            
ATOM   1176  HG3 GLU A  75      76.690  40.720  27.410  1.00  0.00            
ATOM   1177  CD  GLU A  75      76.510  38.840  28.250  1.00  0.00            
ATOM   1178  OE1 GLU A  75      77.240  38.060  28.900  1.00  0.00            
ATOM   1179  OE2 GLU A  75      75.750  38.260  27.440  1.00  0.00            
ATOM   1180  C   GLU A  75      77.360  41.060  32.130  1.00  0.00            
ATOM   1181  O   GLU A  75      77.380  42.160  32.690  1.00  0.00            
ATOM   1182  N   ALA A  76      78.260  40.060  32.440  1.00  0.00            
ATOM   1183  H   ALA A  76      78.230  39.200  31.900  1.00  0.00            
ATOM   1184  CA  ALA A  76      79.160  40.220  33.580  1.00  0.00            
ATOM   1185  HA  ALA A  76      78.500  40.700  34.300  1.00  0.00            
ATOM   1186  CB  ALA A  76      79.720  38.840  34.080  1.00  0.00            
ATOM   1187  HB1 ALA A  76      78.880  38.170  34.270  1.00  0.00            
ATOM   1188  HB2 ALA A  76      80.340  38.350  33.340  1.00  0.00            
ATOM   1189  HB3 ALA A  76      80.240  39.050  35.020  1.00  0.00            
ATOM   1190  C   ALA A  76      80.230  41.280  33.390  1.00  0.00            
ATOM   1191  O   ALA A  76      80.950  41.220  32.420  1.00  0.00            
ATOM   1192  N   ARG A  77      80.380  42.250  34.350  1.00  0.00            
ATOM   1193  H   ARG A  77      79.720  42.240  35.120  1.00  0.00            
ATOM   1194  CA  ARG A  77      81.570  43.180  34.460  1.00  0.00            
ATOM   1195  HA  ARG A  77      82.270  42.880  33.670  1.00  0.00            
ATOM   1196  CB  ARG A  77      81.210  44.720  34.280  1.00  0.00            
ATOM   1197  HB2 ARG A  77      80.240  44.780  34.770  1.00  0.00            
ATOM   1198  HB3 ARG A  77      81.880  45.360  34.850  1.00  0.00            
ATOM   1199  CG  ARG A  77      81.120  45.110  32.810  1.00  0.00            
ATOM   1200  HG2 ARG A  77      82.100  45.030  32.340  1.00  0.00            
ATOM   1201  HG3 ARG A  77      80.380  44.420  32.410  1.00  0.00            
ATOM   1202  CD  ARG A  77      80.480  46.470  32.670  1.00  0.00            
ATOM   1203  HD2 ARG A  77      79.590  46.500  33.300  1.00  0.00            
ATOM   1204  HD3 ARG A  77      81.180  47.250  32.970  1.00  0.00            
ATOM   1205  NE  ARG A  77      79.950  46.670  31.300  1.00  0.00            
ATOM   1206  HE  ARG A  77      79.230  46.020  31.020  1.00  0.00            
ATOM   1207  CZ  ARG A  77      80.340  47.570  30.430  1.00  0.00            
ATOM   1208  NH1 ARG A  77      81.430  48.300  30.620  1.00  0.00            
ATOM   1209 1HH1 ARG A  77      82.020  48.100  31.410  1.00  0.00            
ATOM   1210 2HH1 ARG A  77      81.590  49.030  29.940  1.00  0.00            
ATOM   1211  NH2 ARG A  77      79.800  47.630  29.230  1.00  0.00            
ATOM   1212 1HH2 ARG A  77      79.240  46.830  28.950  1.00  0.00            
ATOM   1213 2HH2 ARG A  77      80.110  48.310  28.550  1.00  0.00            
ATOM   1214  C   ARG A  77      82.330  42.900  35.780  1.00  0.00            
ATOM   1215  O   ARG A  77      81.680  42.890  36.850  1.00  0.00            
ATOM   1216  N   ALA A  78      83.640  42.880  35.810  1.00  0.00            
ATOM   1217  H   ALA A  78      84.040  42.790  34.890  1.00  0.00            
ATOM   1218  CA  ALA A  78      84.530  42.890  36.920  1.00  0.00            
ATOM   1219  HA  ALA A  78      84.160  42.230  37.710  1.00  0.00            
ATOM   1220  CB  ALA A  78      85.830  42.290  36.400  1.00  0.00            
ATOM   1221  HB1 ALA A  78      85.750  41.230  36.160  1.00  0.00            
ATOM   1222  HB2 ALA A  78      86.070  42.860  35.500  1.00  0.00            
ATOM   1223  HB3 ALA A  78      86.730  42.370  37.000  1.00  0.00            
ATOM   1224  C   ALA A  78      84.690  44.290  37.550  1.00  0.00            
ATOM   1225  O   ALA A  78      85.050  44.410  38.690  1.00  0.00            
ATOM   1226  N   ASP A  79      84.290  45.380  36.870  1.00  0.00            
ATOM   1227  H   ASP A  79      84.280  45.170  35.880  1.00  0.00            
ATOM   1228  CA  ASP A  79      84.110  46.730  37.370  1.00  0.00            
ATOM   1229  HA  ASP A  79      84.860  46.750  38.160  1.00  0.00            
ATOM   1230  CB  ASP A  79      84.590  47.820  36.370  1.00  0.00            
ATOM   1231  HB2 ASP A  79      83.860  47.850  35.560  1.00  0.00            
ATOM   1232  HB3 ASP A  79      84.540  48.780  36.880  1.00  0.00            
ATOM   1233  CG  ASP A  79      85.970  47.580  35.850  1.00  0.00            
ATOM   1234  OD1 ASP A  79      86.870  48.420  36.050  1.00  0.00            
ATOM   1235  OD2 ASP A  79      86.170  46.720  34.960  1.00  0.00            
ATOM   1236  C   ASP A  79      82.760  47.160  37.980  1.00  0.00            
ATOM   1237  O   ASP A  79      82.560  48.290  38.340  1.00  0.00            
ATOM   1238  N   HID A  80      81.860  46.210  38.190  1.00  0.00            
ATOM   1239  H   HID A  80      82.030  45.240  37.950  1.00  0.00            
ATOM   1240  CA  HID A  80      80.550  46.530  38.680  1.00  0.00            
ATOM   1241  HA  HID A  80      79.970  47.020  37.900  1.00  0.00            
ATOM   1242  CB  HID A  80      79.810  45.160  38.960  1.00  0.00            
ATOM   1243  HB2 HID A  80      78.790  45.290  39.330  1.00  0.00            
ATOM   1244  HB3 HID A  80      79.870  44.630  38.010  1.00  0.00            
ATOM   1245  CG  HID A  80      80.510  44.350  40.050  1.00  0.00            
ATOM   1246  ND1 HID A  80      80.000  44.020  41.200  1.00  0.00            
ATOM   1247  HD1 HID A  80      79.100  44.310  41.550  1.00  0.00            
ATOM   1248  CE1 HID A  80      80.860  43.220  41.870  1.00  0.00            
ATOM   1249  HE1 HID A  80      80.720  42.800  42.850  1.00  0.00            
ATOM   1250  NE2 HID A  80      81.980  43.150  41.190  1.00  0.00            
ATOM   1251  CD2 HID A  80      81.800  43.820  40.050  1.00  0.00            
ATOM   1252  HD2 HID A  80      82.460  43.990  39.210  1.00  0.00            
ATOM   1253  C   HID A  80      80.430  47.450  39.940  1.00  0.00            
ATOM   1254  O   HID A  80      79.640  48.410  39.970  1.00  0.00            
ATOM   1255  N   ALA A  81      81.140  47.090  41.020  1.00  0.00            
ATOM   1256  H   ALA A  81      81.610  46.200  40.950  1.00  0.00            
ATOM   1257  CA  ALA A  81      81.360  47.960  42.230  1.00  0.00            
ATOM   1258  HA  ALA A  81      80.390  48.140  42.690  1.00  0.00            
ATOM   1259  CB  ALA A  81      82.110  47.140  43.290  1.00  0.00            
ATOM   1260  HB1 ALA A  81      83.040  46.850  42.810  1.00  0.00            
ATOM   1261  HB2 ALA A  81      82.210  47.660  44.240  1.00  0.00            
ATOM   1262  HB3 ALA A  81      81.540  46.240  43.510  1.00  0.00            
ATOM   1263  C   ALA A  81      81.940  49.300  41.980  1.00  0.00            
ATOM   1264  O   ALA A  81      81.470  50.300  42.510  1.00  0.00            
ATOM   1265  N   HIE A  82      82.920  49.400  41.080  1.00  0.00            
ATOM   1266  H   HIE A  82      83.400  48.600  40.710  1.00  0.00            
ATOM   1267  CA  HIE A  82      83.520  50.670  40.600  1.00  0.00            
ATOM   1268  HA  HIE A  82      83.760  51.280  41.470  1.00  0.00            
ATOM   1269  CB  HIE A  82      84.800  50.340  39.760  1.00  0.00            
ATOM   1270  HB2 HIE A  82      84.460  49.510  39.130  1.00  0.00            
ATOM   1271  HB3 HIE A  82      85.030  51.160  39.090  1.00  0.00            
ATOM   1272  CG  HIE A  82      85.980  49.900  40.530  1.00  0.00            
ATOM   1273  ND1 HIE A  82      86.640  48.720  40.240  1.00  0.00            
ATOM   1274  CE1 HIE A  82      87.480  48.590  41.270  1.00  0.00            
ATOM   1275  HE1 HIE A  82      88.030  47.690  41.510  1.00  0.00            
ATOM   1276  NE2 HIE A  82      87.450  49.650  42.080  1.00  0.00            
ATOM   1277  HE2 HIE A  82      87.880  49.770  42.990  1.00  0.00            
ATOM   1278  CD2 HIE A  82      86.540  50.540  41.570  1.00  0.00            
ATOM   1279  HD2 HIE A  82      86.160  51.360  42.150  1.00  0.00            
ATOM   1280  C   HIE A  82      82.510  51.500  39.880  1.00  0.00            
ATOM   1281  O   HIE A  82      82.270  52.650  40.230  1.00  0.00            
ATOM   1282  N   CYS A  83      81.870  50.930  38.860  1.00  0.00            
ATOM   1283  H   CYS A  83      82.150  50.030  38.500  1.00  0.00            
ATOM   1284  CA  CYS A  83      80.780  51.640  38.140  1.00  0.00            
ATOM   1285  HA  CYS A  83      81.220  52.460  37.580  1.00  0.00            
ATOM   1286  CB  CYS A  83      80.200  50.680  37.140  1.00  0.00            
ATOM   1287  HB2 CYS A  83      79.800  49.860  37.750  1.00  0.00            
ATOM   1288  HB3 CYS A  83      79.510  51.280  36.560  1.00  0.00            
ATOM   1289  SG  CYS A  83      81.340  49.910  36.020  1.00  0.00            
ATOM   1290  HG  CYS A  83      81.630  48.970  36.920  1.00  0.00            
ATOM   1291  C   CYS A  83      79.610  52.260  39.020  1.00  0.00            
ATOM   1292  O   CYS A  83      79.160  53.390  38.750  1.00  0.00            
ATOM   1293  N   CYS A  84      79.290  51.620  40.140  1.00  0.00            
ATOM   1294  H   CYS A  84      79.840  50.790  40.330  1.00  0.00            
ATOM   1295  CA  CYS A  84      78.330  52.220  41.090  1.00  0.00            
ATOM   1296  HA  CYS A  84      77.600  52.720  40.460  1.00  0.00            
ATOM   1297  CB  CYS A  84      77.600  51.040  41.840  1.00  0.00            
ATOM   1298  HB2 CYS A  84      78.380  50.430  42.280  1.00  0.00            
ATOM   1299  HB3 CYS A  84      76.970  51.510  42.590  1.00  0.00            
ATOM   1300  SG  CYS A  84      76.600  50.030  40.750  1.00  0.00            
ATOM   1301  HG  CYS A  84      77.600  49.670  39.930  1.00  0.00            
ATOM   1302  C   CYS A  84      78.850  53.320  42.100  1.00  0.00            
ATOM   1303  O   CYS A  84      77.990  54.170  42.320  1.00  0.00            
ATOM   1304  N   VAL A  85      80.140  53.280  42.610  1.00  0.00            
ATOM   1305  H   VAL A  85      80.670  52.450  42.370  1.00  0.00            
ATOM   1306  CA  VAL A  85      80.710  54.460  43.260  1.00  0.00            
ATOM   1307  HA  VAL A  85      79.970  54.760  44.010  1.00  0.00            
ATOM   1308  CB  VAL A  85      82.020  54.120  44.070  1.00  0.00            
ATOM   1309  HB  VAL A  85      81.730  53.280  44.700  1.00  0.00            
ATOM   1310  CG1 VAL A  85      83.180  53.830  43.230  1.00  0.00            
ATOM   1311 1HG1 VAL A  85      83.110  52.930  42.620  1.00  0.00            
ATOM   1312 2HG1 VAL A  85      83.450  54.650  42.560  1.00  0.00            
ATOM   1313 3HG1 VAL A  85      83.990  53.800  43.970  1.00  0.00            
ATOM   1314  CG2 VAL A  85      82.260  55.420  44.850  1.00  0.00            
ATOM   1315 1HG2 VAL A  85      82.970  55.390  45.680  1.00  0.00            
ATOM   1316 2HG2 VAL A  85      82.530  56.270  44.230  1.00  0.00            
ATOM   1317 3HG2 VAL A  85      81.300  55.730  45.270  1.00  0.00            
ATOM   1318  C   VAL A  85      80.860  55.630  42.280  1.00  0.00            
ATOM   1319  O   VAL A  85      80.490  56.750  42.630  1.00  0.00            
ATOM   1320  N   GLU A  86      81.210  55.420  40.980  1.00  0.00            
ATOM   1321  H   GLU A  86      81.500  54.500  40.680  1.00  0.00            
ATOM   1322  CA  GLU A  86      81.240  56.510  39.990  1.00  0.00            
ATOM   1323  HA  GLU A  86      81.940  57.290  40.270  1.00  0.00            
ATOM   1324  CB  GLU A  86      81.870  55.990  38.690  1.00  0.00            
ATOM   1325  HB2 GLU A  86      81.340  55.110  38.320  1.00  0.00            
ATOM   1326  HB3 GLU A  86      81.780  56.830  38.000  1.00  0.00            
ATOM   1327  CG  GLU A  86      83.350  55.640  38.670  1.00  0.00            
ATOM   1328  HG2 GLU A  86      83.580  55.070  39.570  1.00  0.00            
ATOM   1329  HG3 GLU A  86      83.600  54.990  37.830  1.00  0.00            
ATOM   1330  CD  GLU A  86      84.270  56.860  38.670  1.00  0.00            
ATOM   1331  OE1 GLU A  86      84.710  57.320  39.760  1.00  0.00            
ATOM   1332  OE2 GLU A  86      84.580  57.310  37.550  1.00  0.00            
ATOM   1333  C   GLU A  86      79.850  57.040  39.790  1.00  0.00            
ATOM   1334  O   GLU A  86      79.680  58.210  39.860  1.00  0.00            
ATOM   1335  N   MET A  87      78.810  56.200  39.590  1.00  0.00            
ATOM   1336  H   MET A  87      79.040  55.220  39.640  1.00  0.00            
ATOM   1337  CA  MET A  87      77.400  56.470  39.570  1.00  0.00            
ATOM   1338  HA  MET A  87      77.250  57.160  38.740  1.00  0.00            
ATOM   1339  CB  MET A  87      76.520  55.290  39.430  1.00  0.00            
ATOM   1340  HB2 MET A  87      76.820  54.730  38.540  1.00  0.00            
ATOM   1341  HB3 MET A  87      76.610  54.610  40.270  1.00  0.00            
ATOM   1342  CG  MET A  87      75.050  55.700  39.160  1.00  0.00            
ATOM   1343  HG2 MET A  87      74.560  54.750  38.970  1.00  0.00            
ATOM   1344  HG3 MET A  87      74.550  56.020  40.080  1.00  0.00            
ATOM   1345  SD  MET A  87      74.640  56.800  37.850  1.00  0.00            
ATOM   1346  CE  MET A  87      72.860  56.570  37.680  1.00  0.00            
ATOM   1347  HE1 MET A  87      72.570  55.520  37.600  1.00  0.00            
ATOM   1348  HE2 MET A  87      72.360  57.030  38.530  1.00  0.00            
ATOM   1349  HE3 MET A  87      72.550  57.150  36.810  1.00  0.00            
ATOM   1350  C   MET A  87      76.950  57.310  40.740  1.00  0.00            
ATOM   1351  O   MET A  87      76.260  58.350  40.610  1.00  0.00            
ATOM   1352  N   GLY A  88      77.130  56.750  41.970  1.00  0.00            
ATOM   1353  H   GLY A  88      77.720  55.930  42.060  1.00  0.00            
ATOM   1354  CA  GLY A  88      76.780  57.390  43.230  1.00  0.00            
ATOM   1355  HA2 GLY A  88      75.690  57.460  43.290  1.00  0.00            
ATOM   1356  HA3 GLY A  88      77.010  56.720  44.060  1.00  0.00            
ATOM   1357  C   GLY A  88      77.320  58.790  43.310  1.00  0.00            
ATOM   1358  O   GLY A  88      76.610  59.690  43.720  1.00  0.00            
ATOM   1359  N   MET A  89      78.540  59.100  42.880  1.00  0.00            
ATOM   1360  H   MET A  89      79.170  58.360  42.590  1.00  0.00            
ATOM   1361  CA  MET A  89      79.100  60.400  42.980  1.00  0.00            
ATOM   1362  HA  MET A  89      78.920  60.910  43.930  1.00  0.00            
ATOM   1363  CB  MET A  89      80.580  60.290  42.920  1.00  0.00            
ATOM   1364  HB2 MET A  89      80.780  59.650  42.060  1.00  0.00            
ATOM   1365  HB3 MET A  89      80.920  61.260  42.560  1.00  0.00            
ATOM   1366  CG  MET A  89      81.180  59.800  44.230  1.00  0.00            
ATOM   1367  HG2 MET A  89      81.030  60.510  45.040  1.00  0.00            
ATOM   1368  HG3 MET A  89      80.660  58.850  44.380  1.00  0.00            
ATOM   1369  SD  MET A  89      82.950  59.510  44.020  1.00  0.00            
ATOM   1370  CE  MET A  89      83.490  61.230  43.760  1.00  0.00            
ATOM   1371  HE1 MET A  89      83.080  61.630  42.830  1.00  0.00            
ATOM   1372  HE2 MET A  89      83.100  61.840  44.580  1.00  0.00            
ATOM   1373  HE3 MET A  89      84.570  61.360  43.750  1.00  0.00            
ATOM   1374  C   MET A  89      78.460  61.260  41.890  1.00  0.00            
ATOM   1375  O   MET A  89      78.400  62.500  42.020  1.00  0.00            
ATOM   1376  N   ASP A  90      78.040  60.770  40.690  1.00  0.00            
ATOM   1377  H   ASP A  90      78.000  59.760  40.640  1.00  0.00            
ATOM   1378  CA  ASP A  90      77.480  61.600  39.570  1.00  0.00            
ATOM   1379  HA  ASP A  90      78.190  62.420  39.480  1.00  0.00            
ATOM   1380  CB  ASP A  90      77.530  60.770  38.250  1.00  0.00            
ATOM   1381  HB2 ASP A  90      77.140  59.750  38.320  1.00  0.00            
ATOM   1382  HB3 ASP A  90      76.980  61.350  37.520  1.00  0.00            
ATOM   1383  CG  ASP A  90      78.980  60.670  37.590  1.00  0.00            
ATOM   1384  OD1 ASP A  90      79.950  61.340  37.980  1.00  0.00            
ATOM   1385  OD2 ASP A  90      79.060  60.070  36.460  1.00  0.00            
ATOM   1386  C   ASP A  90      76.050  61.970  39.850  1.00  0.00            
ATOM   1387  O   ASP A  90      75.730  63.150  39.810  1.00  0.00            
ATOM   1388  N   MET A  91      75.250  61.070  40.450  1.00  0.00            
ATOM   1389  H   MET A  91      75.700  60.160  40.460  1.00  0.00            
ATOM   1390  CA  MET A  91      74.010  61.370  41.070  1.00  0.00            
ATOM   1391  HA  MET A  91      73.310  61.720  40.310  1.00  0.00            
ATOM   1392  CB  MET A  91      73.420  60.120  41.690  1.00  0.00            
ATOM   1393  HB2 MET A  91      74.060  59.840  42.520  1.00  0.00            
ATOM   1394  HB3 MET A  91      72.460  60.400  42.120  1.00  0.00            
ATOM   1395  CG  MET A  91      73.180  59.030  40.610  1.00  0.00            
ATOM   1396  HG2 MET A  91      72.460  59.480  39.920  1.00  0.00            
ATOM   1397  HG3 MET A  91      74.130  58.840  40.120  1.00  0.00            
ATOM   1398  SD  MET A  91      72.470  57.500  41.260  1.00  0.00            
ATOM   1399  CE  MET A  91      70.750  58.000  41.570  1.00  0.00            
ATOM   1400  HE1 MET A  91      70.120  57.130  41.770  1.00  0.00            
ATOM   1401  HE2 MET A  91      70.750  58.580  42.500  1.00  0.00            
ATOM   1402  HE3 MET A  91      70.530  58.700  40.770  1.00  0.00            
ATOM   1403  C   MET A  91      74.050  62.380  42.220  1.00  0.00            
ATOM   1404  O   MET A  91      73.050  63.110  42.280  1.00  0.00            
ATOM   1405  N   ILE A  92      75.120  62.520  43.010  1.00  0.00            
ATOM   1406  H   ILE A  92      75.790  61.770  42.930  1.00  0.00            
ATOM   1407  CA  ILE A  92      75.090  63.410  44.160  1.00  0.00            
ATOM   1408  HA  ILE A  92      74.110  63.390  44.640  1.00  0.00            
ATOM   1409  CB  ILE A  92      76.160  62.900  45.140  1.00  0.00            
ATOM   1410  HB  ILE A  92      76.620  61.990  44.740  1.00  0.00            
ATOM   1411  CG2 ILE A  92      77.360  63.940  45.400  1.00  0.00            
ATOM   1412 1HG2 ILE A  92      76.950  64.820  45.890  1.00  0.00            
ATOM   1413 2HG2 ILE A  92      78.010  63.410  46.090  1.00  0.00            
ATOM   1414 3HG2 ILE A  92      77.920  64.120  44.480  1.00  0.00            
ATOM   1415  CG1 ILE A  92      75.540  62.540  46.460  1.00  0.00            
ATOM   1416 2HG1 ILE A  92      75.280  63.400  47.070  1.00  0.00            
ATOM   1417 3HG1 ILE A  92      74.620  62.030  46.160  1.00  0.00            
ATOM   1418  CD1 ILE A  92      76.260  61.630  47.450  1.00  0.00            
ATOM   1419 1HD1 ILE A  92      76.470  60.700  46.930  1.00  0.00            
ATOM   1420 2HD1 ILE A  92      77.190  62.110  47.770  1.00  0.00            
ATOM   1421 3HD1 ILE A  92      75.640  61.370  48.300  1.00  0.00            
ATOM   1422  C   ILE A  92      75.310  64.800  43.700  1.00  0.00            
ATOM   1423  O   ILE A  92      74.830  65.700  44.370  1.00  0.00            
ATOM   1424  N   GLU A  93      76.010  64.980  42.570  1.00  0.00            
ATOM   1425  H   GLU A  93      76.420  64.130  42.210  1.00  0.00            
ATOM   1426  CA  GLU A  93      76.250  66.270  41.850  1.00  0.00            
ATOM   1427  HA  GLU A  93      76.400  67.070  42.570  1.00  0.00            
ATOM   1428  CB  GLU A  93      77.520  66.230  40.980  1.00  0.00            
ATOM   1429  HB2 GLU A  93      77.520  65.430  40.230  1.00  0.00            
ATOM   1430  HB3 GLU A  93      77.450  67.170  40.440  1.00  0.00            
ATOM   1431  CG  GLU A  93      78.780  66.120  41.880  1.00  0.00            
ATOM   1432  HG2 GLU A  93      78.750  66.870  42.670  1.00  0.00            
ATOM   1433  HG3 GLU A  93      78.770  65.130  42.330  1.00  0.00            
ATOM   1434  CD  GLU A  93      80.190  66.310  41.190  1.00  0.00            
ATOM   1435  OE1 GLU A  93      80.480  67.470  40.800  1.00  0.00            
ATOM   1436  OE2 GLU A  93      80.960  65.380  40.970  1.00  0.00            
ATOM   1437  C   GLU A  93      75.070  66.730  41.010  1.00  0.00            
ATOM   1438  O   GLU A  93      74.940  67.900  40.730  1.00  0.00            
ATOM   1439  N   ALA A  94      74.190  65.820  40.640  1.00  0.00            
ATOM   1440  H   ALA A  94      74.330  64.860  40.910  1.00  0.00            
ATOM   1441  CA  ALA A  94      73.030  66.010  39.760  1.00  0.00            
ATOM   1442  HA  ALA A  94      73.380  66.590  38.910  1.00  0.00            
ATOM   1443  CB  ALA A  94      72.550  64.660  39.280  1.00  0.00            
ATOM   1444  HB1 ALA A  94      71.660  64.750  38.660  1.00  0.00            
ATOM   1445  HB2 ALA A  94      73.330  64.210  38.670  1.00  0.00            
ATOM   1446  HB3 ALA A  94      72.350  64.030  40.140  1.00  0.00            
ATOM   1447  C   ALA A  94      71.980  66.750  40.600  1.00  0.00            
ATOM   1448  O   ALA A  94      71.340  67.620  40.130  1.00  0.00            
ATOM   1449  N   ILE A  95      71.900  66.360  41.900  1.00  0.00            
ATOM   1450  H   ILE A  95      72.540  65.630  42.180  1.00  0.00            
ATOM   1451  CA  ILE A  95      70.820  66.870  42.780  1.00  0.00            
ATOM   1452  HA  ILE A  95      69.970  67.020  42.120  1.00  0.00            
ATOM   1453  CB  ILE A  95      70.300  65.830  43.780  1.00  0.00            
ATOM   1454  HB  ILE A  95      70.310  64.880  43.240  1.00  0.00            
ATOM   1455  CG2 ILE A  95      71.150  65.610  45.020  1.00  0.00            
ATOM   1456 1HG2 ILE A  95      71.200  66.510  45.630  1.00  0.00            
ATOM   1457 2HG2 ILE A  95      70.810  64.830  45.700  1.00  0.00            
ATOM   1458 3HG2 ILE A  95      72.160  65.330  44.730  1.00  0.00            
ATOM   1459  CG1 ILE A  95      68.850  66.340  44.210  1.00  0.00            
ATOM   1460 2HG1 ILE A  95      68.940  67.260  44.790  1.00  0.00            
ATOM   1461 3HG1 ILE A  95      68.210  66.630  43.380  1.00  0.00            
ATOM   1462  CD1 ILE A  95      68.150  65.200  45.040  1.00  0.00            
ATOM   1463 1HD1 ILE A  95      68.680  65.250  45.990  1.00  0.00            
ATOM   1464 2HD1 ILE A  95      67.080  65.410  45.120  1.00  0.00            
ATOM   1465 3HD1 ILE A  95      68.150  64.190  44.640  1.00  0.00            
ATOM   1466  C   ILE A  95      71.070  68.250  43.370  1.00  0.00            
ATOM   1467  O   ILE A  95      70.240  69.140  43.290  1.00  0.00            
ATOM   1468  N   SER A  96      72.330  68.520  43.830  1.00  0.00            
ATOM   1469  H   SER A  96      73.010  67.780  43.950  1.00  0.00            
ATOM   1470  CA  SER A  96      72.690  69.910  44.090  1.00  0.00            
ATOM   1471  HA  SER A  96      71.990  70.240  44.850  1.00  0.00            
ATOM   1472  CB  SER A  96      73.980  69.940  44.730  1.00  0.00            
ATOM   1473  HB2 SER A  96      74.280  70.990  44.790  1.00  0.00            
ATOM   1474  HB3 SER A  96      73.860  69.760  45.800  1.00  0.00            
ATOM   1475  OG  SER A  96      74.980  69.010  44.200  1.00  0.00            
ATOM   1476  HG  SER A  96      75.300  68.630  45.020  1.00  0.00            
ATOM   1477  C   SER A  96      72.560  70.770  42.820  1.00  0.00            
ATOM   1478  O   SER A  96      72.370  71.980  42.920  1.00  0.00            
ATOM   1479  N   SER A  97      72.760  70.220  41.580  1.00  0.00            
ATOM   1480  H   SER A  97      73.040  69.280  41.340  1.00  0.00            
ATOM   1481  CA  SER A  97      72.550  70.980  40.360  1.00  0.00            
ATOM   1482  HA  SER A  97      73.170  71.860  40.520  1.00  0.00            
ATOM   1483  CB  SER A  97      73.160  70.320  39.150  1.00  0.00            
ATOM   1484  HB2 SER A  97      72.860  69.270  39.120  1.00  0.00            
ATOM   1485  HB3 SER A  97      72.720  70.820  38.290  1.00  0.00            
ATOM   1486  OG  SER A  97      74.590  70.460  39.170  1.00  0.00            
ATOM   1487  HG  SER A  97      75.040  69.780  38.660  1.00  0.00            
ATOM   1488  C   SER A  97      71.030  71.290  40.150  1.00  0.00            
ATOM   1489  O   SER A  97      70.670  72.470  39.860  1.00  0.00            
ATOM   1490  N   VAL A  98      70.140  70.360  40.250  1.00  0.00            
ATOM   1491  H   VAL A  98      70.480  69.410  40.320  1.00  0.00            
ATOM   1492  CA  VAL A  98      68.630  70.450  40.290  1.00  0.00            
ATOM   1493  HA  VAL A  98      68.440  70.920  39.330  1.00  0.00            
ATOM   1494  CB  VAL A  98      67.940  69.130  40.220  1.00  0.00            
ATOM   1495  HB  VAL A  98      68.170  68.450  41.040  1.00  0.00            
ATOM   1496  CG1 VAL A  98      66.370  69.440  40.190  1.00  0.00            
ATOM   1497 1HG1 VAL A  98      66.120  70.280  39.540  1.00  0.00            
ATOM   1498 2HG1 VAL A  98      65.880  68.550  39.810  1.00  0.00            
ATOM   1499 3HG1 VAL A  98      65.950  69.600  41.180  1.00  0.00            
ATOM   1500  CG2 VAL A  98      68.230  68.460  38.860  1.00  0.00            
ATOM   1501 1HG2 VAL A  98      69.280  68.180  38.830  1.00  0.00            
ATOM   1502 2HG2 VAL A  98      67.590  67.580  38.740  1.00  0.00            
ATOM   1503 3HG2 VAL A  98      67.930  69.230  38.150  1.00  0.00            
ATOM   1504  C   VAL A  98      68.020  71.350  41.360  1.00  0.00            
ATOM   1505  O   VAL A  98      67.240  72.260  41.070  1.00  0.00            
ATOM   1506  N   ARG A  99      68.540  71.210  42.580  1.00  0.00            
ATOM   1507  H   ARG A  99      69.300  70.550  42.670  1.00  0.00            
ATOM   1508  CA  ARG A  99      68.240  72.070  43.670  1.00  0.00            
ATOM   1509  HA  ARG A  99      67.160  72.010  43.830  1.00  0.00            
ATOM   1510  CB  ARG A  99      68.900  71.470  44.920  1.00  0.00            
ATOM   1511  HB2 ARG A  99      68.550  70.460  45.150  1.00  0.00            
ATOM   1512  HB3 ARG A  99      69.960  71.280  44.730  1.00  0.00            
ATOM   1513  CG  ARG A  99      68.710  72.220  46.280  1.00  0.00            
ATOM   1514  HG2 ARG A  99      69.290  73.140  46.250  1.00  0.00            
ATOM   1515  HG3 ARG A  99      67.680  72.570  46.300  1.00  0.00            
ATOM   1516  CD  ARG A  99      68.960  71.270  47.510  1.00  0.00            
ATOM   1517  HD2 ARG A  99      68.390  71.570  48.390  1.00  0.00            
ATOM   1518  HD3 ARG A  99      68.530  70.310  47.230  1.00  0.00            
ATOM   1519  NE  ARG A  99      70.380  71.230  47.860  1.00  0.00            
ATOM   1520  HE  ARG A  99      70.900  72.100  47.850  1.00  0.00            
ATOM   1521  CZ  ARG A  99      71.080  70.170  48.080  1.00  0.00            
ATOM   1522  NH1 ARG A  99      70.580  69.010  47.990  1.00  0.00            
ATOM   1523 1HH1 ARG A  99      69.620  68.820  47.720  1.00  0.00            
ATOM   1524 2HH1 ARG A  99      71.150  68.230  48.280  1.00  0.00            
ATOM   1525  NH2 ARG A  99      72.320  70.240  48.420  1.00  0.00            
ATOM   1526 1HH2 ARG A  99      72.720  71.160  48.520  1.00  0.00            
ATOM   1527 2HH2 ARG A  99      72.760  69.510  48.960  1.00  0.00            
ATOM   1528  C   ARG A  99      68.550  73.590  43.480  1.00  0.00            
ATOM   1529  O   ARG A  99      67.710  74.400  43.840  1.00  0.00            
ATOM   1530  N   GLU A 100      69.600  73.970  42.810  1.00  0.00            
ATOM   1531  H   GLU A 100      70.240  73.290  42.440  1.00  0.00            
ATOM   1532  CA  GLU A 100      69.900  75.310  42.620  1.00  0.00            
ATOM   1533  HA  GLU A 100      69.770  75.790  43.590  1.00  0.00            
ATOM   1534  CB  GLU A 100      71.410  75.480  42.250  1.00  0.00            
ATOM   1535  HB2 GLU A 100      71.950  74.530  42.280  1.00  0.00            
ATOM   1536  HB3 GLU A 100      71.440  75.810  41.210  1.00  0.00            
ATOM   1537  CG  GLU A 100      72.070  76.530  43.210  1.00  0.00            
ATOM   1538  HG2 GLU A 100      71.540  77.450  43.450  1.00  0.00            
ATOM   1539  HG3 GLU A 100      72.200  76.140  44.220  1.00  0.00            
ATOM   1540  CD  GLU A 100      73.360  77.070  42.690  1.00  0.00            
ATOM   1541  OE1 GLU A 100      73.310  78.060  41.920  1.00  0.00            
ATOM   1542  OE2 GLU A 100      74.440  76.490  42.810  1.00  0.00            
ATOM   1543  C   GLU A 100      68.940  76.010  41.680  1.00  0.00            
ATOM   1544  O   GLU A 100      68.490  77.150  41.950  1.00  0.00            
ATOM   1545  N   VAL A 101      68.480  75.340  40.620  1.00  0.00            
ATOM   1546  H   VAL A 101      68.760  74.370  40.560  1.00  0.00            
ATOM   1547  CA  VAL A 101      67.660  75.950  39.520  1.00  0.00            
ATOM   1548  HA  VAL A 101      67.810  77.030  39.550  1.00  0.00            
ATOM   1549  CB  VAL A 101      68.020  75.460  38.040  1.00  0.00            
ATOM   1550  HB  VAL A 101      67.300  75.930  37.370  1.00  0.00            
ATOM   1551  CG1 VAL A 101      69.450  75.910  37.670  1.00  0.00            
ATOM   1552 1HG1 VAL A 101      70.200  75.350  38.220  1.00  0.00            
ATOM   1553 2HG1 VAL A 101      69.610  75.530  36.660  1.00  0.00            
ATOM   1554 3HG1 VAL A 101      69.500  77.000  37.740  1.00  0.00            
ATOM   1555  CG2 VAL A 101      67.980  73.900  37.760  1.00  0.00            
ATOM   1556 1HG2 VAL A 101      68.270  73.680  36.730  1.00  0.00            
ATOM   1557 2HG2 VAL A 101      68.530  73.300  38.490  1.00  0.00            
ATOM   1558 3HG2 VAL A 101      66.920  73.680  37.840  1.00  0.00            
ATOM   1559  C   VAL A 101      66.120  75.760  39.780  1.00  0.00            
ATOM   1560  O   VAL A 101      65.400  76.570  39.260  1.00  0.00            
ATOM   1561  N   THR A 102      65.710  74.750  40.520  1.00  0.00            
ATOM   1562  H   THR A 102      66.360  74.190  41.050  1.00  0.00            
ATOM   1563  CA  THR A 102      64.320  74.620  40.970  1.00  0.00            
ATOM   1564  HA  THR A 102      63.690  75.240  40.330  1.00  0.00            
ATOM   1565  CB  THR A 102      63.870  73.120  40.930  1.00  0.00            
ATOM   1566  HB  THR A 102      64.310  72.630  40.060  1.00  0.00            
ATOM   1567  CG2 THR A 102      64.280  72.340  42.100  1.00  0.00            
ATOM   1568 1HG2 THR A 102      64.160  71.260  41.960  1.00  0.00            
ATOM   1569 2HG2 THR A 102      65.330  72.610  42.230  1.00  0.00            
ATOM   1570 3HG2 THR A 102      63.730  72.600  43.000  1.00  0.00            
ATOM   1571  OG1 THR A 102      62.430  73.100  40.840  1.00  0.00            
ATOM   1572  HG1 THR A 102      62.050  72.410  40.290  1.00  0.00            
ATOM   1573  C   THR A 102      63.960  75.270  42.320  1.00  0.00            
ATOM   1574  O   THR A 102      62.820  75.510  42.630  1.00  0.00            
ATOM   1575  N   GLY A 103      64.960  75.360  43.190  1.00  0.00            
ATOM   1576  H   GLY A 103      65.900  75.090  42.940  1.00  0.00            
ATOM   1577  CA  GLY A 103      64.850  75.930  44.480  1.00  0.00            
ATOM   1578  HA2 GLY A 103      65.770  76.370  44.870  1.00  0.00            
ATOM   1579  HA3 GLY A 103      64.250  76.840  44.480  1.00  0.00            
ATOM   1580  C   GLY A 103      64.400  75.020  45.620  1.00  0.00            
ATOM   1581  O   GLY A 103      65.000  75.070  46.670  1.00  0.00            
ATOM   1582  N   VAL A 104      63.310  74.310  45.490  1.00  0.00            
ATOM   1583  H   VAL A 104      62.830  74.310  44.600  1.00  0.00            
ATOM   1584  CA  VAL A 104      62.690  73.470  46.530  1.00  0.00            
ATOM   1585  HA  VAL A 104      62.530  74.080  47.420  1.00  0.00            
ATOM   1586  CB  VAL A 104      61.320  72.790  46.170  1.00  0.00            
ATOM   1587  HB  VAL A 104      60.980  72.170  47.000  1.00  0.00            
ATOM   1588  CG1 VAL A 104      60.220  73.910  46.090  1.00  0.00            
ATOM   1589 1HG1 VAL A 104      60.460  74.760  46.730  1.00  0.00            
ATOM   1590 2HG1 VAL A 104      60.150  74.310  45.080  1.00  0.00            
ATOM   1591 3HG1 VAL A 104      59.230  73.590  46.410  1.00  0.00            
ATOM   1592  CG2 VAL A 104      61.380  71.920  44.910  1.00  0.00            
ATOM   1593 1HG2 VAL A 104      60.380  71.570  44.650  1.00  0.00            
ATOM   1594 2HG2 VAL A 104      61.640  72.530  44.040  1.00  0.00            
ATOM   1595 3HG2 VAL A 104      62.120  71.130  44.930  1.00  0.00            
ATOM   1596  C   VAL A 104      63.690  72.360  47.040  1.00  0.00            
ATOM   1597  O   VAL A 104      64.610  72.020  46.360  1.00  0.00            
ATOM   1598  N   ASN A 105      63.550  71.860  48.230  1.00  0.00            
ATOM   1599  H   ASN A 105      62.750  72.080  48.800  1.00  0.00            
ATOM   1600  CA  ASN A 105      64.630  71.240  49.080  1.00  0.00            
ATOM   1601  HA  ASN A 105      65.560  71.780  48.890  1.00  0.00            
ATOM   1602  CB  ASN A 105      64.280  71.440  50.530  1.00  0.00            
ATOM   1603  HB2 ASN A 105      64.150  72.520  50.650  1.00  0.00            
ATOM   1604  HB3 ASN A 105      63.330  71.010  50.830  1.00  0.00            
ATOM   1605  CG  ASN A 105      65.440  70.960  51.380  1.00  0.00            
ATOM   1606  OD1 ASN A 105      66.330  70.170  51.070  1.00  0.00            
ATOM   1607  ND2 ASN A 105      65.370  71.210  52.690  1.00  0.00            
ATOM   1608 1HD2 ASN A 105      66.010  70.630  53.210  1.00  0.00            
ATOM   1609 2HD2 ASN A 105      64.700  71.860  53.080  1.00  0.00            
ATOM   1610  C   ASN A 105      64.800  69.740  48.680  1.00  0.00            
ATOM   1611  O   ASN A 105      64.470  68.810  49.400  1.00  0.00            
ATOM   1612  N   VAL A 106      65.470  69.430  47.560  1.00  0.00            
ATOM   1613  H   VAL A 106      65.690  70.170  46.900  1.00  0.00            
ATOM   1614  CA  VAL A 106      65.600  68.090  46.970  1.00  0.00            
ATOM   1615  HA  VAL A 106      64.880  67.480  47.520  1.00  0.00            
ATOM   1616  CB  VAL A 106      65.170  67.930  45.510  1.00  0.00            
ATOM   1617  HB  VAL A 106      65.540  66.970  45.140  1.00  0.00            
ATOM   1618  CG1 VAL A 106      63.700  67.860  45.270  1.00  0.00            
ATOM   1619 1HG1 VAL A 106      63.300  66.950  45.710  1.00  0.00            
ATOM   1620 2HG1 VAL A 106      63.160  68.680  45.740  1.00  0.00            
ATOM   1621 3HG1 VAL A 106      63.450  67.640  44.230  1.00  0.00            
ATOM   1622  CG2 VAL A 106      65.750  69.130  44.640  1.00  0.00            
ATOM   1623 1HG2 VAL A 106      65.520  68.800  43.630  1.00  0.00            
ATOM   1624 2HG2 VAL A 106      65.200  70.050  44.800  1.00  0.00            
ATOM   1625 3HG2 VAL A 106      66.800  69.280  44.880  1.00  0.00            
ATOM   1626  C   VAL A 106      66.940  67.500  47.430  1.00  0.00            
ATOM   1627  O   VAL A 106      67.970  67.940  46.890  1.00  0.00            
ATOM   1628  N   ASN A 107      66.980  66.580  48.370  1.00  0.00            
ATOM   1629  H   ASN A 107      66.100  66.280  48.770  1.00  0.00            
ATOM   1630  CA  ASN A 107      68.100  65.970  48.950  1.00  0.00            
ATOM   1631  HA  ASN A 107      69.010  66.010  48.360  1.00  0.00            
ATOM   1632  CB  ASN A 107      68.450  66.710  50.250  1.00  0.00            
ATOM   1633  HB2 ASN A 107      68.650  67.750  50.010  1.00  0.00            
ATOM   1634  HB3 ASN A 107      67.590  66.700  50.930  1.00  0.00            
ATOM   1635  CG  ASN A 107      69.840  66.310  50.980  1.00  0.00            
ATOM   1636  OD1 ASN A 107      70.630  65.550  50.510  1.00  0.00            
ATOM   1637  ND2 ASN A 107      70.070  66.710  52.230  1.00  0.00            
ATOM   1638 1HD2 ASN A 107      70.950  66.460  52.650  1.00  0.00            
ATOM   1639 2HD2 ASN A 107      69.340  67.190  52.740  1.00  0.00            
ATOM   1640  C   ASN A 107      67.830  64.470  49.230  1.00  0.00            
ATOM   1641  O   ASN A 107      66.660  64.120  49.490  1.00  0.00            
ATOM   1642  N   MET A 108      68.840  63.640  49.150  1.00  0.00            
ATOM   1643  H   MET A 108      69.740  64.100  49.250  1.00  0.00            
ATOM   1644  CA  MET A 108      68.630  62.210  49.110  1.00  0.00            
ATOM   1645  HA  MET A 108      67.650  62.000  49.550  1.00  0.00            
ATOM   1646  CB  MET A 108      68.610  61.760  47.590  1.00  0.00            
ATOM   1647  HB2 MET A 108      68.460  60.680  47.540  1.00  0.00            
ATOM   1648  HB3 MET A 108      67.840  62.330  47.080  1.00  0.00            
ATOM   1649  CG  MET A 108      69.940  61.910  46.890  1.00  0.00            
ATOM   1650  HG2 MET A 108      70.270  62.940  47.050  1.00  0.00            
ATOM   1651  HG3 MET A 108      70.670  61.290  47.420  1.00  0.00            
ATOM   1652  SD  MET A 108      69.800  61.350  45.220  1.00  0.00            
ATOM   1653  CE  MET A 108      71.540  61.590  44.840  1.00  0.00            
ATOM   1654  HE1 MET A 108      71.990  62.420  45.390  1.00  0.00            
ATOM   1655  HE2 MET A 108      72.010  60.640  45.080  1.00  0.00            
ATOM   1656  HE3 MET A 108      71.710  61.680  43.770  1.00  0.00            
ATOM   1657  C   MET A 108      69.680  61.470  49.930  1.00  0.00            
ATOM   1658  O   MET A 108      70.830  61.750  50.080  1.00  0.00            
ATOM   1659  N   ARG A 109      69.180  60.270  50.340  1.00  0.00            
ATOM   1660  H   ARG A 109      68.260  59.970  50.050  1.00  0.00            
ATOM   1661  CA  ARG A 109      69.990  59.230  50.980  1.00  0.00            
ATOM   1662  HA  ARG A 109      70.900  59.670  51.380  1.00  0.00            
ATOM   1663  CB  ARG A 109      69.150  58.410  51.950  1.00  0.00            
ATOM   1664  HB2 ARG A 109      68.340  58.010  51.350  1.00  0.00            
ATOM   1665  HB3 ARG A 109      69.760  57.580  52.310  1.00  0.00            
ATOM   1666  CG  ARG A 109      68.540  59.190  53.110  1.00  0.00            
ATOM   1667  HG2 ARG A 109      69.330  59.720  53.630  1.00  0.00            
ATOM   1668  HG3 ARG A 109      67.840  59.940  52.740  1.00  0.00            
ATOM   1669  CD  ARG A 109      67.780  58.300  54.100  1.00  0.00            
ATOM   1670  HD2 ARG A 109      68.470  57.530  54.450  1.00  0.00            
ATOM   1671  HD3 ARG A 109      67.490  58.910  54.950  1.00  0.00            
ATOM   1672  NE  ARG A 109      66.630  57.690  53.500  1.00  0.00            
ATOM   1673  HE  ARG A 109      66.730  56.690  53.430  1.00  0.00            
ATOM   1674  CZ  ARG A 109      65.400  58.110  53.140  1.00  0.00            
ATOM   1675  NH1 ARG A 109      64.860  59.270  53.250  1.00  0.00            
ATOM   1676 1HH1 ARG A 109      65.330  59.960  53.810  1.00  0.00            
ATOM   1677 2HH1 ARG A 109      63.890  59.350  52.990  1.00  0.00            
ATOM   1678  NH2 ARG A 109      64.630  57.290  52.460  1.00  0.00            
ATOM   1679 1HH2 ARG A 109      64.940  56.350  52.270  1.00  0.00            
ATOM   1680 2HH2 ARG A 109      63.670  57.440  52.180  1.00  0.00            
ATOM   1681  C   ARG A 109      70.420  58.250  49.880  1.00  0.00            
ATOM   1682  O   ARG A 109      69.590  58.010  49.000  1.00  0.00            
ATOM   1683  N   VAL A 110      71.600  57.640  49.990  1.00  0.00            
ATOM   1684  H   VAL A 110      72.030  57.660  50.900  1.00  0.00            
ATOM   1685  CA  VAL A 110      72.210  56.700  48.910  1.00  0.00            
ATOM   1686  HA  VAL A 110      71.380  56.450  48.250  1.00  0.00            
ATOM   1687  CB  VAL A 110      73.330  57.420  48.030  1.00  0.00            
ATOM   1688  HB  VAL A 110      74.030  57.860  48.740  1.00  0.00            
ATOM   1689  CG1 VAL A 110      74.190  56.560  46.990  1.00  0.00            
ATOM   1690 1HG1 VAL A 110      73.610  56.100  46.190  1.00  0.00            
ATOM   1691 2HG1 VAL A 110      74.950  57.230  46.580  1.00  0.00            
ATOM   1692 3HG1 VAL A 110      74.870  55.830  47.420  1.00  0.00            
ATOM   1693  CG2 VAL A 110      72.720  58.630  47.320  1.00  0.00            
ATOM   1694 1HG2 VAL A 110      72.320  59.370  48.020  1.00  0.00            
ATOM   1695 2HG2 VAL A 110      73.540  59.120  46.810  1.00  0.00            
ATOM   1696 3HG2 VAL A 110      71.950  58.370  46.590  1.00  0.00            
ATOM   1697  C   VAL A 110      72.700  55.370  49.550  1.00  0.00            
ATOM   1698  O   VAL A 110      73.520  55.390  50.480  1.00  0.00            
ATOM   1699  N   GLY A 111      72.440  54.180  49.020  1.00  0.00            
ATOM   1700  H   GLY A 111      71.980  54.150  48.120  1.00  0.00            
ATOM   1701  CA  GLY A 111      72.700  52.920  49.710  1.00  0.00            
ATOM   1702  HA2 GLY A 111      73.450  53.030  50.490  1.00  0.00            
ATOM   1703  HA3 GLY A 111      71.750  52.550  50.100  1.00  0.00            
ATOM   1704  C   GLY A 111      73.150  51.880  48.700  1.00  0.00            
ATOM   1705  O   GLY A 111      72.580  51.750  47.600  1.00  0.00            
ATOM   1706  N   ILE A 112      74.150  51.110  49.090  1.00  0.00            
ATOM   1707  H   ILE A 112      74.450  51.060  50.050  1.00  0.00            
ATOM   1708  CA  ILE A 112      74.970  50.360  48.190  1.00  0.00            
ATOM   1709  HA  ILE A 112      74.640  50.290  47.150  1.00  0.00            
ATOM   1710  CB  ILE A 112      76.330  51.160  47.970  1.00  0.00            
ATOM   1711  HB  ILE A 112      76.710  51.340  48.980  1.00  0.00            
ATOM   1712  CG2 ILE A 112      77.390  50.280  47.290  1.00  0.00            
ATOM   1713 1HG2 ILE A 112      76.900  49.660  46.540  1.00  0.00            
ATOM   1714 2HG2 ILE A 112      78.150  50.950  46.880  1.00  0.00            
ATOM   1715 3HG2 ILE A 112      77.810  49.610  48.040  1.00  0.00            
ATOM   1716  CG1 ILE A 112      76.370  52.540  47.220  1.00  0.00            
ATOM   1717 2HG1 ILE A 112      75.940  53.370  47.790  1.00  0.00            
ATOM   1718 3HG1 ILE A 112      77.370  52.930  47.010  1.00  0.00            
ATOM   1719  CD1 ILE A 112      75.590  52.540  45.820  1.00  0.00            
ATOM   1720 1HD1 ILE A 112      75.250  53.550  45.590  1.00  0.00            
ATOM   1721 2HD1 ILE A 112      76.270  52.190  45.050  1.00  0.00            
ATOM   1722 3HD1 ILE A 112      74.700  51.920  45.940  1.00  0.00            
ATOM   1723  C   ILE A 112      75.060  48.950  48.690  1.00  0.00            
ATOM   1724  O   ILE A 112      75.340  48.810  49.890  1.00  0.00            
ATOM   1725  N   HIE A 113      74.930  47.980  47.790  1.00  0.00            
ATOM   1726  H   HIE A 113      74.750  48.120  46.810  1.00  0.00            
ATOM   1727  CA  HIE A 113      75.280  46.620  48.110  1.00  0.00            
ATOM   1728  HA  HIE A 113      76.110  46.700  48.820  1.00  0.00            
ATOM   1729  CB  HIE A 113      74.200  45.870  48.840  1.00  0.00            
ATOM   1730  HB2 HIE A 113      73.700  46.470  49.600  1.00  0.00            
ATOM   1731  HB3 HIE A 113      73.450  45.470  48.160  1.00  0.00            
ATOM   1732  CG  HIE A 113      74.660  44.680  49.720  1.00  0.00            
ATOM   1733  ND1 HIE A 113      75.960  44.430  50.220  1.00  0.00            
ATOM   1734  CE1 HIE A 113      75.950  43.170  50.780  1.00  0.00            
ATOM   1735  HE1 HIE A 113      76.740  42.630  51.280  1.00  0.00            
ATOM   1736  NE2 HIE A 113      74.710  42.740  50.760  1.00  0.00            
ATOM   1737  HE2 HIE A 113      74.440  41.820  51.080  1.00  0.00            
ATOM   1738  CD2 HIE A 113      73.910  43.670  50.140  1.00  0.00            
ATOM   1739  HD2 HIE A 113      72.850  43.610  49.930  1.00  0.00            
ATOM   1740  C   HIE A 113      75.820  45.780  46.850  1.00  0.00            
ATOM   1741  O   HIE A 113      75.650  46.170  45.730  1.00  0.00            
ATOM   1742  N   SER A 114      76.430  44.600  47.110  1.00  0.00            
ATOM   1743  H   SER A 114      76.420  44.300  48.080  1.00  0.00            
ATOM   1744  CA  SER A 114      76.790  43.480  46.140  1.00  0.00            
ATOM   1745  HA  SER A 114      76.340  43.630  45.160  1.00  0.00            
ATOM   1746  CB  SER A 114      78.320  43.710  45.930  1.00  0.00            
ATOM   1747  HB2 SER A 114      78.850  43.640  46.880  1.00  0.00            
ATOM   1748  HB3 SER A 114      78.630  42.870  45.310  1.00  0.00            
ATOM   1749  OG  SER A 114      78.450  44.930  45.190  1.00  0.00            
ATOM   1750  HG  SER A 114      77.900  45.560  45.660  1.00  0.00            
ATOM   1751  C   SER A 114      76.450  42.040  46.470  1.00  0.00            
ATOM   1752  O   SER A 114      76.470  41.700  47.690  1.00  0.00            
ATOM   1753  N   GLY A 115      76.230  41.180  45.480  1.00  0.00            
ATOM   1754  H   GLY A 115      76.070  41.570  44.560  1.00  0.00            
ATOM   1755  CA  GLY A 115      75.920  39.740  45.710  1.00  0.00            
ATOM   1756  HA2 GLY A 115      76.830  39.170  45.880  1.00  0.00            
ATOM   1757  HA3 GLY A 115      75.280  39.570  46.580  1.00  0.00            
ATOM   1758  C   GLY A 115      75.300  39.000  44.480  1.00  0.00            
ATOM   1759  O   GLY A 115      75.940  39.020  43.380  1.00  0.00            
ATOM   1760  N   ARG A 116      74.130  38.360  44.680  1.00  0.00            
ATOM   1761  H   ARG A 116      73.720  38.520  45.590  1.00  0.00            
ATOM   1762  CA  ARG A 116      73.410  37.590  43.580  1.00  0.00            
ATOM   1763  HA  ARG A 116      73.740  38.000  42.620  1.00  0.00            
ATOM   1764  CB  ARG A 116      73.920  36.130  43.610  1.00  0.00            
ATOM   1765  HB2 ARG A 116      73.280  35.480  43.000  1.00  0.00            
ATOM   1766  HB3 ARG A 116      74.920  36.030  43.190  1.00  0.00            
ATOM   1767  CG  ARG A 116      73.950  35.410  44.950  1.00  0.00            
ATOM   1768  HG2 ARG A 116      74.870  35.620  45.500  1.00  0.00            
ATOM   1769  HG3 ARG A 116      73.170  35.890  45.550  1.00  0.00            
ATOM   1770  CD  ARG A 116      73.810  33.940  44.980  1.00  0.00            
ATOM   1771  HD2 ARG A 116      73.590  33.600  45.990  1.00  0.00            
ATOM   1772  HD3 ARG A 116      72.940  33.720  44.350  1.00  0.00            
ATOM   1773  NE  ARG A 116      75.010  33.280  44.450  1.00  0.00            
ATOM   1774  HE  ARG A 116      75.880  33.700  44.740  1.00  0.00            
ATOM   1775  CZ  ARG A 116      75.130  32.270  43.580  1.00  0.00            
ATOM   1776  NH1 ARG A 116      74.150  31.480  43.330  1.00  0.00            
ATOM   1777 1HH1 ARG A 116      73.230  31.560  43.750  1.00  0.00            
ATOM   1778 2HH1 ARG A 116      74.320  30.630  42.810  1.00  0.00            
ATOM   1779  NH2 ARG A 116      76.280  32.050  43.020  1.00  0.00            
ATOM   1780 1HH2 ARG A 116      77.020  32.730  43.120  1.00  0.00            
ATOM   1781 2HH2 ARG A 116      76.290  31.290  42.350  1.00  0.00            
ATOM   1782  C   ARG A 116      71.900  37.550  43.540  1.00  0.00            
ATOM   1783  O   ARG A 116      71.220  37.440  44.560  1.00  0.00            
ATOM   1784  N   VAL A 117      71.380  37.860  42.310  1.00  0.00            
ATOM   1785  H   VAL A 117      71.980  37.660  41.520  1.00  0.00            
ATOM   1786  CA  VAL A 117      70.000  38.320  42.200  1.00  0.00            
ATOM   1787  HA  VAL A 117      69.550  38.090  43.170  1.00  0.00            
ATOM   1788  CB  VAL A 117      69.960  39.830  42.030  1.00  0.00            
ATOM   1789  HB  VAL A 117      70.600  40.320  42.760  1.00  0.00            
ATOM   1790  CG1 VAL A 117      70.490  40.320  40.700  1.00  0.00            
ATOM   1791 1HG1 VAL A 117      69.950  39.780  39.930  1.00  0.00            
ATOM   1792 2HG1 VAL A 117      70.340  41.400  40.610  1.00  0.00            
ATOM   1793 3HG1 VAL A 117      71.520  39.980  40.570  1.00  0.00            
ATOM   1794  CG2 VAL A 117      68.590  40.530  42.290  1.00  0.00            
ATOM   1795 1HG2 VAL A 117      68.700  41.610  42.280  1.00  0.00            
ATOM   1796 2HG2 VAL A 117      67.840  40.240  41.560  1.00  0.00            
ATOM   1797 3HG2 VAL A 117      68.270  40.200  43.280  1.00  0.00            
ATOM   1798  C   VAL A 117      69.270  37.610  41.090  1.00  0.00            
ATOM   1799  O   VAL A 117      69.870  37.110  40.130  1.00  0.00            
ATOM   1800  N   HIE A 118      67.910  37.420  41.230  1.00  0.00            
ATOM   1801  H   HIE A 118      67.360  37.900  41.930  1.00  0.00            
ATOM   1802  CA  HIE A 118      67.120  36.970  40.050  1.00  0.00            
ATOM   1803  HA  HIE A 118      67.720  36.470  39.290  1.00  0.00            
ATOM   1804  CB  HIE A 118      65.950  36.100  40.590  1.00  0.00            
ATOM   1805  HB2 HIE A 118      65.350  36.690  41.280  1.00  0.00            
ATOM   1806  HB3 HIE A 118      65.350  35.650  39.800  1.00  0.00            
ATOM   1807  CG  HIE A 118      66.380  34.930  41.380  1.00  0.00            
ATOM   1808  ND1 HIE A 118      67.050  33.820  40.920  1.00  0.00            
ATOM   1809  CE1 HIE A 118      67.530  33.160  41.960  1.00  0.00            
ATOM   1810  HE1 HIE A 118      68.140  32.270  41.870  1.00  0.00            
ATOM   1811  NE2 HIE A 118      67.130  33.740  43.110  1.00  0.00            
ATOM   1812  HE2 HIE A 118      67.290  33.450  44.070  1.00  0.00            
ATOM   1813  CD2 HIE A 118      66.450  34.870  42.780  1.00  0.00            
ATOM   1814  HD2 HIE A 118      66.380  35.680  43.500  1.00  0.00            
ATOM   1815  C   HIE A 118      66.500  38.210  39.440  1.00  0.00            
ATOM   1816  O   HIE A 118      65.860  38.930  40.150  1.00  0.00            
ATOM   1817  N   CYS A 119      66.680  38.370  38.150  1.00  0.00            
ATOM   1818  H   CYS A 119      67.120  37.600  37.660  1.00  0.00            
ATOM   1819  CA  CYS A 119      66.070  39.490  37.310  1.00  0.00            
ATOM   1820  HA  CYS A 119      65.470  40.000  38.060  1.00  0.00            
ATOM   1821  CB  CYS A 119      67.180  40.470  36.810  1.00  0.00            
ATOM   1822  HB2 CYS A 119      66.670  41.300  36.330  1.00  0.00            
ATOM   1823  HB3 CYS A 119      67.800  40.740  37.670  1.00  0.00            
ATOM   1824  SG  CYS A 119      68.290  39.540  35.660  1.00  0.00            
ATOM   1825  HG  CYS A 119      67.360  38.910  34.930  1.00  0.00            
ATOM   1826  C   CYS A 119      65.120  39.130  36.160  1.00  0.00            
ATOM   1827  O   CYS A 119      65.250  38.060  35.620  1.00  0.00            
ATOM   1828  N   GLY A 120      64.180  39.970  35.680  1.00  0.00            
ATOM   1829  H   GLY A 120      64.160  40.850  36.180  1.00  0.00            
ATOM   1830  CA  GLY A 120      63.070  39.600  34.780  1.00  0.00            
ATOM   1831  HA2 GLY A 120      63.260  39.860  33.740  1.00  0.00            
ATOM   1832  HA3 GLY A 120      62.960  38.520  34.910  1.00  0.00            
ATOM   1833  C   GLY A 120      61.680  40.110  35.180  1.00  0.00            
ATOM   1834  O   GLY A 120      61.600  41.300  35.620  1.00  0.00            
ATOM   1835  N   VAL A 121      60.550  39.380  34.840  1.00  0.00            
ATOM   1836  H   VAL A 121      60.760  38.530  34.340  1.00  0.00            
ATOM   1837  CA  VAL A 121      59.180  39.850  34.930  1.00  0.00            
ATOM   1838  HA  VAL A 121      59.250  40.670  35.640  1.00  0.00            
ATOM   1839  CB  VAL A 121      58.730  40.330  33.500  1.00  0.00            
ATOM   1840  HB  VAL A 121      57.680  40.590  33.670  1.00  0.00            
ATOM   1841  CG1 VAL A 121      59.550  41.580  33.120  1.00  0.00            
ATOM   1842 1HG1 VAL A 121      59.540  42.310  33.930  1.00  0.00            
ATOM   1843 2HG1 VAL A 121      60.530  41.120  33.000  1.00  0.00            
ATOM   1844 3HG1 VAL A 121      59.220  42.050  32.190  1.00  0.00            
ATOM   1845  CG2 VAL A 121      58.730  39.340  32.380  1.00  0.00            
ATOM   1846 1HG2 VAL A 121      58.250  39.670  31.460  1.00  0.00            
ATOM   1847 2HG2 VAL A 121      59.670  38.900  32.060  1.00  0.00            
ATOM   1848 3HG2 VAL A 121      58.140  38.510  32.770  1.00  0.00            
ATOM   1849  C   VAL A 121      58.220  38.830  35.520  1.00  0.00            
ATOM   1850  O   VAL A 121      58.400  37.670  35.220  1.00  0.00            
ATOM   1851  N   LEU A 122      57.190  39.210  36.240  1.00  0.00            
ATOM   1852  H   LEU A 122      57.130  40.170  36.550  1.00  0.00            
ATOM   1853  CA  LEU A 122      56.110  38.320  36.660  1.00  0.00            
ATOM   1854  HA  LEU A 122      56.260  37.280  36.380  1.00  0.00            
ATOM   1855  CB  LEU A 122      56.020  38.330  38.180  1.00  0.00            
ATOM   1856  HB2 LEU A 122      55.670  39.300  38.530  1.00  0.00            
ATOM   1857  HB3 LEU A 122      55.210  37.650  38.450  1.00  0.00            
ATOM   1858  CG  LEU A 122      57.310  38.080  39.010  1.00  0.00            
ATOM   1859  HG  LEU A 122      57.930  38.970  38.950  1.00  0.00            
ATOM   1860  CD1 LEU A 122      57.020  37.970  40.470  1.00  0.00            
ATOM   1861 1HD1 LEU A 122      56.340  37.150  40.680  1.00  0.00            
ATOM   1862 2HD1 LEU A 122      57.950  37.820  41.010  1.00  0.00            
ATOM   1863 3HD1 LEU A 122      56.690  38.950  40.820  1.00  0.00            
ATOM   1864  CD2 LEU A 122      58.070  36.830  38.600  1.00  0.00            
ATOM   1865 1HD2 LEU A 122      57.470  35.920  38.540  1.00  0.00            
ATOM   1866 2HD2 LEU A 122      58.510  36.990  37.610  1.00  0.00            
ATOM   1867 3HD2 LEU A 122      58.950  36.730  39.240  1.00  0.00            
ATOM   1868  C   LEU A 122      54.760  38.690  36.050  1.00  0.00            
ATOM   1869  O   LEU A 122      54.610  39.810  35.440  1.00  0.00            
ATOM   1870  N   GLY A 123      53.680  37.910  36.260  1.00  0.00            
ATOM   1871  H   GLY A 123      53.860  37.070  36.790  1.00  0.00            
ATOM   1872  CA  GLY A 123      52.320  38.120  35.810  1.00  0.00            
ATOM   1873  HA2 GLY A 123      51.650  37.430  36.330  1.00  0.00            
ATOM   1874  HA3 GLY A 123      51.820  39.020  36.160  1.00  0.00            
ATOM   1875  C   GLY A 123      52.070  38.070  34.330  1.00  0.00            
ATOM   1876  O   GLY A 123      52.790  37.400  33.630  1.00  0.00            
ATOM   1877  N   LEU A 124      50.990  38.650  33.850  1.00  0.00            
ATOM   1878  H   LEU A 124      50.390  39.100  34.530  1.00  0.00            
ATOM   1879  CA  LEU A 124      50.500  38.480  32.490  1.00  0.00            
ATOM   1880  HA  LEU A 124      51.290  37.970  31.940  1.00  0.00            
ATOM   1881  CB  LEU A 124      49.240  37.620  32.560  1.00  0.00            
ATOM   1882  HB2 LEU A 124      48.530  38.140  33.200  1.00  0.00            
ATOM   1883  HB3 LEU A 124      48.760  37.650  31.580  1.00  0.00            
ATOM   1884  CG  LEU A 124      49.420  36.160  33.040  1.00  0.00            
ATOM   1885  HG  LEU A 124      49.830  36.190  34.050  1.00  0.00            
ATOM   1886  CD1 LEU A 124      48.040  35.550  33.060  1.00  0.00            
ATOM   1887 1HD1 LEU A 124      48.210  34.540  33.420  1.00  0.00            
ATOM   1888 2HD1 LEU A 124      47.310  36.140  33.610  1.00  0.00            
ATOM   1889 3HD1 LEU A 124      47.660  35.550  32.040  1.00  0.00            
ATOM   1890  CD2 LEU A 124      50.370  35.300  32.180  1.00  0.00            
ATOM   1891 1HD2 LEU A 124      51.380  35.670  32.350  1.00  0.00            
ATOM   1892 2HD2 LEU A 124      50.450  34.360  32.730  1.00  0.00            
ATOM   1893 3HD2 LEU A 124      50.030  35.150  31.160  1.00  0.00            
ATOM   1894  C   LEU A 124      50.170  39.760  31.610  1.00  0.00            
ATOM   1895  O   LEU A 124      50.000  39.600  30.440  1.00  0.00            
ATOM   1896  N   ARG A 125      50.040  40.960  32.180  1.00  0.00            
ATOM   1897  H   ARG A 125      50.120  41.050  33.180  1.00  0.00            
ATOM   1898  CA  ARG A 125      49.830  42.290  31.520  1.00  0.00            
ATOM   1899  HA  ARG A 125      50.200  42.230  30.500  1.00  0.00            
ATOM   1900  CB  ARG A 125      48.380  42.840  31.630  1.00  0.00            
ATOM   1901  HB2 ARG A 125      48.250  43.110  32.680  1.00  0.00            
ATOM   1902  HB3 ARG A 125      48.230  43.710  30.990  1.00  0.00            
ATOM   1903  CG  ARG A 125      47.130  42.020  31.290  1.00  0.00            
ATOM   1904  HG2 ARG A 125      47.020  41.230  32.030  1.00  0.00            
ATOM   1905  HG3 ARG A 125      46.250  42.650  31.390  1.00  0.00            
ATOM   1906  CD  ARG A 125      47.130  41.480  29.810  1.00  0.00            
ATOM   1907  HD2 ARG A 125      47.220  42.310  29.110  1.00  0.00            
ATOM   1908  HD3 ARG A 125      47.970  40.800  29.680  1.00  0.00            
ATOM   1909  NE  ARG A 125      45.900  40.690  29.510  1.00  0.00            
ATOM   1910  HE  ARG A 125      45.180  41.240  29.070  1.00  0.00            
ATOM   1911  CZ  ARG A 125      45.540  39.480  29.850  1.00  0.00            
ATOM   1912  NH1 ARG A 125      46.360  38.820  30.600  1.00  0.00            
ATOM   1913 1HH1 ARG A 125      47.300  39.160  30.770  1.00  0.00            
ATOM   1914 2HH1 ARG A 125      46.040  37.910  30.890  1.00  0.00            
ATOM   1915  NH2 ARG A 125      44.460  38.910  29.390  1.00  0.00            
ATOM   1916 1HH2 ARG A 125      43.730  39.490  29.010  1.00  0.00            
ATOM   1917 2HH2 ARG A 125      44.210  38.090  29.930  1.00  0.00            
ATOM   1918  C   ARG A 125      50.890  43.270  32.000  1.00  0.00            
ATOM   1919  O   ARG A 125      51.430  43.100  33.070  1.00  0.00            
ATOM   1920  N   LYS A 126      51.250  44.270  31.200  1.00  0.00            
ATOM   1921  H   LYS A 126      50.950  44.250  30.240  1.00  0.00            
ATOM   1922  CA  LYS A 126      52.260  45.260  31.420  1.00  0.00            
ATOM   1923  HA  LYS A 126      52.700  45.640  30.500  1.00  0.00            
ATOM   1924  CB  LYS A 126      51.690  46.510  32.180  1.00  0.00            
ATOM   1925  HB2 LYS A 126      51.050  46.090  32.960  1.00  0.00            
ATOM   1926  HB3 LYS A 126      52.550  47.080  32.520  1.00  0.00            
ATOM   1927  CG  LYS A 126      50.620  47.360  31.450  1.00  0.00            
ATOM   1928  HG2 LYS A 126      50.980  47.700  30.480  1.00  0.00            
ATOM   1929  HG3 LYS A 126      49.820  46.660  31.230  1.00  0.00            
ATOM   1930  CD  LYS A 126      50.070  48.410  32.390  1.00  0.00            
ATOM   1931  HD2 LYS A 126      49.930  47.970  33.380  1.00  0.00            
ATOM   1932  HD3 LYS A 126      50.790  49.230  32.440  1.00  0.00            
ATOM   1933  CE  LYS A 126      48.720  48.920  31.940  1.00  0.00            
ATOM   1934  HE2 LYS A 126      48.590  49.010  30.860  1.00  0.00            
ATOM   1935  HE3 LYS A 126      47.940  48.250  32.310  1.00  0.00            
ATOM   1936  NZ  LYS A 126      48.500  50.280  32.440  1.00  0.00            
ATOM   1937  HZ1 LYS A 126      47.580  50.620  32.200  1.00  0.00            
ATOM   1938  HZ2 LYS A 126      48.640  50.330  33.440  1.00  0.00            
ATOM   1939  HZ3 LYS A 126      49.140  50.940  32.040  1.00  0.00            
ATOM   1940  C   LYS A 126      53.580  44.740  31.980  1.00  0.00            
ATOM   1941  O   LYS A 126      54.020  45.220  33.040  1.00  0.00            
ATOM   1942  N   TRP A 127      54.320  43.820  31.370  1.00  0.00            
ATOM   1943  H   TRP A 127      53.900  43.280  30.630  1.00  0.00            
ATOM   1944  CA  TRP A 127      55.570  43.320  31.860  1.00  0.00            
ATOM   1945  HA  TRP A 127      55.550  42.900  32.870  1.00  0.00            
ATOM   1946  CB  TRP A 127      55.930  42.200  30.880  1.00  0.00            
ATOM   1947  HB2 TRP A 127      55.800  42.540  29.850  1.00  0.00            
ATOM   1948  HB3 TRP A 127      56.980  41.930  30.960  1.00  0.00            
ATOM   1949  CG  TRP A 127      55.340  40.850  31.110  1.00  0.00            
ATOM   1950  CD1 TRP A 127      54.420  40.490  32.050  1.00  0.00            
ATOM   1951  HD1 TRP A 127      53.850  40.990  32.820  1.00  0.00            
ATOM   1952  NE1 TRP A 127      54.000  39.220  31.780  1.00  0.00            
ATOM   1953  HE1 TRP A 127      53.340  38.670  32.310  1.00  0.00            
ATOM   1954  CE2 TRP A 127      54.560  38.700  30.660  1.00  0.00            
ATOM   1955  CZ2 TRP A 127      54.580  37.400  30.150  1.00  0.00            
ATOM   1956  HZ2 TRP A 127      53.900  36.710  30.620  1.00  0.00            
ATOM   1957  CH2 TRP A 127      55.550  37.040  29.230  1.00  0.00            
ATOM   1958  HH2 TRP A 127      55.660  36.060  28.780  1.00  0.00            
ATOM   1959  CZ3 TRP A 127      56.500  37.950  28.730  1.00  0.00            
ATOM   1960  HZ3 TRP A 127      57.290  37.670  28.060  1.00  0.00            
ATOM   1961  CE3 TRP A 127      56.440  39.300  29.260  1.00  0.00            
ATOM   1962  HE3 TRP A 127      57.140  40.060  28.940  1.00  0.00            
ATOM   1963  CD2 TRP A 127      55.570  39.650  30.340  1.00  0.00            
ATOM   1964  C   TRP A 127      56.720  44.340  31.890  1.00  0.00            
ATOM   1965  O   TRP A 127      57.210  44.720  30.860  1.00  0.00            
ATOM   1966  N   GLN A 128      57.110  44.690  33.110  1.00  0.00            
ATOM   1967  H   GLN A 128      56.720  44.200  33.900  1.00  0.00            
ATOM   1968  CA  GLN A 128      58.180  45.660  33.380  1.00  0.00            
ATOM   1969  HA  GLN A 128      58.740  45.940  32.480  1.00  0.00            
ATOM   1970  CB  GLN A 128      57.670  46.890  34.050  1.00  0.00            
ATOM   1971  HB2 GLN A 128      57.150  46.470  34.910  1.00  0.00            
ATOM   1972  HB3 GLN A 128      58.490  47.500  34.430  1.00  0.00            
ATOM   1973  CG  GLN A 128      56.810  47.700  33.140  1.00  0.00            
ATOM   1974  HG2 GLN A 128      57.420  48.240  32.420  1.00  0.00            
ATOM   1975  HG3 GLN A 128      56.140  47.030  32.600  1.00  0.00            
ATOM   1976  CD  GLN A 128      56.000  48.760  33.870  1.00  0.00            
ATOM   1977  OE1 GLN A 128      56.370  49.260  34.950  1.00  0.00            
ATOM   1978  NE2 GLN A 128      54.960  49.290  33.300  1.00  0.00            
ATOM   1979 1HE2 GLN A 128      54.530  50.080  33.760  1.00  0.00            
ATOM   1980 2HE2 GLN A 128      54.580  48.830  32.490  1.00  0.00            
ATOM   1981  C   GLN A 128      59.190  44.940  34.300  1.00  0.00            
ATOM   1982  O   GLN A 128      58.840  44.220  35.270  1.00  0.00            
ATOM   1983  N   PHE A 129      60.480  45.190  34.010  1.00  0.00            
ATOM   1984  H   PHE A 129      60.770  45.860  33.320  1.00  0.00            
ATOM   1985  CA  PHE A 129      61.540  44.470  34.670  1.00  0.00            
ATOM   1986  HA  PHE A 129      61.580  43.390  34.530  1.00  0.00            
ATOM   1987  CB  PHE A 129      62.750  45.010  33.960  1.00  0.00            
ATOM   1988  HB2 PHE A 129      62.510  45.140  32.900  1.00  0.00            
ATOM   1989  HB3 PHE A 129      62.960  46.060  34.150  1.00  0.00            
ATOM   1990  CG  PHE A 129      63.960  44.140  34.130  1.00  0.00            
ATOM   1991  CD1 PHE A 129      64.180  43.030  33.260  1.00  0.00            
ATOM   1992  HD1 PHE A 129      63.510  42.950  32.420  1.00  0.00            
ATOM   1993  CE1 PHE A 129      65.320  42.220  33.390  1.00  0.00            
ATOM   1994  HE1 PHE A 129      65.550  41.440  32.680  1.00  0.00            
ATOM   1995  CZ  PHE A 129      66.290  42.530  34.320  1.00  0.00            
ATOM   1996  HZ  PHE A 129      67.130  41.860  34.450  1.00  0.00            
ATOM   1997  CE2 PHE A 129      66.100  43.570  35.240  1.00  0.00            
ATOM   1998  HE2 PHE A 129      66.830  43.630  36.040  1.00  0.00            
ATOM   1999  CD2 PHE A 129      64.940  44.360  35.120  1.00  0.00            
ATOM   2000  HD2 PHE A 129      64.760  45.240  35.710  1.00  0.00            
ATOM   2001  C   PHE A 129      61.610  44.730  36.210  1.00  0.00            
ATOM   2002  O   PHE A 129      61.390  45.910  36.580  1.00  0.00            
ATOM   2003  N   ASP A 130      61.870  43.730  37.060  1.00  0.00            
ATOM   2004  H   ASP A 130      61.990  42.830  36.620  1.00  0.00            
ATOM   2005  CA  ASP A 130      62.290  44.040  38.450  1.00  0.00            
ATOM   2006  HA  ASP A 130      62.770  45.020  38.370  1.00  0.00            
ATOM   2007  CB  ASP A 130      61.070  44.180  39.230  1.00  0.00            
ATOM   2008  HB2 ASP A 130      60.260  44.650  38.660  1.00  0.00            
ATOM   2009  HB3 ASP A 130      60.720  43.200  39.560  1.00  0.00            
ATOM   2010  CG  ASP A 130      61.240  45.070  40.450  1.00  0.00            
ATOM   2011  OD1 ASP A 130      62.360  45.280  40.910  1.00  0.00            
ATOM   2012  OD2 ASP A 130      60.240  45.440  41.110  1.00  0.00            
ATOM   2013  C   ASP A 130      63.400  43.040  38.900  1.00  0.00            
ATOM   2014  O   ASP A 130      63.920  42.220  38.160  1.00  0.00            
ATOM   2015  N   VAL A 131      63.860  43.240  40.150  1.00  0.00            
ATOM   2016  H   VAL A 131      63.650  44.110  40.620  1.00  0.00            
ATOM   2017  CA  VAL A 131      64.890  42.460  40.800  1.00  0.00            
ATOM   2018  HA  VAL A 131      65.090  41.530  40.270  1.00  0.00            
ATOM   2019  CB  VAL A 131      66.210  43.270  40.760  1.00  0.00            
ATOM   2020  HB  VAL A 131      66.850  42.900  41.560  1.00  0.00            
ATOM   2021  CG1 VAL A 131      66.940  43.120  39.430  1.00  0.00            
ATOM   2022 1HG1 VAL A 131      67.830  43.740  39.480  1.00  0.00            
ATOM   2023 2HG1 VAL A 131      67.340  42.110  39.300  1.00  0.00            
ATOM   2024 3HG1 VAL A 131      66.280  43.390  38.610  1.00  0.00            
ATOM   2025  CG2 VAL A 131      66.010  44.760  41.140  1.00  0.00            
ATOM   2026 1HG2 VAL A 131      65.600  45.290  40.280  1.00  0.00            
ATOM   2027 2HG2 VAL A 131      65.420  44.870  42.050  1.00  0.00            
ATOM   2028 3HG2 VAL A 131      67.020  45.170  41.180  1.00  0.00            
ATOM   2029  C   VAL A 131      64.560  41.980  42.240  1.00  0.00            
ATOM   2030  O   VAL A 131      64.080  42.750  43.090  1.00  0.00            
ATOM   2031  N   TRP A 132      64.960  40.710  42.610  1.00  0.00            
ATOM   2032  H   TRP A 132      65.460  40.230  41.880  1.00  0.00            
ATOM   2033  CA  TRP A 132      64.540  39.990  43.830  1.00  0.00            
ATOM   2034  HA  TRP A 132      64.230  40.710  44.580  1.00  0.00            
ATOM   2035  CB  TRP A 132      63.480  38.960  43.400  1.00  0.00            
ATOM   2036  HB2 TRP A 132      63.720  38.420  42.480  1.00  0.00            
ATOM   2037  HB3 TRP A 132      63.300  38.180  44.150  1.00  0.00            
ATOM   2038  CG  TRP A 132      62.120  39.610  43.180  1.00  0.00            
ATOM   2039  CD1 TRP A 132      61.100  39.790  44.030  1.00  0.00            
ATOM   2040  HD1 TRP A 132      61.090  39.530  45.080  1.00  0.00            
ATOM   2041  NE1 TRP A 132      60.090  40.380  43.340  1.00  0.00            
ATOM   2042  HE1 TRP A 132      59.240  40.620  43.840  1.00  0.00            
ATOM   2043  CE2 TRP A 132      60.340  40.470  41.960  1.00  0.00            
ATOM   2044  CZ2 TRP A 132      59.580  40.880  40.870  1.00  0.00            
ATOM   2045  HZ2 TRP A 132      58.550  41.180  40.960  1.00  0.00            
ATOM   2046  CH2 TRP A 132      60.200  40.860  39.590  1.00  0.00            
ATOM   2047  HH2 TRP A 132      59.690  41.190  38.700  1.00  0.00            
ATOM   2048  CZ3 TRP A 132      61.530  40.510  39.430  1.00  0.00            
ATOM   2049  HZ3 TRP A 132      61.980  40.680  38.460  1.00  0.00            
ATOM   2050  CE3 TRP A 132      62.240  40.040  40.550  1.00  0.00            
ATOM   2051  HE3 TRP A 132      63.280  39.750  40.440  1.00  0.00            
ATOM   2052  CD2 TRP A 132      61.610  40.000  41.840  1.00  0.00            
ATOM   2053  C   TRP A 132      65.770  39.200  44.300  1.00  0.00            
ATOM   2054  O   TRP A 132      66.380  38.470  43.520  1.00  0.00            
ATOM   2055  N   SER A 133      66.150  39.410  45.570  1.00  0.00            
ATOM   2056  H   SER A 133      65.700  40.120  46.140  1.00  0.00            
ATOM   2057  CA  SER A 133      66.960  38.410  46.340  1.00  0.00            
ATOM   2058  HA  SER A 133      66.590  37.410  46.120  1.00  0.00            
ATOM   2059  CB  SER A 133      68.440  38.510  45.930  1.00  0.00            
ATOM   2060  HB2 SER A 133      68.990  37.740  46.480  1.00  0.00            
ATOM   2061  HB3 SER A 133      68.480  38.130  44.910  1.00  0.00            
ATOM   2062  OG  SER A 133      69.060  39.770  46.110  1.00  0.00            
ATOM   2063  HG  SER A 133      70.020  39.760  46.060  1.00  0.00            
ATOM   2064  C   SER A 133      66.950  38.700  47.820  1.00  0.00            
ATOM   2065  O   SER A 133      66.220  39.640  48.280  1.00  0.00            
ATOM   2066  N   ASN A 134      67.740  37.910  48.630  1.00  0.00            
ATOM   2067  H   ASN A 134      68.260  37.140  48.220  1.00  0.00            
ATOM   2068  CA  ASN A 134      67.930  38.250  50.060  1.00  0.00            
ATOM   2069  HA  ASN A 134      66.950  38.460  50.500  1.00  0.00            
ATOM   2070  CB  ASN A 134      68.590  37.100  50.860  1.00  0.00            
ATOM   2071  HB2 ASN A 134      67.890  36.270  50.840  1.00  0.00            
ATOM   2072  HB3 ASN A 134      69.490  36.850  50.300  1.00  0.00            
ATOM   2073  CG  ASN A 134      68.930  37.530  52.310  1.00  0.00            
ATOM   2074  OD1 ASN A 134      70.030  37.630  52.710  1.00  0.00            
ATOM   2075  ND2 ASN A 134      67.870  37.730  53.140  1.00  0.00            
ATOM   2076 1HD2 ASN A 134      68.080  37.990  54.090  1.00  0.00            
ATOM   2077 2HD2 ASN A 134      66.890  37.650  52.920  1.00  0.00            
ATOM   2078  C   ASN A 134      68.770  39.520  50.180  1.00  0.00            
ATOM   2079  O   ASN A 134      68.520  40.390  51.050  1.00  0.00            
ATOM   2080  N   ASP A 135      69.800  39.700  49.370  1.00  0.00            
ATOM   2081  H   ASP A 135      70.090  38.890  48.830  1.00  0.00            
ATOM   2082  CA  ASP A 135      70.580  40.870  49.370  1.00  0.00            
ATOM   2083  HA  ASP A 135      70.660  41.080  50.440  1.00  0.00            
ATOM   2084  CB  ASP A 135      72.020  40.600  48.900  1.00  0.00            
ATOM   2085  HB2 ASP A 135      72.650  41.490  48.930  1.00  0.00            
ATOM   2086  HB3 ASP A 135      72.440  39.760  49.450  1.00  0.00            
ATOM   2087  CG  ASP A 135      72.060  40.140  47.410  1.00  0.00            
ATOM   2088  OD1 ASP A 135      71.340  40.730  46.550  1.00  0.00            
ATOM   2089  OD2 ASP A 135      72.980  39.360  47.080  1.00  0.00            
ATOM   2090  C   ASP A 135      69.950  42.230  48.730  1.00  0.00            
ATOM   2091  O   ASP A 135      70.490  43.350  49.030  1.00  0.00            
ATOM   2092  N   VAL A 136      68.950  42.050  47.860  1.00  0.00            
ATOM   2093  H   VAL A 136      68.950  41.170  47.360  1.00  0.00            
ATOM   2094  CA  VAL A 136      68.090  43.180  47.490  1.00  0.00            
ATOM   2095  HA  VAL A 136      68.660  43.940  46.970  1.00  0.00            
ATOM   2096  CB  VAL A 136      67.090  42.710  46.510  1.00  0.00            
ATOM   2097  HB  VAL A 136      66.690  41.790  46.950  1.00  0.00            
ATOM   2098  CG1 VAL A 136      65.920  43.690  46.080  1.00  0.00            
ATOM   2099 1HG1 VAL A 136      66.420  44.600  45.740  1.00  0.00            
ATOM   2100 2HG1 VAL A 136      65.150  43.300  45.420  1.00  0.00            
ATOM   2101 3HG1 VAL A 136      65.350  44.080  46.920  1.00  0.00            
ATOM   2102  CG2 VAL A 136      67.840  42.460  45.210  1.00  0.00            
ATOM   2103 1HG2 VAL A 136      68.060  43.440  44.790  1.00  0.00            
ATOM   2104 2HG2 VAL A 136      68.810  41.960  45.270  1.00  0.00            
ATOM   2105 3HG2 VAL A 136      67.120  42.030  44.520  1.00  0.00            
ATOM   2106  C   VAL A 136      67.430  43.860  48.670  1.00  0.00            
ATOM   2107  O   VAL A 136      67.320  45.110  48.670  1.00  0.00            
ATOM   2108  N   THR A 137      66.980  43.140  49.710  1.00  0.00            
ATOM   2109  H   THR A 137      66.960  42.130  49.660  1.00  0.00            
ATOM   2110  CA  THR A 137      66.320  43.740  50.810  1.00  0.00            
ATOM   2111  HA  THR A 137      65.540  44.400  50.430  1.00  0.00            
ATOM   2112  CB  THR A 137      65.640  42.740  51.690  1.00  0.00            
ATOM   2113  HB  THR A 137      66.390  42.060  52.090  1.00  0.00            
ATOM   2114  CG2 THR A 137      64.680  43.420  52.650  1.00  0.00            
ATOM   2115 1HG2 THR A 137      64.170  42.740  53.340  1.00  0.00            
ATOM   2116 2HG2 THR A 137      65.070  44.250  53.240  1.00  0.00            
ATOM   2117 3HG2 THR A 137      63.950  43.840  51.970  1.00  0.00            
ATOM   2118  OG1 THR A 137      64.990  41.830  50.820  1.00  0.00            
ATOM   2119  HG1 THR A 137      64.310  42.250  50.290  1.00  0.00            
ATOM   2120  C   THR A 137      67.380  44.540  51.660  1.00  0.00            
ATOM   2121  O   THR A 137      67.070  45.650  52.040  1.00  0.00            
ATOM   2122  N   LEU A 138      68.570  43.990  51.910  1.00  0.00            
ATOM   2123  H   LEU A 138      68.690  43.020  51.670  1.00  0.00            
ATOM   2124  CA  LEU A 138      69.710  44.670  52.560  1.00  0.00            
ATOM   2125  HA  LEU A 138      69.460  44.990  53.570  1.00  0.00            
ATOM   2126  CB  LEU A 138      70.890  43.660  52.590  1.00  0.00            
ATOM   2127  HB2 LEU A 138      70.470  42.680  52.800  1.00  0.00            
ATOM   2128  HB3 LEU A 138      71.450  43.820  51.670  1.00  0.00            
ATOM   2129  CG  LEU A 138      71.880  43.840  53.740  1.00  0.00            
ATOM   2130  HG  LEU A 138      72.570  43.000  53.650  1.00  0.00            
ATOM   2131  CD1 LEU A 138      72.600  45.140  53.700  1.00  0.00            
ATOM   2132 1HD1 LEU A 138      73.260  45.240  54.560  1.00  0.00            
ATOM   2133 2HD1 LEU A 138      73.220  45.180  52.810  1.00  0.00            
ATOM   2134 3HD1 LEU A 138      71.890  45.960  53.650  1.00  0.00            
ATOM   2135  CD2 LEU A 138      71.210  43.630  55.100  1.00  0.00            
ATOM   2136 1HD2 LEU A 138      70.850  42.610  55.240  1.00  0.00            
ATOM   2137 2HD2 LEU A 138      71.890  43.850  55.920  1.00  0.00            
ATOM   2138 3HD2 LEU A 138      70.380  44.340  55.200  1.00  0.00            
ATOM   2139  C   LEU A 138      70.020  45.970  51.830  1.00  0.00            
ATOM   2140  O   LEU A 138      70.040  47.060  52.340  1.00  0.00            
ATOM   2141  N   ALA A 139      70.150  45.940  50.500  1.00  0.00            
ATOM   2142  H   ALA A 139      70.280  45.030  50.080  1.00  0.00            
ATOM   2143  CA  ALA A 139      70.290  47.160  49.690  1.00  0.00            
ATOM   2144  HA  ALA A 139      71.260  47.640  49.860  1.00  0.00            
ATOM   2145  CB  ALA A 139      70.350  46.640  48.230  1.00  0.00            
ATOM   2146  HB1 ALA A 139      69.450  46.240  47.770  1.00  0.00            
ATOM   2147  HB2 ALA A 139      70.690  47.460  47.590  1.00  0.00            
ATOM   2148  HB3 ALA A 139      71.030  45.790  48.230  1.00  0.00            
ATOM   2149  C   ALA A 139      69.150  48.250  49.880  1.00  0.00            
ATOM   2150  O   ALA A 139      69.380  49.390  50.320  1.00  0.00            
ATOM   2151  N   ASN A 140      67.860  47.750  49.800  1.00  0.00            
ATOM   2152  H   ASN A 140      67.740  46.820  49.420  1.00  0.00            
ATOM   2153  CA  ASN A 140      66.640  48.490  50.070  1.00  0.00            
ATOM   2154  HA  ASN A 140      66.680  49.310  49.350  1.00  0.00            
ATOM   2155  CB  ASN A 140      65.460  47.630  49.510  1.00  0.00            
ATOM   2156  HB2 ASN A 140      65.710  47.290  48.500  1.00  0.00            
ATOM   2157  HB3 ASN A 140      65.210  46.740  50.080  1.00  0.00            
ATOM   2158  CG  ASN A 140      64.230  48.550  49.460  1.00  0.00            
ATOM   2159  OD1 ASN A 140      63.560  48.650  50.440  1.00  0.00            
ATOM   2160  ND2 ASN A 140      63.980  49.230  48.380  1.00  0.00            
ATOM   2161 1HD2 ASN A 140      63.120  49.760  48.350  1.00  0.00            
ATOM   2162 2HD2 ASN A 140      64.630  49.140  47.620  1.00  0.00            
ATOM   2163  C   ASN A 140      66.460  48.970  51.510  1.00  0.00            
ATOM   2164  O   ASN A 140      65.800  49.960  51.760  1.00  0.00            
ATOM   2165  N   HID A 141      67.190  48.420  52.490  1.00  0.00            
ATOM   2166  H   HID A 141      67.800  47.630  52.300  1.00  0.00            
ATOM   2167  CA  HID A 141      67.150  49.010  53.890  1.00  0.00            
ATOM   2168  HA  HID A 141      66.300  49.690  54.020  1.00  0.00            
ATOM   2169  CB  HID A 141      66.810  47.850  54.820  1.00  0.00            
ATOM   2170  HB2 HID A 141      67.440  46.970  54.710  1.00  0.00            
ATOM   2171  HB3 HID A 141      67.030  48.270  55.800  1.00  0.00            
ATOM   2172  CG  HID A 141      65.390  47.380  54.780  1.00  0.00            
ATOM   2173  ND1 HID A 141      65.000  46.120  55.200  1.00  0.00            
ATOM   2174  HD1 HID A 141      65.580  45.390  55.570  1.00  0.00            
ATOM   2175  CE1 HID A 141      63.640  46.060  55.050  1.00  0.00            
ATOM   2176  HE1 HID A 141      63.020  45.230  55.370  1.00  0.00            
ATOM   2177  NE2 HID A 141      63.220  47.190  54.410  1.00  0.00            
ATOM   2178  CD2 HID A 141      64.300  48.060  54.300  1.00  0.00            
ATOM   2179  HD2 HID A 141      64.310  49.050  53.880  1.00  0.00            
ATOM   2180  C   HID A 141      68.450  49.730  54.280  1.00  0.00            
ATOM   2181  O   HID A 141      68.420  50.410  55.310  1.00  0.00            
ATOM   2182  N   MET A 142      69.470  49.560  53.410  1.00  0.00            
ATOM   2183  H   MET A 142      69.310  48.990  52.590  1.00  0.00            
ATOM   2184  CA  MET A 142      70.740  50.340  53.450  1.00  0.00            
ATOM   2185  HA  MET A 142      71.130  50.210  54.460  1.00  0.00            
ATOM   2186  CB  MET A 142      71.750  49.660  52.490  1.00  0.00            
ATOM   2187  HB2 MET A 142      71.840  48.600  52.710  1.00  0.00            
ATOM   2188  HB3 MET A 142      71.490  49.660  51.430  1.00  0.00            
ATOM   2189  CG  MET A 142      73.110  50.220  52.650  1.00  0.00            
ATOM   2190  HG2 MET A 142      73.770  49.760  51.910  1.00  0.00            
ATOM   2191  HG3 MET A 142      73.160  51.290  52.460  1.00  0.00            
ATOM   2192  SD  MET A 142      73.750  49.680  54.270  1.00  0.00            
ATOM   2193  CE  MET A 142      75.500  49.900  54.010  1.00  0.00            
ATOM   2194  HE1 MET A 142      75.930  50.520  54.800  1.00  0.00            
ATOM   2195  HE2 MET A 142      75.950  48.910  54.040  1.00  0.00            
ATOM   2196  HE3 MET A 142      75.730  50.420  53.080  1.00  0.00            
ATOM   2197  C   MET A 142      70.540  51.820  53.060  1.00  0.00            
ATOM   2198  O   MET A 142      71.240  52.710  53.520  1.00  0.00            
ATOM   2199  N   GLU A 143      69.550  52.200  52.240  1.00  0.00            
ATOM   2200  H   GLU A 143      69.080  51.490  51.700  1.00  0.00            
ATOM   2201  CA  GLU A 143      69.150  53.610  52.020  1.00  0.00            
ATOM   2202  HA  GLU A 143      69.940  54.300  51.730  1.00  0.00            
ATOM   2203  CB  GLU A 143      68.230  53.700  50.760  1.00  0.00            
ATOM   2204  HB2 GLU A 143      68.010  54.730  50.490  1.00  0.00            
ATOM   2205  HB3 GLU A 143      68.810  53.210  49.980  1.00  0.00            
ATOM   2206  CG  GLU A 143      66.830  52.990  50.820  1.00  0.00            
ATOM   2207  HG2 GLU A 143      66.640  52.540  49.850  1.00  0.00            
ATOM   2208  HG3 GLU A 143      66.950  52.080  51.410  1.00  0.00            
ATOM   2209  CD  GLU A 143      65.610  53.760  51.340  1.00  0.00            
ATOM   2210  OE1 GLU A 143      64.540  53.440  50.830  1.00  0.00            
ATOM   2211  OE2 GLU A 143      65.740  54.790  52.060  1.00  0.00            
ATOM   2212  C   GLU A 143      68.450  54.130  53.280  1.00  0.00            
ATOM   2213  O   GLU A 143      68.750  55.210  53.750  1.00  0.00            
ATOM   2214  N   ALA A 144      67.560  53.340  53.890  1.00  0.00            
ATOM   2215  H   ALA A 144      67.340  52.490  53.400  1.00  0.00            
ATOM   2216  CA  ALA A 144      66.860  53.680  55.180  1.00  0.00            
ATOM   2217  HA  ALA A 144      66.460  54.670  54.970  1.00  0.00            
ATOM   2218  CB  ALA A 144      65.790  52.590  55.540  1.00  0.00            
ATOM   2219  HB1 ALA A 144      65.210  53.080  56.330  1.00  0.00            
ATOM   2220  HB2 ALA A 144      65.220  52.270  54.670  1.00  0.00            
ATOM   2221  HB3 ALA A 144      66.350  51.790  56.020  1.00  0.00            
ATOM   2222  C   ALA A 144      67.810  53.900  56.360  1.00  0.00            
ATOM   2223  O   ALA A 144      67.560  54.520  57.390  1.00  0.00            
ATOM   2224  N   GLY A 145      68.840  53.030  56.370  1.00  0.00            
ATOM   2225  H   GLY A 145      68.850  52.200  55.790  1.00  0.00            
ATOM   2226  CA  GLY A 145      70.030  53.180  57.280  1.00  0.00            
ATOM   2227  HA2 GLY A 145      69.710  53.490  58.270  1.00  0.00            
ATOM   2228  HA3 GLY A 145      70.270  52.120  57.340  1.00  0.00            
ATOM   2229  C   GLY A 145      71.210  54.120  56.810  1.00  0.00            
ATOM   2230  O   GLY A 145      72.240  54.280  57.490  1.00  0.00            
ATOM   2231  N   GLY A 146      71.070  54.680  55.610  1.00  0.00            
ATOM   2232  H   GLY A 146      70.150  54.590  55.210  1.00  0.00            
ATOM   2233  CA  GLY A 146      71.880  55.690  54.930  1.00  0.00            
ATOM   2234  HA2 GLY A 146      72.930  55.460  55.090  1.00  0.00            
ATOM   2235  HA3 GLY A 146      71.700  55.600  53.860  1.00  0.00            
ATOM   2236  C   GLY A 146      71.530  57.160  55.310  1.00  0.00            
ATOM   2237  O   GLY A 146      70.710  57.360  56.210  1.00  0.00            
ATOM   2238  N   LYS A 147      72.340  58.100  54.820  1.00  0.00            
ATOM   2239  H   LYS A 147      72.800  57.900  53.940  1.00  0.00            
ATOM   2240  CA  LYS A 147      72.490  59.450  55.390  1.00  0.00            
ATOM   2241  HA  LYS A 147      71.550  59.640  55.900  1.00  0.00            
ATOM   2242  CB  LYS A 147      73.660  59.480  56.400  1.00  0.00            
ATOM   2243  HB2 LYS A 147      73.460  58.730  57.160  1.00  0.00            
ATOM   2244  HB3 LYS A 147      74.540  59.190  55.820  1.00  0.00            
ATOM   2245  CG  LYS A 147      73.860  60.810  57.180  1.00  0.00            
ATOM   2246  HG2 LYS A 147      73.800  61.580  56.420  1.00  0.00            
ATOM   2247  HG3 LYS A 147      73.080  60.910  57.930  1.00  0.00            
ATOM   2248  CD  LYS A 147      75.240  60.890  57.850  1.00  0.00            
ATOM   2249  HD2 LYS A 147      75.570  59.970  58.330  1.00  0.00            
ATOM   2250  HD3 LYS A 147      75.970  61.050  57.050  1.00  0.00            
ATOM   2251  CE  LYS A 147      75.220  62.070  58.770  1.00  0.00            
ATOM   2252  HE2 LYS A 147      74.460  62.790  58.450  1.00  0.00            
ATOM   2253  HE3 LYS A 147      75.030  61.690  59.770  1.00  0.00            
ATOM   2254  NZ  LYS A 147      76.520  62.700  58.780  1.00  0.00            
ATOM   2255  HZ1 LYS A 147      76.750  63.030  57.850  1.00  0.00            
ATOM   2256  HZ2 LYS A 147      76.540  63.530  59.350  1.00  0.00            
ATOM   2257  HZ3 LYS A 147      77.210  62.100  59.210  1.00  0.00            
ATOM   2258  C   LYS A 147      72.620  60.490  54.250  1.00  0.00            
ATOM   2259  O   LYS A 147      73.280  60.320  53.290  1.00  0.00            
ATOM   2260  N   ALA A 148      71.980  61.690  54.360  1.00  0.00            
ATOM   2261  H   ALA A 148      71.410  61.820  55.180  1.00  0.00            
ATOM   2262  CA  ALA A 148      71.740  62.600  53.250  1.00  0.00            
ATOM   2263  HA  ALA A 148      71.270  62.000  52.470  1.00  0.00            
ATOM   2264  CB  ALA A 148      70.670  63.660  53.670  1.00  0.00            
ATOM   2265  HB1 ALA A 148      69.810  63.120  54.050  1.00  0.00            
ATOM   2266  HB2 ALA A 148      71.030  64.270  54.500  1.00  0.00            
ATOM   2267  HB3 ALA A 148      70.270  64.200  52.810  1.00  0.00            
ATOM   2268  C   ALA A 148      72.950  63.210  52.570  1.00  0.00            
ATOM   2269  O   ALA A 148      73.780  63.830  53.210  1.00  0.00            
ATOM   2270  N   GLY A 149      73.140  62.980  51.280  1.00  0.00            
ATOM   2271  H   GLY A 149      72.490  62.430  50.730  1.00  0.00            
ATOM   2272  CA  GLY A 149      74.320  63.650  50.550  1.00  0.00            
ATOM   2273  HA2 GLY A 149      74.080  63.830  49.500  1.00  0.00            
ATOM   2274  HA3 GLY A 149      74.490  64.640  50.980  1.00  0.00            
ATOM   2275  C   GLY A 149      75.660  62.870  50.700  1.00  0.00            
ATOM   2276  O   GLY A 149      76.750  63.360  50.440  1.00  0.00            
ATOM   2277  N   ARG A 150      75.680  61.610  51.210  1.00  0.00            
ATOM   2278  H   ARG A 150      74.830  61.260  51.640  1.00  0.00            
ATOM   2279  CA  ARG A 150      76.830  60.700  51.200  1.00  0.00            
ATOM   2280  HA  ARG A 150      77.470  61.040  50.390  1.00  0.00            
ATOM   2281  CB  ARG A 150      77.470  60.680  52.580  1.00  0.00            
ATOM   2282  HB2 ARG A 150      76.740  60.400  53.350  1.00  0.00            
ATOM   2283  HB3 ARG A 150      78.240  59.910  52.520  1.00  0.00            
ATOM   2284  CG  ARG A 150      78.260  62.080  52.810  1.00  0.00            
ATOM   2285  HG2 ARG A 150      78.870  62.180  51.910  1.00  0.00            
ATOM   2286  HG3 ARG A 150      77.540  62.890  52.930  1.00  0.00            
ATOM   2287  CD  ARG A 150      79.290  62.030  53.970  1.00  0.00            
ATOM   2288  HD2 ARG A 150      79.610  63.060  54.110  1.00  0.00            
ATOM   2289  HD3 ARG A 150      78.740  61.700  54.850  1.00  0.00            
ATOM   2290  NE  ARG A 150      80.470  61.220  53.690  1.00  0.00            
ATOM   2291  HE  ARG A 150      80.480  60.760  52.790  1.00  0.00            
ATOM   2292  CZ  ARG A 150      81.540  61.160  54.410  1.00  0.00            
ATOM   2293  NH1 ARG A 150      81.610  61.740  55.580  1.00  0.00            
ATOM   2294 1HH1 ARG A 150      80.840  62.340  55.860  1.00  0.00            
ATOM   2295 2HH1 ARG A 150      82.480  61.640  56.090  1.00  0.00            
ATOM   2296  NH2 ARG A 150      82.510  60.440  53.890  1.00  0.00            
ATOM   2297 1HH2 ARG A 150      82.450  60.050  52.960  1.00  0.00            
ATOM   2298 2HH2 ARG A 150      83.420  60.590  54.310  1.00  0.00            
ATOM   2299  C   ARG A 150      76.430  59.260  50.800  1.00  0.00            
ATOM   2300  O   ARG A 150      75.300  58.840  51.020  1.00  0.00            
ATOM   2301  N   ILE A 151      77.370  58.510  50.250  1.00  0.00            
ATOM   2302  H   ILE A 151      78.190  59.040  50.010  1.00  0.00            
ATOM   2303  CA  ILE A 151      77.110  57.180  49.770  1.00  0.00            
ATOM   2304  HA  ILE A 151      76.070  57.150  49.460  1.00  0.00            
ATOM   2305  CB  ILE A 151      78.080  56.920  48.530  1.00  0.00            
ATOM   2306  HB  ILE A 151      79.060  56.970  49.010  1.00  0.00            
ATOM   2307  CG2 ILE A 151      77.910  55.540  47.910  1.00  0.00            
ATOM   2308 1HG2 ILE A 151      78.760  55.220  47.310  1.00  0.00            
ATOM   2309 2HG2 ILE A 151      77.750  54.770  48.660  1.00  0.00            
ATOM   2310 3HG2 ILE A 151      77.010  55.500  47.300  1.00  0.00            
ATOM   2311  CG1 ILE A 151      78.040  57.880  47.260  1.00  0.00            
ATOM   2312 2HG1 ILE A 151      77.040  57.880  46.830  1.00  0.00            
ATOM   2313 3HG1 ILE A 151      78.190  58.890  47.650  1.00  0.00            
ATOM   2314  CD1 ILE A 151      79.030  57.640  46.120  1.00  0.00            
ATOM   2315 1HD1 ILE A 151      80.000  57.740  46.600  1.00  0.00            
ATOM   2316 2HD1 ILE A 151      78.920  56.720  45.550  1.00  0.00            
ATOM   2317 3HD1 ILE A 151      78.790  58.420  45.400  1.00  0.00            
ATOM   2318  C   ILE A 151      77.330  56.230  50.930  1.00  0.00            
ATOM   2319  O   ILE A 151      78.410  56.240  51.530  1.00  0.00            
ATOM   2320  N   HID A 152      76.410  55.230  51.150  1.00  0.00            
ATOM   2321  H   HID A 152      75.620  55.220  50.520  1.00  0.00            
ATOM   2322  CA  HID A 152      76.450  54.230  52.270  1.00  0.00            
ATOM   2323  HA  HID A 152      77.220  54.470  53.010  1.00  0.00            
ATOM   2324  CB  HID A 152      75.070  54.260  52.990  1.00  0.00            
ATOM   2325  HB2 HID A 152      74.850  55.310  53.190  1.00  0.00            
ATOM   2326  HB3 HID A 152      74.300  53.860  52.330  1.00  0.00            
ATOM   2327  CG  HID A 152      75.100  53.570  54.280  1.00  0.00            
ATOM   2328  ND1 HID A 152      74.000  52.990  54.840  1.00  0.00            
ATOM   2329  HD1 HID A 152      73.050  53.190  54.560  1.00  0.00            
ATOM   2330  CE1 HID A 152      74.370  52.620  56.100  1.00  0.00            
ATOM   2331  HE1 HID A 152      73.670  52.430  56.900  1.00  0.00            
ATOM   2332  NE2 HID A 152      75.670  52.800  56.350  1.00  0.00            
ATOM   2333  CD2 HID A 152      76.140  53.420  55.170  1.00  0.00            
ATOM   2334  HD2 HID A 152      77.160  53.760  55.060  1.00  0.00            
ATOM   2335  C   HID A 152      76.720  52.780  51.830  1.00  0.00            
ATOM   2336  O   HID A 152      75.880  52.260  51.130  1.00  0.00            
ATOM   2337  N   ILE A 153      77.860  52.140  52.250  1.00  0.00            
ATOM   2338  H   ILE A 153      78.430  52.580  52.950  1.00  0.00            
ATOM   2339  CA  ILE A 153      78.330  50.920  51.640  1.00  0.00            
ATOM   2340  HA  ILE A 153      77.530  50.600  50.970  1.00  0.00            
ATOM   2341  CB  ILE A 153      79.640  51.080  50.840  1.00  0.00            
ATOM   2342  HB  ILE A 153      79.740  50.190  50.210  1.00  0.00            
ATOM   2343  CG2 ILE A 153      79.590  52.290  49.860  1.00  0.00            
ATOM   2344 1HG2 ILE A 153      80.430  52.220  49.170  1.00  0.00            
ATOM   2345 2HG2 ILE A 153      78.740  52.230  49.180  1.00  0.00            
ATOM   2346 3HG2 ILE A 153      79.580  53.270  50.340  1.00  0.00            
ATOM   2347  CG1 ILE A 153      80.850  51.300  51.640  1.00  0.00            
ATOM   2348 2HG1 ILE A 153      80.800  52.270  52.140  1.00  0.00            
ATOM   2349 3HG1 ILE A 153      80.950  50.520  52.390  1.00  0.00            
ATOM   2350  CD1 ILE A 153      82.150  51.250  50.820  1.00  0.00            
ATOM   2351 1HD1 ILE A 153      82.910  51.090  51.590  1.00  0.00            
ATOM   2352 2HD1 ILE A 153      82.110  50.370  50.180  1.00  0.00            
ATOM   2353 3HD1 ILE A 153      82.330  52.250  50.410  1.00  0.00            
ATOM   2354  C   ILE A 153      78.500  49.800  52.720  1.00  0.00            
ATOM   2355  O   ILE A 153      78.800  50.120  53.900  1.00  0.00            
ATOM   2356  N   THR A 154      78.310  48.560  52.240  1.00  0.00            
ATOM   2357  H   THR A 154      78.100  48.410  51.260  1.00  0.00            
ATOM   2358  CA  THR A 154      78.640  47.280  52.990  1.00  0.00            
ATOM   2359  HA  THR A 154      78.510  47.550  54.040  1.00  0.00            
ATOM   2360  CB  THR A 154      77.710  46.110  52.500  1.00  0.00            
ATOM   2361  HB  THR A 154      78.010  45.130  52.880  1.00  0.00            
ATOM   2362  CG2 THR A 154      76.220  46.310  52.810  1.00  0.00            
ATOM   2363 1HG2 THR A 154      75.850  47.070  52.110  1.00  0.00            
ATOM   2364 2HG2 THR A 154      75.730  45.360  52.610  1.00  0.00            
ATOM   2365 3HG2 THR A 154      76.060  46.570  53.860  1.00  0.00            
ATOM   2366  OG1 THR A 154      77.870  46.130  51.110  1.00  0.00            
ATOM   2367  HG1 THR A 154      77.200  45.580  50.700  1.00  0.00            
ATOM   2368  C   THR A 154      80.100  46.870  52.900  1.00  0.00            
ATOM   2369  O   THR A 154      80.770  47.160  51.900  1.00  0.00            
ATOM   2370  N   LYS A 155      80.660  46.090  53.860  1.00  0.00            
ATOM   2371  H   LYS A 155      80.150  45.870  54.700  1.00  0.00            
ATOM   2372  CA  LYS A 155      81.950  45.360  53.590  1.00  0.00            
ATOM   2373  HA  LYS A 155      82.720  46.120  53.500  1.00  0.00            
ATOM   2374  CB  LYS A 155      82.220  44.550  54.860  1.00  0.00            
ATOM   2375  HB2 LYS A 155      81.840  45.120  55.700  1.00  0.00            
ATOM   2376  HB3 LYS A 155      81.620  43.640  54.810  1.00  0.00            
ATOM   2377  CG  LYS A 155      83.710  44.290  55.200  1.00  0.00            
ATOM   2378  HG2 LYS A 155      84.260  43.750  54.420  1.00  0.00            
ATOM   2379  HG3 LYS A 155      84.210  45.250  55.310  1.00  0.00            
ATOM   2380  CD  LYS A 155      83.750  43.500  56.500  1.00  0.00            
ATOM   2381  HD2 LYS A 155      83.380  44.160  57.290  1.00  0.00            
ATOM   2382  HD3 LYS A 155      83.050  42.660  56.450  1.00  0.00            
ATOM   2383  CE  LYS A 155      85.140  42.880  56.880  1.00  0.00            
ATOM   2384  HE2 LYS A 155      85.470  42.100  56.200  1.00  0.00            
ATOM   2385  HE3 LYS A 155      85.820  43.730  56.960  1.00  0.00            
ATOM   2386  NZ  LYS A 155      85.020  42.190  58.200  1.00  0.00            
ATOM   2387  HZ1 LYS A 155      84.590  42.840  58.840  1.00  0.00            
ATOM   2388  HZ2 LYS A 155      84.380  41.410  58.150  1.00  0.00            
ATOM   2389  HZ3 LYS A 155      85.890  41.820  58.550  1.00  0.00            
ATOM   2390  C   LYS A 155      82.060  44.430  52.390  1.00  0.00            
ATOM   2391  O   LYS A 155      83.210  44.380  51.880  1.00  0.00            
ATOM   2392  N   ALA A 156      81.010  43.950  51.770  1.00  0.00            
ATOM   2393  H   ALA A 156      80.200  44.000  52.370  1.00  0.00            
ATOM   2394  CA  ALA A 156      81.020  43.290  50.430  1.00  0.00            
ATOM   2395  HA  ALA A 156      81.830  42.560  50.540  1.00  0.00            
ATOM   2396  CB  ALA A 156      79.630  42.650  50.220  1.00  0.00            
ATOM   2397  HB1 ALA A 156      78.820  43.360  50.030  1.00  0.00            
ATOM   2398  HB2 ALA A 156      79.510  41.970  49.380  1.00  0.00            
ATOM   2399  HB3 ALA A 156      79.390  42.030  51.090  1.00  0.00            
ATOM   2400  C   ALA A 156      81.360  44.190  49.290  1.00  0.00            
ATOM   2401  O   ALA A 156      82.320  43.900  48.580  1.00  0.00            
ATOM   2402  N   THR A 157      80.670  45.350  49.060  1.00  0.00            
ATOM   2403  H   THR A 157      79.820  45.600  49.540  1.00  0.00            
ATOM   2404  CA  THR A 157      81.060  46.330  48.050  1.00  0.00            
ATOM   2405  HA  THR A 157      80.890  45.740  47.150  1.00  0.00            
ATOM   2406  CB  THR A 157      80.130  47.560  48.040  1.00  0.00            
ATOM   2407  HB  THR A 157      79.740  47.950  48.980  1.00  0.00            
ATOM   2408  CG2 THR A 157      80.700  48.750  47.300  1.00  0.00            
ATOM   2409 1HG2 THR A 157      81.030  48.460  46.300  1.00  0.00            
ATOM   2410 2HG2 THR A 157      79.950  49.520  47.120  1.00  0.00            
ATOM   2411 3HG2 THR A 157      81.540  49.100  47.900  1.00  0.00            
ATOM   2412  OG1 THR A 157      78.930  47.180  47.420  1.00  0.00            
ATOM   2413  HG1 THR A 157      79.020  47.620  46.570  1.00  0.00            
ATOM   2414  C   THR A 157      82.530  46.740  48.250  1.00  0.00            
ATOM   2415  O   THR A 157      83.360  46.850  47.320  1.00  0.00            
ATOM   2416  N   LEU A 158      82.930  46.920  49.530  1.00  0.00            
ATOM   2417  H   LEU A 158      82.280  46.680  50.270  1.00  0.00            
ATOM   2418  CA  LEU A 158      84.330  47.280  49.830  1.00  0.00            
ATOM   2419  HA  LEU A 158      84.590  48.090  49.160  1.00  0.00            
ATOM   2420  CB  LEU A 158      84.360  47.810  51.250  1.00  0.00            
ATOM   2421  HB2 LEU A 158      83.450  48.380  51.470  1.00  0.00            
ATOM   2422  HB3 LEU A 158      84.230  47.000  51.970  1.00  0.00            
ATOM   2423  CG  LEU A 158      85.530  48.810  51.650  1.00  0.00            
ATOM   2424  HG  LEU A 158      86.540  48.420  51.520  1.00  0.00            
ATOM   2425  CD1 LEU A 158      85.630  49.980  50.740  1.00  0.00            
ATOM   2426 1HD1 LEU A 158      86.330  50.710  51.150  1.00  0.00            
ATOM   2427 2HD1 LEU A 158      85.960  49.590  49.780  1.00  0.00            
ATOM   2428 3HD1 LEU A 158      84.690  50.520  50.610  1.00  0.00            
ATOM   2429  CD2 LEU A 158      85.360  49.290  53.090  1.00  0.00            
ATOM   2430 1HD2 LEU A 158      84.400  49.800  53.130  1.00  0.00            
ATOM   2431 2HD2 LEU A 158      85.360  48.450  53.780  1.00  0.00            
ATOM   2432 3HD2 LEU A 158      86.170  49.970  53.350  1.00  0.00            
ATOM   2433  C   LEU A 158      85.420  46.230  49.530  1.00  0.00            
ATOM   2434  O   LEU A 158      86.560  46.620  49.150  1.00  0.00            
ATOM   2435  N   ASN A 159      85.010  44.950  49.520  1.00  0.00            
ATOM   2436  H   ASN A 159      84.030  44.750  49.690  1.00  0.00            
ATOM   2437  CA  ASN A 159      85.780  43.840  49.020  1.00  0.00            
ATOM   2438  HA  ASN A 159      86.740  43.890  49.530  1.00  0.00            
ATOM   2439  CB  ASN A 159      85.080  42.540  49.420  1.00  0.00            
ATOM   2440  HB2 ASN A 159      85.060  42.450  50.510  1.00  0.00            
ATOM   2441  HB3 ASN A 159      84.080  42.550  48.990  1.00  0.00            
ATOM   2442  CG  ASN A 159      85.920  41.460  48.940  1.00  0.00            
ATOM   2443  OD1 ASN A 159      86.980  41.150  49.520  1.00  0.00            
ATOM   2444  ND2 ASN A 159      85.590  40.830  47.820  1.00  0.00            
ATOM   2445 1HD2 ASN A 159      86.230  40.100  47.530  1.00  0.00            
ATOM   2446 2HD2 ASN A 159      84.840  41.060  47.180  1.00  0.00            
ATOM   2447  C   ASN A 159      86.110  43.990  47.490  1.00  0.00            
ATOM   2448  O   ASN A 159      87.200  43.580  47.110  1.00  0.00            
ATOM   2449  N   TYR A 160      85.150  44.500  46.700  1.00  0.00            
ATOM   2450  H   TYR A 160      84.250  44.690  47.120  1.00  0.00            
ATOM   2451  CA  TYR A 160      85.250  44.660  45.170  1.00  0.00            
ATOM   2452  HA  TYR A 160      86.010  43.980  44.790  1.00  0.00            
ATOM   2453  CB  TYR A 160      83.790  44.410  44.650  1.00  0.00            
ATOM   2454  HB2 TYR A 160      83.160  45.200  45.060  1.00  0.00            
ATOM   2455  HB3 TYR A 160      83.830  44.570  43.570  1.00  0.00            
ATOM   2456  CG  TYR A 160      83.150  43.050  45.090  1.00  0.00            
ATOM   2457  CD1 TYR A 160      83.900  41.880  44.880  1.00  0.00            
ATOM   2458  HD1 TYR A 160      84.780  41.810  44.250  1.00  0.00            
ATOM   2459  CE1 TYR A 160      83.490  40.640  45.330  1.00  0.00            
ATOM   2460  HE1 TYR A 160      84.050  39.740  45.110  1.00  0.00            
ATOM   2461  CZ  TYR A 160      82.370  40.660  46.260  1.00  0.00            
ATOM   2462  OH  TYR A 160      82.120  39.590  47.100  1.00  0.00            
ATOM   2463  HH  TYR A 160      82.850  38.970  47.060  1.00  0.00            
ATOM   2464  CE2 TYR A 160      81.540  41.780  46.460  1.00  0.00            
ATOM   2465  HE2 TYR A 160      80.700  41.780  47.140  1.00  0.00            
ATOM   2466  CD2 TYR A 160      81.970  43.010  45.880  1.00  0.00            
ATOM   2467  HD2 TYR A 160      81.440  43.920  46.140  1.00  0.00            
ATOM   2468  C   TYR A 160      85.770  46.020  44.690  1.00  0.00            
ATOM   2469  O   TYR A 160      85.990  46.250  43.530  1.00  0.00            
ATOM   2470  N   LEU A 161      86.010  46.960  45.650  1.00  0.00            
ATOM   2471  H   LEU A 161      85.810  46.650  46.590  1.00  0.00            
ATOM   2472  CA  LEU A 161      86.470  48.350  45.420  1.00  0.00            
ATOM   2473  HA  LEU A 161      86.090  48.680  44.450  1.00  0.00            
ATOM   2474  CB  LEU A 161      85.750  49.310  46.470  1.00  0.00            
ATOM   2475  HB2 LEU A 161      84.870  48.760  46.790  1.00  0.00            
ATOM   2476  HB3 LEU A 161      86.450  49.320  47.310  1.00  0.00            
ATOM   2477  CG  LEU A 161      85.380  50.700  45.980  1.00  0.00            
ATOM   2478  HG  LEU A 161      86.200  51.300  45.590  1.00  0.00            
ATOM   2479  CD1 LEU A 161      84.420  50.650  44.850  1.00  0.00            
ATOM   2480 1HD1 LEU A 161      84.860  50.350  43.900  1.00  0.00            
ATOM   2481 2HD1 LEU A 161      83.580  49.980  45.020  1.00  0.00            
ATOM   2482 3HD1 LEU A 161      83.970  51.640  44.740  1.00  0.00            
ATOM   2483  CD2 LEU A 161      84.950  51.390  47.240  1.00  0.00            
ATOM   2484 1HD2 LEU A 161      85.100  52.460  47.130  1.00  0.00            
ATOM   2485 2HD2 LEU A 161      83.880  51.220  47.290  1.00  0.00            
ATOM   2486 3HD2 LEU A 161      85.500  51.100  48.130  1.00  0.00            
ATOM   2487  C   LEU A 161      87.950  48.570  45.230  1.00  0.00            
ATOM   2488  O   LEU A 161      88.320  49.770  45.230  1.00  0.00            
ATOM   2489  N   ASN A 162      88.750  47.550  45.040  1.00  0.00            
ATOM   2490  H   ASN A 162      88.420  46.610  45.180  1.00  0.00            
ATOM   2491  CA  ASN A 162      90.210  47.610  44.940  1.00  0.00            
ATOM   2492  HA  ASN A 162      90.570  46.710  45.430  1.00  0.00            
ATOM   2493  CB  ASN A 162      90.620  47.700  43.470  1.00  0.00            
ATOM   2494  HB2 ASN A 162      89.970  46.960  43.010  1.00  0.00            
ATOM   2495  HB3 ASN A 162      90.230  48.650  43.100  1.00  0.00            
ATOM   2496  CG  ASN A 162      92.090  47.610  43.050  1.00  0.00            
ATOM   2497  OD1 ASN A 162      92.580  48.450  42.330  1.00  0.00            
ATOM   2498  ND2 ASN A 162      92.760  46.480  43.200  1.00  0.00            
ATOM   2499 1HD2 ASN A 162      93.750  46.550  43.010  1.00  0.00            
ATOM   2500 2HD2 ASN A 162      92.420  45.750  43.820  1.00  0.00            
ATOM   2501  C   ASN A 162      90.970  48.610  45.810  1.00  0.00            
ATOM   2502  O   ASN A 162      92.100  49.000  45.460  1.00  0.00            
ATOM   2503  N   GLY A 163      90.420  48.930  47.060  1.00  0.00            
ATOM   2504  H   GLY A 163      89.590  48.450  47.360  1.00  0.00            
ATOM   2505  CA  GLY A 163      91.040  49.800  48.000  1.00  0.00            
ATOM   2506  HA2 GLY A 163      90.260  49.920  48.750  1.00  0.00            
ATOM   2507  HA3 GLY A 163      91.960  49.320  48.340  1.00  0.00            
ATOM   2508  C   GLY A 163      91.250  51.170  47.410  1.00  0.00            
ATOM   2509  O   GLY A 163      92.150  51.890  47.910  1.00  0.00            
ATOM   2510  N   ASP A 164      90.600  51.590  46.360  1.00  0.00            
ATOM   2511  H   ASP A 164      89.880  50.970  46.030  1.00  0.00            
ATOM   2512  CA  ASP A 164      90.930  52.800  45.560  1.00  0.00            
ATOM   2513  HA  ASP A 164      92.010  52.940  45.550  1.00  0.00            
ATOM   2514  CB  ASP A 164      90.600  52.350  44.080  1.00  0.00            
ATOM   2515  HB2 ASP A 164      90.770  51.290  43.910  1.00  0.00            
ATOM   2516  HB3 ASP A 164      89.530  52.460  43.920  1.00  0.00            
ATOM   2517  CG  ASP A 164      91.530  53.060  43.130  1.00  0.00            
ATOM   2518  OD1 ASP A 164      92.730  52.650  42.950  1.00  0.00            
ATOM   2519  OD2 ASP A 164      91.210  54.130  42.530  1.00  0.00            
ATOM   2520  C   ASP A 164      90.270  54.220  45.910  1.00  0.00            
ATOM   2521  O   ASP A 164      90.590  55.200  45.260  1.00  0.00            
ATOM   2522  N   TYR A 165      89.280  54.210  46.840  1.00  0.00            
ATOM   2523  H   TYR A 165      88.990  53.390  47.360  1.00  0.00            
ATOM   2524  CA  TYR A 165      88.440  55.400  47.130  1.00  0.00            
ATOM   2525  HA  TYR A 165      88.720  56.160  46.410  1.00  0.00            
ATOM   2526  CB  TYR A 165      86.980  55.020  46.830  1.00  0.00            
ATOM   2527  HB2 TYR A 165      86.730  54.050  47.260  1.00  0.00            
ATOM   2528  HB3 TYR A 165      86.330  55.700  47.390  1.00  0.00            
ATOM   2529  CG  TYR A 165      86.610  55.110  45.310  1.00  0.00            
ATOM   2530  CD1 TYR A 165      85.810  56.250  44.840  1.00  0.00            
ATOM   2531  HD1 TYR A 165      85.520  57.070  45.480  1.00  0.00            
ATOM   2532  CE1 TYR A 165      85.650  56.340  43.480  1.00  0.00            
ATOM   2533  HE1 TYR A 165      85.130  57.250  43.200  1.00  0.00            
ATOM   2534  CZ  TYR A 165      86.050  55.340  42.580  1.00  0.00            
ATOM   2535  OH  TYR A 165      85.560  55.270  41.280  1.00  0.00            
ATOM   2536  HH  TYR A 165      85.360  56.160  40.970  1.00  0.00            
ATOM   2537  CE2 TYR A 165      86.750  54.190  43.080  1.00  0.00            
ATOM   2538  HE2 TYR A 165      87.020  53.460  42.330  1.00  0.00            
ATOM   2539  CD2 TYR A 165      87.120  54.110  44.450  1.00  0.00            
ATOM   2540  HD2 TYR A 165      87.700  53.280  44.830  1.00  0.00            
ATOM   2541  C   TYR A 165      88.410  55.990  48.530  1.00  0.00            
ATOM   2542  O   TYR A 165      87.990  57.080  48.700  1.00  0.00            
ATOM   2543  N   GLU A 166      89.000  55.320  49.580  1.00  0.00            
ATOM   2544  H   GLU A 166      89.500  54.480  49.340  1.00  0.00            
ATOM   2545  CA  GLU A 166      88.950  55.710  51.010  1.00  0.00            
ATOM   2546  HA  GLU A 166      89.170  54.800  51.580  1.00  0.00            
ATOM   2547  CB  GLU A 166      89.990  56.700  51.400  1.00  0.00            
ATOM   2548  HB2 GLU A 166      90.910  56.310  50.980  1.00  0.00            
ATOM   2549  HB3 GLU A 166      89.870  57.590  50.780  1.00  0.00            
ATOM   2550  CG  GLU A 166      90.320  56.980  52.870  1.00  0.00            
ATOM   2551  HG2 GLU A 166      90.940  57.880  52.840  1.00  0.00            
ATOM   2552  HG3 GLU A 166      89.410  57.370  53.330  1.00  0.00            
ATOM   2553  CD  GLU A 166      90.910  55.760  53.560  1.00  0.00            
ATOM   2554  OE1 GLU A 166      90.140  54.860  54.010  1.00  0.00            
ATOM   2555  OE2 GLU A 166      92.160  55.560  53.530  1.00  0.00            
ATOM   2556  C   GLU A 166      87.570  56.000  51.750  1.00  0.00            
ATOM   2557  O   GLU A 166      86.600  56.380  51.130  1.00  0.00            
ATOM   2558  N   VAL A 167      87.420  55.640  53.060  1.00  0.00            
ATOM   2559  H   VAL A 167      88.250  55.310  53.530  1.00  0.00            
ATOM   2560  CA  VAL A 167      86.080  55.560  53.690  1.00  0.00            
ATOM   2561  HA  VAL A 167      85.330  56.170  53.180  1.00  0.00            
ATOM   2562  CB  VAL A 167      85.570  54.080  53.690  1.00  0.00            
ATOM   2563  HB  VAL A 167      84.690  54.120  54.330  1.00  0.00            
ATOM   2564  CG1 VAL A 167      85.200  53.690  52.240  1.00  0.00            
ATOM   2565 1HG1 VAL A 167      84.600  54.470  51.780  1.00  0.00            
ATOM   2566 2HG1 VAL A 167      86.120  53.570  51.680  1.00  0.00            
ATOM   2567 3HG1 VAL A 167      84.660  52.740  52.210  1.00  0.00            
ATOM   2568  CG2 VAL A 167      86.580  53.140  54.410  1.00  0.00            
ATOM   2569 1HG2 VAL A 167      86.210  52.140  54.620  1.00  0.00            
ATOM   2570 2HG2 VAL A 167      87.550  53.050  53.910  1.00  0.00            
ATOM   2571 3HG2 VAL A 167      86.660  53.490  55.440  1.00  0.00            
ATOM   2572  C   VAL A 167      86.110  56.060  55.150  1.00  0.00            
ATOM   2573  O   VAL A 167      87.170  56.310  55.700  1.00  0.00            
ATOM   2574  N   GLU A 168      84.940  56.170  55.770  1.00  0.00            
ATOM   2575  H   GLU A 168      84.140  55.920  55.200  1.00  0.00            
ATOM   2576  CA  GLU A 168      84.710  56.610  57.130  1.00  0.00            
ATOM   2577  HA  GLU A 168      85.640  56.550  57.700  1.00  0.00            
ATOM   2578  CB  GLU A 168      84.230  58.060  57.130  1.00  0.00            
ATOM   2579  HB2 GLU A 168      83.260  58.180  56.650  1.00  0.00            
ATOM   2580  HB3 GLU A 168      84.030  58.260  58.180  1.00  0.00            
ATOM   2581  CG  GLU A 168      85.280  59.100  56.710  1.00  0.00            
ATOM   2582  HG2 GLU A 168      86.000  59.250  57.510  1.00  0.00            
ATOM   2583  HG3 GLU A 168      85.790  58.770  55.800  1.00  0.00            
ATOM   2584  CD  GLU A 168      84.470  60.380  56.500  1.00  0.00            
ATOM   2585  OE1 GLU A 168      83.710  60.730  57.450  1.00  0.00            
ATOM   2586  OE2 GLU A 168      84.680  61.080  55.530  1.00  0.00            
ATOM   2587  C   GLU A 168      83.680  55.630  57.700  1.00  0.00            
ATOM   2588  O   GLU A 168      82.870  55.070  56.970  1.00  0.00            
ATOM   2589  N   PRO A 169      83.720  55.530  59.050  1.00  0.00            
ATOM   2590  CD  PRO A 169      84.410  56.390  60.040  1.00  0.00            
ATOM   2591  HD2 PRO A 169      84.030  57.410  59.960  1.00  0.00            
ATOM   2592  HD3 PRO A 169      85.500  56.460  60.060  1.00  0.00            
ATOM   2593  CG  PRO A 169      84.010  55.990  61.400  1.00  0.00            
ATOM   2594  HG2 PRO A 169      83.220  56.600  61.850  1.00  0.00            
ATOM   2595  HG3 PRO A 169      84.760  55.960  62.180  1.00  0.00            
ATOM   2596  CB  PRO A 169      83.440  54.610  61.260  1.00  0.00            
ATOM   2597  HB2 PRO A 169      82.680  54.630  62.040  1.00  0.00            
ATOM   2598  HB3 PRO A 169      84.130  53.790  61.470  1.00  0.00            
ATOM   2599  CA  PRO A 169      82.840  54.640  59.810  1.00  0.00            
ATOM   2600  HA  PRO A 169      82.960  53.610  59.480  1.00  0.00            
ATOM   2601  C   PRO A 169      81.320  55.030  59.620  1.00  0.00            
ATOM   2602  O   PRO A 169      80.750  56.020  60.200  1.00  0.00            
ATOM   2603  N   GLY A 170      80.570  54.190  58.890  1.00  0.00            
ATOM   2604  H   GLY A 170      81.050  53.400  58.490  1.00  0.00            
ATOM   2605  CA  GLY A 170      79.170  54.350  58.590  1.00  0.00            
ATOM   2606  HA2 GLY A 170      78.900  55.390  58.780  1.00  0.00            
ATOM   2607  HA3 GLY A 170      79.020  54.100  57.540  1.00  0.00            
ATOM   2608  C   GLY A 170      78.280  53.510  59.440  1.00  0.00            
ATOM   2609  O   GLY A 170      77.810  52.530  58.940  1.00  0.00            
ATOM   2610  N   CYS A 171      78.140  53.810  60.710  1.00  0.00            
ATOM   2611  H   CYS A 171      78.620  54.640  61.010  1.00  0.00            
ATOM   2612  CA  CYS A 171      77.400  53.070  61.740  1.00  0.00            
ATOM   2613  HA  CYS A 171      77.830  52.080  61.630  1.00  0.00            
ATOM   2614  CB  CYS A 171      77.710  53.660  63.120  1.00  0.00            
ATOM   2615  HB2 CYS A 171      77.090  54.520  63.370  1.00  0.00            
ATOM   2616  HB3 CYS A 171      77.570  52.960  63.940  1.00  0.00            
ATOM   2617  SG  CYS A 171      79.490  54.120  63.320  1.00  0.00            
ATOM   2618  HG  CYS A 171      79.370  54.490  64.600  1.00  0.00            
ATOM   2619  C   CYS A 171      75.840  52.780  61.570  1.00  0.00            
ATOM   2620  O   CYS A 171      75.030  52.990  62.450  1.00  0.00            
ATOM   2621  N   GLY A 172      75.460  52.380  60.350  1.00  0.00            
ATOM   2622  H   GLY A 172      76.200  52.200  59.680  1.00  0.00            
ATOM   2623  CA  GLY A 172      74.080  52.170  59.930  1.00  0.00            
ATOM   2624  HA2 GLY A 172      73.530  53.110  60.000  1.00  0.00            
ATOM   2625  HA3 GLY A 172      74.090  51.730  58.930  1.00  0.00            
ATOM   2626  C   GLY A 172      73.320  51.180  60.880  1.00  0.00            
ATOM   2627  O   GLY A 172      72.070  51.300  60.950  1.00  0.00            
ATOM   2628  N   GLY A 173      73.900  50.230  61.590  1.00  0.00            
ATOM   2629  H   GLY A 173      74.910  50.250  61.600  1.00  0.00            
ATOM   2630  CA  GLY A 173      73.210  49.420  62.580  1.00  0.00            
ATOM   2631  HA2 GLY A 173      72.490  48.790  62.060  1.00  0.00            
ATOM   2632  HA3 GLY A 173      73.840  48.620  62.970  1.00  0.00            
ATOM   2633  C   GLY A 173      72.470  50.230  63.710  1.00  0.00            
ATOM   2634  O   GLY A 173      71.260  50.100  64.030  1.00  0.00            
ATOM   2635  N   GLU A 174      73.080  51.250  64.220  1.00  0.00            
ATOM   2636  H   GLU A 174      74.020  51.450  63.900  1.00  0.00            
ATOM   2637  CA  GLU A 174      72.430  52.290  65.090  1.00  0.00            
ATOM   2638  HA  GLU A 174      71.740  51.800  65.780  1.00  0.00            
ATOM   2639  CB  GLU A 174      73.410  53.010  66.030  1.00  0.00            
ATOM   2640  HB2 GLU A 174      74.330  53.140  65.460  1.00  0.00            
ATOM   2641  HB3 GLU A 174      72.970  53.930  66.410  1.00  0.00            
ATOM   2642  CG  GLU A 174      73.720  52.070  67.160  1.00  0.00            
ATOM   2643  HG2 GLU A 174      72.820  51.900  67.750  1.00  0.00            
ATOM   2644  HG3 GLU A 174      74.100  51.120  66.790  1.00  0.00            
ATOM   2645  CD  GLU A 174      74.710  52.690  68.130  1.00  0.00            
ATOM   2646  OE1 GLU A 174      75.850  53.090  67.710  1.00  0.00            
ATOM   2647  OE2 GLU A 174      74.440  52.730  69.340  1.00  0.00            
ATOM   2648  C   GLU A 174      71.530  53.290  64.370  1.00  0.00            
ATOM   2649  O   GLU A 174      70.800  54.030  65.020  1.00  0.00            
ATOM   2650  N   ARG A 175      71.330  53.190  63.040  1.00  0.00            
ATOM   2651  H   ARG A 175      72.030  52.660  62.540  1.00  0.00            
ATOM   2652  CA  ARG A 175      70.300  53.960  62.220  1.00  0.00            
ATOM   2653  HA  ARG A 175      69.800  54.660  62.890  1.00  0.00            
ATOM   2654  CB  ARG A 175      71.080  54.610  61.080  1.00  0.00            
ATOM   2655  HB2 ARG A 175      71.700  53.910  60.520  1.00  0.00            
ATOM   2656  HB3 ARG A 175      70.410  55.140  60.410  1.00  0.00            
ATOM   2657  CG  ARG A 175      72.010  55.660  61.710  1.00  0.00            
ATOM   2658  HG2 ARG A 175      71.420  56.400  62.260  1.00  0.00            
ATOM   2659  HG3 ARG A 175      72.810  55.220  62.310  1.00  0.00            
ATOM   2660  CD  ARG A 175      72.710  56.520  60.680  1.00  0.00            
ATOM   2661  HD2 ARG A 175      73.030  55.890  59.850  1.00  0.00            
ATOM   2662  HD3 ARG A 175      71.920  57.150  60.280  1.00  0.00            
ATOM   2663  NE  ARG A 175      73.750  57.330  61.360  1.00  0.00            
ATOM   2664  HE  ARG A 175      73.620  57.880  62.200  1.00  0.00            
ATOM   2665  CZ  ARG A 175      75.030  57.370  61.170  1.00  0.00            
ATOM   2666  NH1 ARG A 175      75.540  56.810  60.130  1.00  0.00            
ATOM   2667 1HH1 ARG A 175      75.090  56.160  59.510  1.00  0.00            
ATOM   2668 2HH1 ARG A 175      76.480  57.110  59.930  1.00  0.00            
ATOM   2669  NH2 ARG A 175      75.810  57.970  62.000  1.00  0.00            
ATOM   2670 1HH2 ARG A 175      75.350  58.510  62.720  1.00  0.00            
ATOM   2671 2HH2 ARG A 175      76.750  57.620  62.110  1.00  0.00            
ATOM   2672  C   ARG A 175      69.160  52.960  61.830  1.00  0.00            
ATOM   2673  O   ARG A 175      68.000  53.360  61.980  1.00  0.00            
ATOM   2674  N   ASN A 176      69.470  51.740  61.560  1.00  0.00            
ATOM   2675  H   ASN A 176      70.450  51.530  61.490  1.00  0.00            
ATOM   2676  CA  ASN A 176      68.490  50.780  60.990  1.00  0.00            
ATOM   2677  HA  ASN A 176      67.500  51.140  61.270  1.00  0.00            
ATOM   2678  CB  ASN A 176      68.520  50.790  59.450  1.00  0.00            
ATOM   2679  HB2 ASN A 176      68.300  51.810  59.150  1.00  0.00            
ATOM   2680  HB3 ASN A 176      69.490  50.520  59.040  1.00  0.00            
ATOM   2681  CG  ASN A 176      67.390  49.950  58.770  1.00  0.00            
ATOM   2682  OD1 ASN A 176      67.590  48.750  58.480  1.00  0.00            
ATOM   2683  ND2 ASN A 176      66.210  50.490  58.530  1.00  0.00            
ATOM   2684 1HD2 ASN A 176      65.580  49.750  58.250  1.00  0.00            
ATOM   2685 2HD2 ASN A 176      65.920  51.330  59.000  1.00  0.00            
ATOM   2686  C   ASN A 176      68.590  49.380  61.700  1.00  0.00            
ATOM   2687  O   ASN A 176      69.600  48.690  61.520  1.00  0.00            
ATOM   2688  N   ALA A 177      67.540  48.880  62.340  1.00  0.00            
ATOM   2689  H   ALA A 177      66.750  49.490  62.520  1.00  0.00            
ATOM   2690  CA  ALA A 177      67.510  47.500  62.930  1.00  0.00            
ATOM   2691  HA  ALA A 177      68.450  47.480  63.480  1.00  0.00            
ATOM   2692  CB  ALA A 177      66.260  47.440  63.730  1.00  0.00            
ATOM   2693  HB1 ALA A 177      66.090  48.230  64.460  1.00  0.00            
ATOM   2694  HB2 ALA A 177      65.430  47.580  63.040  1.00  0.00            
ATOM   2695  HB3 ALA A 177      66.210  46.550  64.360  1.00  0.00            
ATOM   2696  C   ALA A 177      67.660  46.330  61.980  1.00  0.00            
ATOM   2697  O   ALA A 177      68.300  45.440  62.440  1.00  0.00            
ATOM   2698  N   TYR A 178      67.210  46.470  60.700  1.00  0.00            
ATOM   2699  H   TYR A 178      66.630  47.240  60.410  1.00  0.00            
ATOM   2700  CA  TYR A 178      67.610  45.460  59.750  1.00  0.00            
ATOM   2701  HA  TYR A 178      67.310  44.510  60.180  1.00  0.00            
ATOM   2702  CB  TYR A 178      66.910  45.730  58.360  1.00  0.00            
ATOM   2703  HB2 TYR A 178      65.890  46.060  58.540  1.00  0.00            
ATOM   2704  HB3 TYR A 178      67.460  46.370  57.670  1.00  0.00            
ATOM   2705  CG  TYR A 178      66.740  44.490  57.450  1.00  0.00            
ATOM   2706  CD1 TYR A 178      65.570  43.740  57.460  1.00  0.00            
ATOM   2707  HD1 TYR A 178      64.780  44.160  58.060  1.00  0.00            
ATOM   2708  CE1 TYR A 178      65.390  42.550  56.750  1.00  0.00            
ATOM   2709  HE1 TYR A 178      64.480  41.970  56.770  1.00  0.00            
ATOM   2710  CZ  TYR A 178      66.430  42.220  55.830  1.00  0.00            
ATOM   2711  OH  TYR A 178      66.370  41.230  54.940  1.00  0.00            
ATOM   2712  HH  TYR A 178      65.640  40.670  55.230  1.00  0.00            
ATOM   2713  CE2 TYR A 178      67.660  42.970  55.710  1.00  0.00            
ATOM   2714  HE2 TYR A 178      68.370  42.710  54.940  1.00  0.00            
ATOM   2715  CD2 TYR A 178      67.760  44.100  56.570  1.00  0.00            
ATOM   2716  HD2 TYR A 178      68.630  44.740  56.530  1.00  0.00            
ATOM   2717  C   TYR A 178      69.090  45.330  59.560  1.00  0.00            
ATOM   2718  O   TYR A 178      69.650  44.220  59.560  1.00  0.00            
ATOM   2719  N   LEU A 179      69.790  46.430  59.640  1.00  0.00            
ATOM   2720  H   LEU A 179      69.310  47.310  59.750  1.00  0.00            
ATOM   2721  CA  LEU A 179      71.230  46.410  59.590  1.00  0.00            
ATOM   2722  HA  LEU A 179      71.440  45.660  58.830  1.00  0.00            
ATOM   2723  CB  LEU A 179      71.860  47.710  59.090  1.00  0.00            
ATOM   2724  HB2 LEU A 179      71.770  48.500  59.840  1.00  0.00            
ATOM   2725  HB3 LEU A 179      72.920  47.540  58.900  1.00  0.00            
ATOM   2726  CG  LEU A 179      71.220  48.390  57.850  1.00  0.00            
ATOM   2727  HG  LEU A 179      70.170  48.540  58.110  1.00  0.00            
ATOM   2728  CD1 LEU A 179      72.140  49.660  57.540  1.00  0.00            
ATOM   2729 1HD1 LEU A 179      71.650  50.300  56.810  1.00  0.00            
ATOM   2730 2HD1 LEU A 179      72.380  50.250  58.420  1.00  0.00            
ATOM   2731 3HD1 LEU A 179      73.080  49.310  57.120  1.00  0.00            
ATOM   2732  CD2 LEU A 179      71.260  47.510  56.550  1.00  0.00            
ATOM   2733 1HD2 LEU A 179      72.210  47.530  56.010  1.00  0.00            
ATOM   2734 2HD2 LEU A 179      70.990  46.460  56.690  1.00  0.00            
ATOM   2735 3HD2 LEU A 179      70.660  48.000  55.790  1.00  0.00            
ATOM   2736  C   LEU A 179      71.940  46.040  60.940  1.00  0.00            
ATOM   2737  O   LEU A 179      72.890  45.270  60.890  1.00  0.00            
ATOM   2738  N   LYS A 180      71.370  46.350  62.130  1.00  0.00            
ATOM   2739  H   LYS A 180      70.620  47.030  62.080  1.00  0.00            
ATOM   2740  CA  LYS A 180      71.810  45.860  63.420  1.00  0.00            
ATOM   2741  HA  LYS A 180      72.850  46.100  63.640  1.00  0.00            
ATOM   2742  CB  LYS A 180      71.010  46.680  64.530  1.00  0.00            
ATOM   2743  HB2 LYS A 180      71.190  47.740  64.330  1.00  0.00            
ATOM   2744  HB3 LYS A 180      69.940  46.500  64.470  1.00  0.00            
ATOM   2745  CG  LYS A 180      71.460  46.410  65.980  1.00  0.00            
ATOM   2746  HG2 LYS A 180      71.220  45.380  66.250  1.00  0.00            
ATOM   2747  HG3 LYS A 180      72.520  46.650  66.070  1.00  0.00            
ATOM   2748  CD  LYS A 180      70.550  47.300  66.880  1.00  0.00            
ATOM   2749  HD2 LYS A 180      69.500  47.100  66.690  1.00  0.00            
ATOM   2750  HD3 LYS A 180      70.590  46.830  67.860  1.00  0.00            
ATOM   2751  CE  LYS A 180      70.830  48.880  66.870  1.00  0.00            
ATOM   2752  HE2 LYS A 180      71.850  49.010  67.240  1.00  0.00            
ATOM   2753  HE3 LYS A 180      70.680  49.130  65.820  1.00  0.00            
ATOM   2754  NZ  LYS A 180      69.870  49.620  67.730  1.00  0.00            
ATOM   2755  HZ1 LYS A 180      68.920  49.310  67.580  1.00  0.00            
ATOM   2756  HZ2 LYS A 180      70.090  49.330  68.670  1.00  0.00            
ATOM   2757  HZ3 LYS A 180      69.960  50.620  67.630  1.00  0.00            
ATOM   2758  C   LYS A 180      71.530  44.310  63.600  1.00  0.00            
ATOM   2759  O   LYS A 180      72.490  43.690  64.100  1.00  0.00            
ATOM   2760  N   GLU A 181      70.370  43.830  63.320  1.00  0.00            
ATOM   2761  H   GLU A 181      69.690  44.560  63.150  1.00  0.00            
ATOM   2762  CA  GLU A 181      69.940  42.440  63.420  1.00  0.00            
ATOM   2763  HA  GLU A 181      70.080  42.080  64.440  1.00  0.00            
ATOM   2764  CB  GLU A 181      68.430  42.130  63.180  1.00  0.00            
ATOM   2765  HB2 GLU A 181      67.770  42.840  63.680  1.00  0.00            
ATOM   2766  HB3 GLU A 181      68.220  42.030  62.110  1.00  0.00            
ATOM   2767  CG  GLU A 181      67.830  40.810  63.700  1.00  0.00            
ATOM   2768  HG2 GLU A 181      66.890  40.680  63.170  1.00  0.00            
ATOM   2769  HG3 GLU A 181      68.450  39.920  63.570  1.00  0.00            
ATOM   2770  CD  GLU A 181      67.580  40.920  65.210  1.00  0.00            
ATOM   2771  OE1 GLU A 181      68.550  40.890  66.070  1.00  0.00            
ATOM   2772  OE2 GLU A 181      66.420  41.160  65.530  1.00  0.00            
ATOM   2773  C   GLU A 181      70.860  41.520  62.580  1.00  0.00            
ATOM   2774  O   GLU A 181      71.520  40.640  63.100  1.00  0.00            
ATOM   2775  N   HID A 182      71.090  41.800  61.310  1.00  0.00            
ATOM   2776  H   HID A 182      70.510  42.500  60.880  1.00  0.00            
ATOM   2777  CA  HID A 182      72.200  41.200  60.560  1.00  0.00            
ATOM   2778  HA  HID A 182      72.140  40.110  60.620  1.00  0.00            
ATOM   2779  CB  HID A 182      71.890  41.450  59.060  1.00  0.00            
ATOM   2780  HB2 HID A 182      71.890  42.480  58.700  1.00  0.00            
ATOM   2781  HB3 HID A 182      72.680  41.100  58.400  1.00  0.00            
ATOM   2782  CG  HID A 182      70.570  40.840  58.640  1.00  0.00            
ATOM   2783  ND1 HID A 182      69.430  41.500  58.560  1.00  0.00            
ATOM   2784  HD1 HID A 182      69.330  42.480  58.790  1.00  0.00            
ATOM   2785  CE1 HID A 182      68.490  40.710  58.180  1.00  0.00            
ATOM   2786  HE1 HID A 182      67.440  40.940  58.100  1.00  0.00            
ATOM   2787  NE2 HID A 182      68.970  39.470  58.050  1.00  0.00            
ATOM   2788  CD2 HID A 182      70.320  39.530  58.310  1.00  0.00            
ATOM   2789  HD2 HID A 182      71.040  38.740  58.480  1.00  0.00            
ATOM   2790  C   HID A 182      73.680  41.520  60.880  1.00  0.00            
ATOM   2791  O   HID A 182      74.590  40.940  60.320  1.00  0.00            
ATOM   2792  N   SER A 183      73.890  42.500  61.820  1.00  0.00            
ATOM   2793  H   SER A 183      73.060  42.860  62.260  1.00  0.00            
ATOM   2794  CA  SER A 183      75.160  42.750  62.430  1.00  0.00            
ATOM   2795  HA  SER A 183      75.150  43.660  63.030  1.00  0.00            
ATOM   2796  CB  SER A 183      75.400  41.630  63.450  1.00  0.00            
ATOM   2797  HB2 SER A 183      75.530  40.660  62.980  1.00  0.00            
ATOM   2798  HB3 SER A 183      76.270  42.050  63.960  1.00  0.00            
ATOM   2799  OG  SER A 183      74.300  41.620  64.410  1.00  0.00            
ATOM   2800  HG  SER A 183      73.870  42.460  64.240  1.00  0.00            
ATOM   2801  C   SER A 183      76.350  42.950  61.410  1.00  0.00            
ATOM   2802  O   SER A 183      77.520  42.690  61.630  1.00  0.00            
ATOM   2803  N   ILE A 184      76.020  43.550  60.260  1.00  0.00            
ATOM   2804  H   ILE A 184      75.100  43.900  60.050  1.00  0.00            
ATOM   2805  CA  ILE A 184      76.930  43.730  59.130  1.00  0.00            
ATOM   2806  HA  ILE A 184      77.730  42.990  59.130  1.00  0.00            
ATOM   2807  CB  ILE A 184      76.300  43.400  57.700  1.00  0.00            
ATOM   2808  HB  ILE A 184      77.200  43.430  57.080  1.00  0.00            
ATOM   2809  CG2 ILE A 184      75.690  41.950  57.530  1.00  0.00            
ATOM   2810 1HG2 ILE A 184      76.370  41.240  58.000  1.00  0.00            
ATOM   2811 2HG2 ILE A 184      74.670  41.890  57.920  1.00  0.00            
ATOM   2812 3HG2 ILE A 184      75.750  41.770  56.460  1.00  0.00            
ATOM   2813  CG1 ILE A 184      75.490  44.420  56.970  1.00  0.00            
ATOM   2814 2HG1 ILE A 184      76.180  45.240  56.740  1.00  0.00            
ATOM   2815 3HG1 ILE A 184      75.080  43.980  56.060  1.00  0.00            
ATOM   2816  CD1 ILE A 184      74.260  45.010  57.760  1.00  0.00            
ATOM   2817 1HD1 ILE A 184      74.560  45.490  58.690  1.00  0.00            
ATOM   2818 2HD1 ILE A 184      73.840  45.800  57.130  1.00  0.00            
ATOM   2819 3HD1 ILE A 184      73.410  44.370  57.980  1.00  0.00            
ATOM   2820  C   ILE A 184      77.600  45.120  59.160  1.00  0.00            
ATOM   2821  O   ILE A 184      77.060  46.090  59.640  1.00  0.00            
ATOM   2822  N   GLU A 185      78.810  45.100  58.700  1.00  0.00            
ATOM   2823  H   GLU A 185      79.090  44.180  58.390  1.00  0.00            
ATOM   2824  CA  GLU A 185      79.700  46.210  58.760  1.00  0.00            
ATOM   2825  HA  GLU A 185      79.530  46.710  59.720  1.00  0.00            
ATOM   2826  CB  GLU A 185      81.170  45.720  58.850  1.00  0.00            
ATOM   2827  HB2 GLU A 185      81.180  44.810  58.240  1.00  0.00            
ATOM   2828  HB3 GLU A 185      81.720  46.490  58.310  1.00  0.00            
ATOM   2829  CG  GLU A 185      81.840  45.520  60.200  1.00  0.00            
ATOM   2830  HG2 GLU A 185      81.870  46.490  60.690  1.00  0.00            
ATOM   2831  HG3 GLU A 185      81.120  44.930  60.770  1.00  0.00            
ATOM   2832  CD  GLU A 185      83.170  44.780  59.950  1.00  0.00            
ATOM   2833  OE1 GLU A 185      84.180  45.450  59.640  1.00  0.00            
ATOM   2834  OE2 GLU A 185      83.300  43.550  60.050  1.00  0.00            
ATOM   2835  C   GLU A 185      79.470  47.210  57.600  1.00  0.00            
ATOM   2836  O   GLU A 185      79.230  46.790  56.480  1.00  0.00            
ATOM   2837  N   THR A 186      79.450  48.460  57.950  1.00  0.00            
ATOM   2838  H   THR A 186      79.830  48.600  58.870  1.00  0.00            
ATOM   2839  CA  THR A 186      79.080  49.520  57.010  1.00  0.00            
ATOM   2840  HA  THR A 186      79.190  49.260  55.960  1.00  0.00            
ATOM   2841  CB  THR A 186      77.600  49.780  57.140  1.00  0.00            
ATOM   2842  HB  THR A 186      77.390  50.680  56.560  1.00  0.00            
ATOM   2843  CG2 THR A 186      76.740  48.640  56.770  1.00  0.00            
ATOM   2844 1HG2 THR A 186      77.250  48.050  56.010  1.00  0.00            
ATOM   2845 2HG2 THR A 186      76.600  48.010  57.650  1.00  0.00            
ATOM   2846 3HG2 THR A 186      75.770  49.050  56.480  1.00  0.00            
ATOM   2847  OG1 THR A 186      77.310  50.050  58.470  1.00  0.00            
ATOM   2848  HG1 THR A 186      77.700  50.900  58.690  1.00  0.00            
ATOM   2849  C   THR A 186      79.910  50.800  57.110  1.00  0.00            
ATOM   2850  O   THR A 186      80.470  51.160  58.170  1.00  0.00            
ATOM   2851  N   PHE A 187      79.920  51.500  55.980  1.00  0.00            
ATOM   2852  H   PHE A 187      79.380  51.130  55.220  1.00  0.00            
ATOM   2853  CA  PHE A 187      80.950  52.570  55.760  1.00  0.00            
ATOM   2854  HA  PHE A 187      81.120  52.960  56.760  1.00  0.00            
ATOM   2855  CB  PHE A 187      82.150  51.960  55.000  1.00  0.00            
ATOM   2856  HB2 PHE A 187      81.900  51.810  53.950  1.00  0.00            
ATOM   2857  HB3 PHE A 187      82.950  52.700  54.980  1.00  0.00            
ATOM   2858  CG  PHE A 187      82.730  50.780  55.720  1.00  0.00            
ATOM   2859  CD1 PHE A 187      83.580  50.990  56.820  1.00  0.00            
ATOM   2860  HD1 PHE A 187      83.900  51.980  57.130  1.00  0.00            
ATOM   2861  CE1 PHE A 187      83.940  49.880  57.500  1.00  0.00            
ATOM   2862  HE1 PHE A 187      84.600  50.010  58.340  1.00  0.00            
ATOM   2863  CZ  PHE A 187      83.270  48.660  57.330  1.00  0.00            
ATOM   2864  HZ  PHE A 187      83.480  47.790  57.930  1.00  0.00            
ATOM   2865  CE2 PHE A 187      82.450  48.440  56.210  1.00  0.00            
ATOM   2866  HE2 PHE A 187      82.010  47.480  55.990  1.00  0.00            
ATOM   2867  CD2 PHE A 187      82.220  49.510  55.390  1.00  0.00            
ATOM   2868  HD2 PHE A 187      81.500  49.510  54.580  1.00  0.00            
ATOM   2869  C   PHE A 187      80.380  53.770  54.850  1.00  0.00            
ATOM   2870  O   PHE A 187      79.400  53.570  54.120  1.00  0.00            
ATOM   2871  N   LEU A 188      81.030  54.910  54.790  1.00  0.00            
ATOM   2872  H   LEU A 188      81.920  54.840  55.260  1.00  0.00            
ATOM   2873  CA  LEU A 188      80.720  56.030  53.860  1.00  0.00            
ATOM   2874  HA  LEU A 188      79.840  55.690  53.310  1.00  0.00            
ATOM   2875  CB  LEU A 188      80.260  57.260  54.710  1.00  0.00            
ATOM   2876  HB2 LEU A 188      81.110  57.610  55.290  1.00  0.00            
ATOM   2877  HB3 LEU A 188      79.830  58.090  54.140  1.00  0.00            
ATOM   2878  CG  LEU A 188      79.210  57.010  55.750  1.00  0.00            
ATOM   2879  HG  LEU A 188      79.500  56.160  56.370  1.00  0.00            
ATOM   2880  CD1 LEU A 188      79.060  58.240  56.630  1.00  0.00            
ATOM   2881 1HD1 LEU A 188      79.970  58.430  57.190  1.00  0.00            
ATOM   2882 2HD1 LEU A 188      78.800  59.130  56.050  1.00  0.00            
ATOM   2883 3HD1 LEU A 188      78.310  58.160  57.420  1.00  0.00            
ATOM   2884  CD2 LEU A 188      77.790  56.680  55.240  1.00  0.00            
ATOM   2885 1HD2 LEU A 188      77.450  57.550  54.670  1.00  0.00            
ATOM   2886 2HD2 LEU A 188      77.900  55.860  54.530  1.00  0.00            
ATOM   2887 3HD2 LEU A 188      77.080  56.580  56.060  1.00  0.00            
ATOM   2888  C   LEU A 188      81.900  56.350  52.930  1.00  0.00            
ATOM   2889  O   LEU A 188      83.010  56.560  53.390  1.00  0.00            
ATOM   2890  N   ILE A 189      81.550  56.600  51.650  1.00  0.00            
ATOM   2891  H   ILE A 189      80.560  56.670  51.460  1.00  0.00            
ATOM   2892  CA  ILE A 189      82.610  57.010  50.760  1.00  0.00            
ATOM   2893  HA  ILE A 189      83.480  56.350  50.790  1.00  0.00            
ATOM   2894  CB  ILE A 189      82.070  56.960  49.310  1.00  0.00            
ATOM   2895  HB  ILE A 189      81.120  57.500  49.270  1.00  0.00            
ATOM   2896  CG2 ILE A 189      82.980  57.660  48.260  1.00  0.00            
ATOM   2897 1HG2 ILE A 189      83.670  56.990  47.760  1.00  0.00            
ATOM   2898 2HG2 ILE A 189      82.300  57.920  47.450  1.00  0.00            
ATOM   2899 3HG2 ILE A 189      83.450  58.580  48.620  1.00  0.00            
ATOM   2900  CG1 ILE A 189      81.730  55.530  48.950  1.00  0.00            
ATOM   2901 2HG1 ILE A 189      81.080  55.220  49.770  1.00  0.00            
ATOM   2902 3HG1 ILE A 189      81.220  55.420  47.990  1.00  0.00            
ATOM   2903  CD1 ILE A 189      82.980  54.560  48.820  1.00  0.00            
ATOM   2904 1HD1 ILE A 189      83.840  55.050  48.360  1.00  0.00            
ATOM   2905 2HD1 ILE A 189      83.260  54.300  49.840  1.00  0.00            
ATOM   2906 3HD1 ILE A 189      82.740  53.670  48.230  1.00  0.00            
ATOM   2907  C   ILE A 189      83.080  58.450  51.090  1.00  0.00            
ATOM   2908  O   ILE A 189      82.190  59.290  51.290  1.00  0.00            
ATOM   2909  N   LEU A 190      84.390  58.630  51.110  1.00  0.00            
ATOM   2910  H   LEU A 190      84.960  57.800  51.130  1.00  0.00            
ATOM   2911  CA  LEU A 190      85.080  59.910  51.280  1.00  0.00            
ATOM   2912  HA  LEU A 190      84.570  60.410  52.100  1.00  0.00            
ATOM   2913  CB  LEU A 190      86.530  59.530  51.610  1.00  0.00            
ATOM   2914  HB2 LEU A 190      86.520  58.760  52.380  1.00  0.00            
ATOM   2915  HB3 LEU A 190      87.080  59.150  50.750  1.00  0.00            
ATOM   2916  CG  LEU A 190      87.350  60.680  52.240  1.00  0.00            
ATOM   2917  HG  LEU A 190      86.770  61.230  52.980  1.00  0.00            
ATOM   2918  CD1 LEU A 190      88.670  60.250  52.850  1.00  0.00            
ATOM   2919 1HD1 LEU A 190      88.470  59.390  53.480  1.00  0.00            
ATOM   2920 2HD1 LEU A 190      89.440  60.030  52.100  1.00  0.00            
ATOM   2921 3HD1 LEU A 190      89.040  60.940  53.600  1.00  0.00            
ATOM   2922  CD2 LEU A 190      87.790  61.670  51.230  1.00  0.00            
ATOM   2923 1HD2 LEU A 190      88.200  61.180  50.350  1.00  0.00            
ATOM   2924 2HD2 LEU A 190      86.980  62.300  50.880  1.00  0.00            
ATOM   2925 3HD2 LEU A 190      88.560  62.350  51.590  1.00  0.00            
ATOM   2926  C   LEU A 190      84.890  60.790  50.110  1.00  0.00            
ATOM   2927  O   LEU A 190      85.120  60.460  48.950  1.00  0.00            
ATOM   2928  N   NME A 191      84.480  62.060  50.360  1.00  0.00            
ATOM   2929  H   NME A 191      84.510  62.390  51.320  1.00  0.00            
ATOM   2930  CH3 NME A 191      84.110  62.960  49.300  1.00  0.00            
ATOM   2931 1HH3 NME A 191      83.240  63.600  49.460  1.00  0.00            
ATOM   2932 2HH3 NME A 191      84.910  63.680  49.110  1.00  0.00            
ATOM   2933 3HH3 NME A 191      83.930  62.440  48.360  1.00  0.00            
ATOM   2934 1HH3 ACE A 192      60.550  61.720  29.500  1.00  0.00            
ATOM   2935  CH3 ACE A 192      59.720  62.390  29.290  1.00  0.00            
ATOM   2936 2HH3 ACE A 192      60.250  63.330  29.480  1.00  0.00            
ATOM   2937 3HH3 ACE A 192      58.970  62.330  30.070  1.00  0.00            
ATOM   2938  C   ACE A 192      59.130  62.260  27.870  1.00  0.00            
ATOM   2939  O   ACE A 192      59.860  62.200  26.910  1.00  0.00            
ATOM   2940  N   LEU A 193      57.800  62.270  27.850  1.00  0.00            
ATOM   2941  H   LEU A 193      57.250  62.510  28.660  1.00  0.00            
ATOM   2942  CA  LEU A 193      57.100  62.200  26.590  1.00  0.00            
ATOM   2943  HA  LEU A 193      57.730  62.410  25.720  1.00  0.00            
ATOM   2944  CB  LEU A 193      56.400  60.830  26.330  1.00  0.00            
ATOM   2945  HB2 LEU A 193      57.010  59.980  26.640  1.00  0.00            
ATOM   2946  HB3 LEU A 193      55.570  60.850  27.040  1.00  0.00            
ATOM   2947  CG  LEU A 193      55.790  60.570  24.900  1.00  0.00            
ATOM   2948  HG  LEU A 193      54.860  61.140  24.810  1.00  0.00            
ATOM   2949  CD1 LEU A 193      56.700  61.050  23.770  1.00  0.00            
ATOM   2950 1HD1 LEU A 193      57.680  60.650  24.010  1.00  0.00            
ATOM   2951 2HD1 LEU A 193      56.350  60.690  22.800  1.00  0.00            
ATOM   2952 3HD1 LEU A 193      56.920  62.120  23.760  1.00  0.00            
ATOM   2953  CD2 LEU A 193      55.390  59.050  24.720  1.00  0.00            
ATOM   2954 1HD2 LEU A 193      54.800  58.660  25.550  1.00  0.00            
ATOM   2955 2HD2 LEU A 193      54.770  58.880  23.840  1.00  0.00            
ATOM   2956 3HD2 LEU A 193      56.260  58.400  24.710  1.00  0.00            
ATOM   2957  C   LEU A 193      56.100  63.370  26.540  1.00  0.00            
ATOM   2958  O   LEU A 193      56.270  64.390  25.820  1.00  0.00            
ATOM   2959  N   TYR A 194      54.970  63.260  27.270  1.00  0.00            
ATOM   2960  H   TYR A 194      54.830  62.310  27.590  1.00  0.00            
ATOM   2961  CA  TYR A 194      54.070  64.330  27.630  1.00  0.00            
ATOM   2962  HA  TYR A 194      54.670  65.240  27.700  1.00  0.00            
ATOM   2963  CB  TYR A 194      52.960  64.550  26.590  1.00  0.00            
ATOM   2964  HB2 TYR A 194      52.650  65.560  26.860  1.00  0.00            
ATOM   2965  HB3 TYR A 194      53.430  64.720  25.620  1.00  0.00            
ATOM   2966  CG  TYR A 194      51.870  63.610  26.450  1.00  0.00            
ATOM   2967  CD1 TYR A 194      50.630  63.730  27.050  1.00  0.00            
ATOM   2968  HD1 TYR A 194      50.340  64.500  27.750  1.00  0.00            
ATOM   2969  CE1 TYR A 194      49.680  62.770  26.760  1.00  0.00            
ATOM   2970  HE1 TYR A 194      48.710  62.860  27.230  1.00  0.00            
ATOM   2971  CZ  TYR A 194      49.830  61.780  25.880  1.00  0.00            
ATOM   2972  OH  TYR A 194      49.010  60.770  25.660  1.00  0.00            
ATOM   2973  HH  TYR A 194      48.290  60.790  26.300  1.00  0.00            
ATOM   2974  CE2 TYR A 194      51.140  61.630  25.330  1.00  0.00            
ATOM   2975  HE2 TYR A 194      51.350  60.760  24.720  1.00  0.00            
ATOM   2976  CD2 TYR A 194      52.160  62.490  25.640  1.00  0.00            
ATOM   2977  HD2 TYR A 194      53.110  62.350  25.140  1.00  0.00            
ATOM   2978  C   TYR A 194      53.570  64.050  29.050  1.00  0.00            
ATOM   2979  O   TYR A 194      53.750  62.960  29.530  1.00  0.00            
ATOM   2980  N   TYR A 195      52.810  64.910  29.600  1.00  0.00            
ATOM   2981  H   TYR A 195      52.690  65.800  29.140  1.00  0.00            
ATOM   2982  CA  TYR A 195      52.070  64.740  30.870  1.00  0.00            
ATOM   2983  HA  TYR A 195      52.030  63.700  31.190  1.00  0.00            
ATOM   2984  CB  TYR A 195      52.710  65.620  31.970  1.00  0.00            
ATOM   2985  HB2 TYR A 195      52.790  66.640  31.590  1.00  0.00            
ATOM   2986  HB3 TYR A 195      51.970  65.650  32.760  1.00  0.00            
ATOM   2987  CG  TYR A 195      53.930  65.070  32.570  1.00  0.00            
ATOM   2988  CD1 TYR A 195      55.110  65.890  32.550  1.00  0.00            
ATOM   2989  HD1 TYR A 195      55.120  66.910  32.190  1.00  0.00            
ATOM   2990  CE1 TYR A 195      56.260  65.410  33.300  1.00  0.00            
ATOM   2991  HE1 TYR A 195      57.140  66.030  33.300  1.00  0.00            
ATOM   2992  CZ  TYR A 195      56.240  64.120  33.940  1.00  0.00            
ATOM   2993  OH  TYR A 195      57.400  63.740  34.560  1.00  0.00            
ATOM   2994  HH  TYR A 195      58.000  64.490  34.530  1.00  0.00            
ATOM   2995  CE2 TYR A 195      55.070  63.340  33.890  1.00  0.00            
ATOM   2996  HE2 TYR A 195      55.180  62.330  34.250  1.00  0.00            
ATOM   2997  CD2 TYR A 195      53.920  63.800  33.190  1.00  0.00            
ATOM   2998  HD2 TYR A 195      53.000  63.240  33.270  1.00  0.00            
ATOM   2999  C   TYR A 195      50.560  65.060  30.730  1.00  0.00            
ATOM   3000  O   TYR A 195      50.130  66.080  30.200  1.00  0.00            
ATOM   3001  N   GLN A 196      49.660  64.150  31.210  1.00  0.00            
ATOM   3002  H   GLN A 196      50.010  63.310  31.650  1.00  0.00            
ATOM   3003  CA  GLN A 196      48.170  64.370  31.190  1.00  0.00            
ATOM   3004  HA  GLN A 196      47.900  65.230  30.580  1.00  0.00            
ATOM   3005  CB  GLN A 196      47.550  63.060  30.570  1.00  0.00            
ATOM   3006  HB2 GLN A 196      47.970  62.910  29.570  1.00  0.00            
ATOM   3007  HB3 GLN A 196      47.910  62.280  31.240  1.00  0.00            
ATOM   3008  CG  GLN A 196      45.990  63.130  30.470  1.00  0.00            
ATOM   3009  HG2 GLN A 196      45.590  63.560  31.390  1.00  0.00            
ATOM   3010  HG3 GLN A 196      45.660  63.720  29.620  1.00  0.00            
ATOM   3011  CD  GLN A 196      45.480  61.740  30.490  1.00  0.00            
ATOM   3012  OE1 GLN A 196      46.130  60.760  30.200  1.00  0.00            
ATOM   3013  NE2 GLN A 196      44.200  61.610  30.820  1.00  0.00            
ATOM   3014 1HE2 GLN A 196      43.700  60.770  30.580  1.00  0.00            
ATOM   3015 2HE2 GLN A 196      43.740  62.440  31.160  1.00  0.00            
ATOM   3016  C   GLN A 196      47.760  64.640  32.600  1.00  0.00            
ATOM   3017  O   GLN A 196      48.110  63.990  33.540  1.00  0.00            
ATOM   3018  N   SER A 197      47.000  65.790  32.790  1.00  0.00            
ATOM   3019  H   SER A 197      46.800  66.310  31.940  1.00  0.00            
ATOM   3020  CA  SER A 197      46.310  66.140  34.070  1.00  0.00            
ATOM   3021  HA  SER A 197      46.890  65.680  34.860  1.00  0.00            
ATOM   3022  CB  SER A 197      46.430  67.660  34.380  1.00  0.00            
ATOM   3023  HB2 SER A 197      45.810  68.350  33.820  1.00  0.00            
ATOM   3024  HB3 SER A 197      46.210  67.820  35.430  1.00  0.00            
ATOM   3025  OG  SER A 197      47.760  68.130  34.310  1.00  0.00            
ATOM   3026  HG  SER A 197      48.190  67.870  33.490  1.00  0.00            
ATOM   3027  C   SER A 197      44.780  65.720  34.170  1.00  0.00            
ATOM   3028  O   SER A 197      44.090  65.750  33.180  1.00  0.00            
ATOM   3029  N   CYS A 198      44.310  65.270  35.320  1.00  0.00            
ATOM   3030  H   CYS A 198      44.920  65.190  36.120  1.00  0.00            
ATOM   3031  CA  CYS A 198      42.980  64.830  35.510  1.00  0.00            
ATOM   3032  HA  CYS A 198      42.290  65.250  34.770  1.00  0.00            
ATOM   3033  CB  CYS A 198      43.020  63.270  35.500  1.00  0.00            
ATOM   3034  HB2 CYS A 198      43.710  62.960  36.280  1.00  0.00            
ATOM   3035  HB3 CYS A 198      42.050  62.920  35.840  1.00  0.00            
ATOM   3036  SG  CYS A 198      43.430  62.520  33.950  1.00  0.00            
ATOM   3037  HG  CYS A 198      44.560  63.200  33.720  1.00  0.00            
ATOM   3038  C   CYS A 198      42.580  65.320  36.840  1.00  0.00            
ATOM   3039  O   CYS A 198      43.300  65.150  37.820  1.00  0.00            
ATOM   3040  N   GLU A 199      41.370  65.870  36.920  1.00  0.00            
ATOM   3041  H   GLU A 199      40.840  65.950  36.070  1.00  0.00            
ATOM   3042  CA  GLU A 199      40.830  66.480  38.150  1.00  0.00            
ATOM   3043  HA  GLU A 199      41.600  67.100  38.610  1.00  0.00            
ATOM   3044  CB  GLU A 199      39.880  67.550  37.620  1.00  0.00            
ATOM   3045  HB2 GLU A 199      40.390  68.290  37.000  1.00  0.00            
ATOM   3046  HB3 GLU A 199      39.110  67.090  37.000  1.00  0.00            
ATOM   3047  CG  GLU A 199      39.190  68.410  38.750  1.00  0.00            
ATOM   3048  HG2 GLU A 199      38.470  67.700  39.160  1.00  0.00            
ATOM   3049  HG3 GLU A 199      39.920  68.660  39.510  1.00  0.00            
ATOM   3050  CD  GLU A 199      38.390  69.540  38.190  1.00  0.00            
ATOM   3051  OE1 GLU A 199      37.140  69.700  38.280  1.00  0.00            
ATOM   3052  OE2 GLU A 199      39.080  70.450  37.590  1.00  0.00            
ATOM   3053  C   GLU A 199      40.190  65.480  39.100  1.00  0.00            
ATOM   3054  O   GLU A 199      40.150  65.720  40.310  1.00  0.00            
ATOM   3055  N   CYS A 200      39.820  64.310  38.600  1.00  0.00            
ATOM   3056  H   CYS A 200      39.900  64.130  37.610  1.00  0.00            
ATOM   3057  CA  CYS A 200      39.330  63.230  39.410  1.00  0.00            
ATOM   3058  HA  CYS A 200      39.940  63.290  40.310  1.00  0.00            
ATOM   3059  CB  CYS A 200      37.900  63.410  39.900  1.00  0.00            
ATOM   3060  HB2 CYS A 200      37.830  64.390  40.380  1.00  0.00            
ATOM   3061  HB3 CYS A 200      37.210  63.460  39.050  1.00  0.00            
ATOM   3062  SG  CYS A 200      37.360  62.150  41.030  1.00  0.00            
ATOM   3063  HG  CYS A 200      37.940  61.150  40.370  1.00  0.00            
ATOM   3064  C   CYS A 200      39.650  61.860  38.890  1.00  0.00            
ATOM   3065  O   CYS A 200      39.190  61.480  37.820  1.00  0.00            
ATOM   3066  N   VAL A 201      40.480  61.100  39.610  1.00  0.00            
ATOM   3067  H   VAL A 201      41.020  61.650  40.260  1.00  0.00            
ATOM   3068  CA  VAL A 201      40.860  59.590  39.530  1.00  0.00            
ATOM   3069  HA  VAL A 201      40.290  58.920  38.880  1.00  0.00            
ATOM   3070  CB  VAL A 201      42.230  59.410  38.790  1.00  0.00            
ATOM   3071  HB  VAL A 201      42.850  60.220  39.160  1.00  0.00            
ATOM   3072  CG1 VAL A 201      42.980  58.050  38.890  1.00  0.00            
ATOM   3073 1HG1 VAL A 201      43.860  58.110  38.250  1.00  0.00            
ATOM   3074 2HG1 VAL A 201      43.380  57.910  39.890  1.00  0.00            
ATOM   3075 3HG1 VAL A 201      42.350  57.210  38.580  1.00  0.00            
ATOM   3076  CG2 VAL A 201      41.970  59.650  37.250  1.00  0.00            
ATOM   3077 1HG2 VAL A 201      41.570  60.640  37.030  1.00  0.00            
ATOM   3078 2HG2 VAL A 201      42.930  59.570  36.740  1.00  0.00            
ATOM   3079 3HG2 VAL A 201      41.330  58.850  36.860  1.00  0.00            
ATOM   3080  C   VAL A 201      40.770  59.070  41.000  1.00  0.00            
ATOM   3081  O   VAL A 201      40.730  59.820  41.940  1.00  0.00            
ATOM   3082  N   ALA A 202      40.900  57.740  41.110  1.00  0.00            
ATOM   3083  H   ALA A 202      40.880  57.220  40.250  1.00  0.00            
ATOM   3084  CA  ALA A 202      41.170  56.950  42.350  1.00  0.00            
ATOM   3085  HA  ALA A 202      41.580  57.560  43.160  1.00  0.00            
ATOM   3086  CB  ALA A 202      39.810  56.370  42.750  1.00  0.00            
ATOM   3087  HB1 ALA A 202      39.990  55.620  43.520  1.00  0.00            
ATOM   3088  HB2 ALA A 202      39.280  57.170  43.280  1.00  0.00            
ATOM   3089  HB3 ALA A 202      39.320  55.850  41.920  1.00  0.00            
ATOM   3090  C   ALA A 202      42.140  55.830  42.110  1.00  0.00            
ATOM   3091  O   ALA A 202      42.420  55.390  40.970  1.00  0.00            
ATOM   3092  N   VAL A 203      42.870  55.490  43.160  1.00  0.00            
ATOM   3093  H   VAL A 203      42.710  56.030  44.000  1.00  0.00            
ATOM   3094  CA  VAL A 203      44.210  54.740  43.100  1.00  0.00            
ATOM   3095  HA  VAL A 203      44.120  53.960  42.350  1.00  0.00            
ATOM   3096  CB  VAL A 203      45.460  55.710  42.830  1.00  0.00            
ATOM   3097  HB  VAL A 203      45.100  56.190  41.920  1.00  0.00            
ATOM   3098  CG1 VAL A 203      45.720  56.650  44.050  1.00  0.00            
ATOM   3099 1HG1 VAL A 203      44.830  57.100  44.480  1.00  0.00            
ATOM   3100 2HG1 VAL A 203      45.980  56.070  44.930  1.00  0.00            
ATOM   3101 3HG1 VAL A 203      46.430  57.460  43.870  1.00  0.00            
ATOM   3102  CG2 VAL A 203      46.670  54.860  42.430  1.00  0.00            
ATOM   3103 1HG2 VAL A 203      47.460  55.500  42.040  1.00  0.00            
ATOM   3104 2HG2 VAL A 203      46.960  54.330  43.330  1.00  0.00            
ATOM   3105 3HG2 VAL A 203      46.490  54.090  41.670  1.00  0.00            
ATOM   3106  C   VAL A 203      44.300  53.970  44.460  1.00  0.00            
ATOM   3107  O   VAL A 203      43.890  54.500  45.490  1.00  0.00            
ATOM   3108  N   MET A 204      44.790  52.730  44.300  1.00  0.00            
ATOM   3109  H   MET A 204      45.160  52.400  43.420  1.00  0.00            
ATOM   3110  CA  MET A 204      44.790  51.670  45.370  1.00  0.00            
ATOM   3111  HA  MET A 204      44.690  52.060  46.380  1.00  0.00            
ATOM   3112  CB  MET A 204      43.610  50.770  45.080  1.00  0.00            
ATOM   3113  HB2 MET A 204      42.680  51.300  44.900  1.00  0.00            
ATOM   3114  HB3 MET A 204      43.790  50.320  44.110  1.00  0.00            
ATOM   3115  CG  MET A 204      43.300  49.730  46.170  1.00  0.00            
ATOM   3116  HG2 MET A 204      44.160  49.070  46.260  1.00  0.00            
ATOM   3117  HG3 MET A 204      43.070  50.210  47.120  1.00  0.00            
ATOM   3118  SD  MET A 204      41.990  48.550  45.700  1.00  0.00            
ATOM   3119  CE  MET A 204      42.770  47.660  44.350  1.00  0.00            
ATOM   3120  HE1 MET A 204      43.770  47.390  44.680  1.00  0.00            
ATOM   3121  HE2 MET A 204      42.170  46.760  44.210  1.00  0.00            
ATOM   3122  HE3 MET A 204      42.750  48.120  43.360  1.00  0.00            
ATOM   3123  C   MET A 204      46.050  50.850  45.360  1.00  0.00            
ATOM   3124  O   MET A 204      46.440  50.210  44.430  1.00  0.00            
ATOM   3125  N   PHE A 205      46.600  50.770  46.610  1.00  0.00            
ATOM   3126  H   PHE A 205      46.170  51.440  47.240  1.00  0.00            
ATOM   3127  CA  PHE A 205      47.800  50.080  47.050  1.00  0.00            
ATOM   3128  HA  PHE A 205      48.360  49.660  46.220  1.00  0.00            
ATOM   3129  CB  PHE A 205      48.740  51.030  47.880  1.00  0.00            
ATOM   3130  HB2 PHE A 205      48.230  51.710  48.550  1.00  0.00            
ATOM   3131  HB3 PHE A 205      49.360  50.350  48.470  1.00  0.00            
ATOM   3132  CG  PHE A 205      49.660  51.910  47.020  1.00  0.00            
ATOM   3133  CD1 PHE A 205      51.110  51.720  46.990  1.00  0.00            
ATOM   3134  HD1 PHE A 205      51.550  50.880  47.500  1.00  0.00            
ATOM   3135  CE1 PHE A 205      51.910  52.420  46.120  1.00  0.00            
ATOM   3136  HE1 PHE A 205      52.960  52.190  46.190  1.00  0.00            
ATOM   3137  CZ  PHE A 205      51.370  53.500  45.450  1.00  0.00            
ATOM   3138  HZ  PHE A 205      52.060  54.030  44.810  1.00  0.00            
ATOM   3139  CE2 PHE A 205      49.950  53.750  45.430  1.00  0.00            
ATOM   3140  HE2 PHE A 205      49.610  54.640  44.920  1.00  0.00            
ATOM   3141  CD2 PHE A 205      49.060  52.890  46.190  1.00  0.00            
ATOM   3142  HD2 PHE A 205      48.020  53.130  46.380  1.00  0.00            
ATOM   3143  C   PHE A 205      47.290  48.860  47.810  1.00  0.00            
ATOM   3144  O   PHE A 205      46.710  49.020  48.850  1.00  0.00            
ATOM   3145  N   ALA A 206      47.410  47.700  47.230  1.00  0.00            
ATOM   3146  H   ALA A 206      47.850  47.630  46.320  1.00  0.00            
ATOM   3147  CA  ALA A 206      46.920  46.420  47.710  1.00  0.00            
ATOM   3148  HA  ALA A 206      46.340  46.550  48.630  1.00  0.00            
ATOM   3149  CB  ALA A 206      45.960  45.790  46.700  1.00  0.00            
ATOM   3150  HB1 ALA A 206      46.440  45.890  45.730  1.00  0.00            
ATOM   3151  HB2 ALA A 206      45.880  44.720  46.880  1.00  0.00            
ATOM   3152  HB3 ALA A 206      44.910  46.090  46.750  1.00  0.00            
ATOM   3153  C   ALA A 206      48.100  45.430  48.070  1.00  0.00            
ATOM   3154  O   ALA A 206      48.670  44.780  47.160  1.00  0.00            
ATOM   3155  N   SER A 207      48.320  45.150  49.320  1.00  0.00            
ATOM   3156  H   SER A 207      47.730  45.570  50.030  1.00  0.00            
ATOM   3157  CA  SER A 207      49.470  44.430  49.780  1.00  0.00            
ATOM   3158  HA  SER A 207      50.080  44.130  48.920  1.00  0.00            
ATOM   3159  CB  SER A 207      50.310  45.300  50.700  1.00  0.00            
ATOM   3160  HB2 SER A 207      51.280  44.800  50.770  1.00  0.00            
ATOM   3161  HB3 SER A 207      50.530  46.260  50.220  1.00  0.00            
ATOM   3162  OG  SER A 207      49.820  45.500  51.950  1.00  0.00            
ATOM   3163  HG  SER A 207      49.560  46.420  51.930  1.00  0.00            
ATOM   3164  C   SER A 207      49.220  43.070  50.510  1.00  0.00            
ATOM   3165  O   SER A 207      48.220  42.870  51.170  1.00  0.00            
ATOM   3166  N   ILE A 208      50.240  42.170  50.470  1.00  0.00            
ATOM   3167  H   ILE A 208      51.090  42.370  49.960  1.00  0.00            
ATOM   3168  CA  ILE A 208      50.330  40.870  51.200  1.00  0.00            
ATOM   3169  HA  ILE A 208      49.580  40.890  51.990  1.00  0.00            
ATOM   3170  CB  ILE A 208      50.000  39.630  50.400  1.00  0.00            
ATOM   3171  HB  ILE A 208      50.200  38.820  51.110  1.00  0.00            
ATOM   3172  CG2 ILE A 208      48.530  39.590  50.080  1.00  0.00            
ATOM   3173 1HG2 ILE A 208      47.900  39.890  50.920  1.00  0.00            
ATOM   3174 2HG2 ILE A 208      48.410  40.340  49.300  1.00  0.00            
ATOM   3175 3HG2 ILE A 208      48.230  38.600  49.740  1.00  0.00            
ATOM   3176  CG1 ILE A 208      50.830  39.440  49.070  1.00  0.00            
ATOM   3177 2HG1 ILE A 208      50.580  40.220  48.350  1.00  0.00            
ATOM   3178 3HG1 ILE A 208      51.890  39.570  49.290  1.00  0.00            
ATOM   3179  CD1 ILE A 208      50.690  38.140  48.360  1.00  0.00            
ATOM   3180 1HD1 ILE A 208      50.690  37.370  49.130  1.00  0.00            
ATOM   3181 2HD1 ILE A 208      49.800  38.020  47.750  1.00  0.00            
ATOM   3182 3HD1 ILE A 208      51.570  38.010  47.720  1.00  0.00            
ATOM   3183  C   ILE A 208      51.680  40.830  51.950  1.00  0.00            
ATOM   3184  O   ILE A 208      52.690  40.210  51.560  1.00  0.00            
ATOM   3185  N   ALA A 209      51.660  41.500  53.060  1.00  0.00            
ATOM   3186  H   ALA A 209      50.800  41.990  53.260  1.00  0.00            
ATOM   3187  CA  ALA A 209      52.810  41.740  53.950  1.00  0.00            
ATOM   3188  HA  ALA A 209      53.620  42.230  53.410  1.00  0.00            
ATOM   3189  CB  ALA A 209      52.380  42.750  54.990  1.00  0.00            
ATOM   3190  HB1 ALA A 209      51.460  42.340  55.410  1.00  0.00            
ATOM   3191  HB2 ALA A 209      53.060  42.950  55.820  1.00  0.00            
ATOM   3192  HB3 ALA A 209      52.210  43.680  54.440  1.00  0.00            
ATOM   3193  C   ALA A 209      53.320  40.440  54.580  1.00  0.00            
ATOM   3194  O   ALA A 209      54.520  40.440  54.750  1.00  0.00            
ATOM   3195  N   ASN A 210      52.550  39.370  54.690  1.00  0.00            
ATOM   3196  H   ASN A 210      51.560  39.270  54.540  1.00  0.00            
ATOM   3197  CA  ASN A 210      53.230  38.090  55.150  1.00  0.00            
ATOM   3198  HA  ASN A 210      54.080  38.280  55.800  1.00  0.00            
ATOM   3199  CB  ASN A 210      52.200  37.300  55.880  1.00  0.00            
ATOM   3200  HB2 ASN A 210      51.790  37.900  56.690  1.00  0.00            
ATOM   3201  HB3 ASN A 210      51.440  37.140  55.120  1.00  0.00            
ATOM   3202  CG  ASN A 210      52.620  36.060  56.600  1.00  0.00            
ATOM   3203  OD1 ASN A 210      52.140  34.990  56.330  1.00  0.00            
ATOM   3204  ND2 ASN A 210      53.380  36.140  57.670  1.00  0.00            
ATOM   3205 1HD2 ASN A 210      53.600  35.290  58.160  1.00  0.00            
ATOM   3206 2HD2 ASN A 210      53.670  36.990  58.140  1.00  0.00            
ATOM   3207  C   ASN A 210      53.960  37.280  54.070  1.00  0.00            
ATOM   3208  O   ASN A 210      54.610  36.270  54.340  1.00  0.00            
ATOM   3209  N   PHE A 211      54.080  37.770  52.780  1.00  0.00            
ATOM   3210  H   PHE A 211      53.580  38.630  52.610  1.00  0.00            
ATOM   3211  CA  PHE A 211      55.070  37.230  51.870  1.00  0.00            
ATOM   3212  HA  PHE A 211      54.890  36.190  51.610  1.00  0.00            
ATOM   3213  CB  PHE A 211      54.880  37.840  50.440  1.00  0.00            
ATOM   3214  HB2 PHE A 211      53.830  37.710  50.190  1.00  0.00            
ATOM   3215  HB3 PHE A 211      55.060  38.910  50.510  1.00  0.00            
ATOM   3216  CG  PHE A 211      55.770  37.300  49.330  1.00  0.00            
ATOM   3217  CD1 PHE A 211      55.670  35.890  48.840  1.00  0.00            
ATOM   3218  HD1 PHE A 211      54.870  35.250  49.180  1.00  0.00            
ATOM   3219  CE1 PHE A 211      56.590  35.460  47.920  1.00  0.00            
ATOM   3220  HE1 PHE A 211      56.440  34.510  47.440  1.00  0.00            
ATOM   3221  CZ  PHE A 211      57.660  36.300  47.520  1.00  0.00            
ATOM   3222  HZ  PHE A 211      58.300  35.940  46.720  1.00  0.00            
ATOM   3223  CE2 PHE A 211      57.850  37.610  47.980  1.00  0.00            
ATOM   3224  HE2 PHE A 211      58.670  38.180  47.570  1.00  0.00            
ATOM   3225  CD2 PHE A 211      56.950  38.070  48.960  1.00  0.00            
ATOM   3226  HD2 PHE A 211      57.150  38.980  49.500  1.00  0.00            
ATOM   3227  C   PHE A 211      56.530  37.240  52.320  1.00  0.00            
ATOM   3228  O   PHE A 211      57.190  36.240  52.160  1.00  0.00            
ATOM   3229  N   SER A 212      56.920  38.360  52.880  1.00  0.00            
ATOM   3230  H   SER A 212      56.280  39.140  52.850  1.00  0.00            
ATOM   3231  CA  SER A 212      58.270  38.620  53.480  1.00  0.00            
ATOM   3232  HA  SER A 212      58.980  38.630  52.660  1.00  0.00            
ATOM   3233  CB  SER A 212      58.310  40.040  54.050  1.00  0.00            
ATOM   3234  HB2 SER A 212      57.500  40.320  54.730  1.00  0.00            
ATOM   3235  HB3 SER A 212      59.250  40.090  54.600  1.00  0.00            
ATOM   3236  OG  SER A 212      58.200  40.870  52.940  1.00  0.00            
ATOM   3237  HG  SER A 212      57.290  40.940  52.650  1.00  0.00            
ATOM   3238  C   SER A 212      58.690  37.670  54.570  1.00  0.00            
ATOM   3239  O   SER A 212      59.860  37.640  55.040  1.00  0.00            
ATOM   3240  N   GLU A 213      57.720  36.880  55.210  1.00  0.00            
ATOM   3241  H   GLU A 213      56.790  37.110  54.900  1.00  0.00            
ATOM   3242  CA  GLU A 213      57.930  35.940  56.340  1.00  0.00            
ATOM   3243  HA  GLU A 213      58.950  35.970  56.720  1.00  0.00            
ATOM   3244  CB  GLU A 213      56.850  36.130  57.400  1.00  0.00            
ATOM   3245  HB2 GLU A 213      55.910  36.010  56.870  1.00  0.00            
ATOM   3246  HB3 GLU A 213      56.880  35.350  58.160  1.00  0.00            
ATOM   3247  CG  GLU A 213      56.990  37.500  58.000  1.00  0.00            
ATOM   3248  HG2 GLU A 213      57.970  37.690  58.430  1.00  0.00            
ATOM   3249  HG3 GLU A 213      56.810  38.170  57.160  1.00  0.00            
ATOM   3250  CD  GLU A 213      55.820  37.740  59.030  1.00  0.00            
ATOM   3251  OE1 GLU A 213      54.930  38.510  58.650  1.00  0.00            
ATOM   3252  OE2 GLU A 213      55.830  37.060  60.110  1.00  0.00            
ATOM   3253  C   GLU A 213      57.870  34.460  55.830  1.00  0.00            
ATOM   3254  O   GLU A 213      58.470  33.560  56.350  1.00  0.00            
ATOM   3255  N   PHE A 214      57.210  34.300  54.670  1.00  0.00            
ATOM   3256  H   PHE A 214      56.830  35.120  54.210  1.00  0.00            
ATOM   3257  CA  PHE A 214      57.280  33.110  53.900  1.00  0.00            
ATOM   3258  HA  PHE A 214      57.230  32.240  54.550  1.00  0.00            
ATOM   3259  CB  PHE A 214      55.910  33.100  53.090  1.00  0.00            
ATOM   3260  HB2 PHE A 214      55.030  33.360  53.680  1.00  0.00            
ATOM   3261  HB3 PHE A 214      56.010  33.850  52.300  1.00  0.00            
ATOM   3262  CG  PHE A 214      55.630  31.790  52.440  1.00  0.00            
ATOM   3263  CD1 PHE A 214      55.180  30.700  53.210  1.00  0.00            
ATOM   3264  HD1 PHE A 214      55.090  30.850  54.280  1.00  0.00            
ATOM   3265  CE1 PHE A 214      55.140  29.440  52.590  1.00  0.00            
ATOM   3266  HE1 PHE A 214      54.980  28.560  53.200  1.00  0.00            
ATOM   3267  CZ  PHE A 214      55.330  29.310  51.220  1.00  0.00            
ATOM   3268  HZ  PHE A 214      55.100  28.360  50.750  1.00  0.00            
ATOM   3269  CE2 PHE A 214      55.640  30.390  50.420  1.00  0.00            
ATOM   3270  HE2 PHE A 214      55.770  30.310  49.350  1.00  0.00            
ATOM   3271  CD2 PHE A 214      55.750  31.640  51.050  1.00  0.00            
ATOM   3272  HD2 PHE A 214      55.990  32.490  50.430  1.00  0.00            
ATOM   3273  C   PHE A 214      58.450  32.960  52.920  1.00  0.00            
ATOM   3274  O   PHE A 214      59.100  31.920  52.940  1.00  0.00            
ATOM   3275  N   TYR A 215      58.940  34.040  52.290  1.00  0.00            
ATOM   3276  H   TYR A 215      58.510  34.950  52.280  1.00  0.00            
ATOM   3277  CA  TYR A 215      60.090  34.020  51.320  1.00  0.00            
ATOM   3278  HA  TYR A 215      59.860  33.180  50.670  1.00  0.00            
ATOM   3279  CB  TYR A 215      59.850  35.210  50.390  1.00  0.00            
ATOM   3280  HB2 TYR A 215      58.910  34.970  49.890  1.00  0.00            
ATOM   3281  HB3 TYR A 215      59.670  36.100  51.000  1.00  0.00            
ATOM   3282  CG  TYR A 215      60.920  35.540  49.350  1.00  0.00            
ATOM   3283  CD1 TYR A 215      61.710  34.510  48.730  1.00  0.00            
ATOM   3284  HD1 TYR A 215      61.530  33.450  48.820  1.00  0.00            
ATOM   3285  CE1 TYR A 215      62.760  34.870  47.830  1.00  0.00            
ATOM   3286  HE1 TYR A 215      63.400  34.080  47.460  1.00  0.00            
ATOM   3287  CZ  TYR A 215      63.110  36.220  47.690  1.00  0.00            
ATOM   3288  OH  TYR A 215      64.160  36.540  46.980  1.00  0.00            
ATOM   3289  HH  TYR A 215      64.660  35.740  46.820  1.00  0.00            
ATOM   3290  CE2 TYR A 215      62.330  37.200  48.370  1.00  0.00            
ATOM   3291  HE2 TYR A 215      62.510  38.260  48.270  1.00  0.00            
ATOM   3292  CD2 TYR A 215      61.280  36.880  49.190  1.00  0.00            
ATOM   3293  HD2 TYR A 215      60.760  37.690  49.680  1.00  0.00            
ATOM   3294  C   TYR A 215      61.510  33.910  51.990  1.00  0.00            
ATOM   3295  O   TYR A 215      61.860  34.600  52.890  1.00  0.00            
ATOM   3296  N   VAL A 216      62.280  32.940  51.530  1.00  0.00            
ATOM   3297  H   VAL A 216      61.890  32.470  50.730  1.00  0.00            
ATOM   3298  CA  VAL A 216      63.610  32.510  51.930  1.00  0.00            
ATOM   3299  HA  VAL A 216      63.980  33.290  52.600  1.00  0.00            
ATOM   3300  CB  VAL A 216      63.500  31.260  52.830  1.00  0.00            
ATOM   3301  HB  VAL A 216      62.750  31.410  53.600  1.00  0.00            
ATOM   3302  CG1 VAL A 216      63.100  30.070  51.960  1.00  0.00            
ATOM   3303 1HG1 VAL A 216      63.920  29.850  51.280  1.00  0.00            
ATOM   3304 2HG1 VAL A 216      62.820  29.210  52.570  1.00  0.00            
ATOM   3305 3HG1 VAL A 216      62.240  30.310  51.330  1.00  0.00            
ATOM   3306  CG2 VAL A 216      64.840  30.980  53.600  1.00  0.00            
ATOM   3307 1HG2 VAL A 216      65.640  30.810  52.870  1.00  0.00            
ATOM   3308 2HG2 VAL A 216      64.860  31.820  54.290  1.00  0.00            
ATOM   3309 3HG2 VAL A 216      64.790  30.010  54.090  1.00  0.00            
ATOM   3310  C   VAL A 216      64.560  32.400  50.720  1.00  0.00            
ATOM   3311  O   VAL A 216      64.090  32.200  49.630  1.00  0.00            
ATOM   3312  N   GLU A 217      65.880  32.580  50.880  1.00  0.00            
ATOM   3313  H   GLU A 217      66.140  32.860  51.810  1.00  0.00            
ATOM   3314  CA  GLU A 217      66.940  32.220  49.950  1.00  0.00            
ATOM   3315  HA  GLU A 217      66.560  31.910  48.970  1.00  0.00            
ATOM   3316  CB  GLU A 217      67.760  33.460  49.670  1.00  0.00            
ATOM   3317  HB2 GLU A 217      67.260  34.340  49.270  1.00  0.00            
ATOM   3318  HB3 GLU A 217      68.200  33.730  50.630  1.00  0.00            
ATOM   3319  CG  GLU A 217      68.910  33.190  48.740  1.00  0.00            
ATOM   3320  HG2 GLU A 217      69.640  32.470  49.100  1.00  0.00            
ATOM   3321  HG3 GLU A 217      68.520  32.850  47.780  1.00  0.00            
ATOM   3322  CD  GLU A 217      69.540  34.560  48.510  1.00  0.00            
ATOM   3323  OE1 GLU A 217      69.250  35.370  47.590  1.00  0.00            
ATOM   3324  OE2 GLU A 217      70.530  34.820  49.280  1.00  0.00            
ATOM   3325  C   GLU A 217      67.740  31.000  50.490  1.00  0.00            
ATOM   3326  O   GLU A 217      68.600  31.140  51.360  1.00  0.00            
ATOM   3327  N   LEU A 218      67.370  29.780  50.020  1.00  0.00            
ATOM   3328  H   LEU A 218      66.610  29.740  49.360  1.00  0.00            
ATOM   3329  CA  LEU A 218      67.880  28.480  50.510  1.00  0.00            
ATOM   3330  HA  LEU A 218      68.890  28.700  50.860  1.00  0.00            
ATOM   3331  CB  LEU A 218      67.000  27.920  51.710  1.00  0.00            
ATOM   3332  HB2 LEU A 218      67.020  28.620  52.550  1.00  0.00            
ATOM   3333  HB3 LEU A 218      65.990  28.060  51.340  1.00  0.00            
ATOM   3334  CG  LEU A 218      67.250  26.440  52.220  1.00  0.00            
ATOM   3335  HG  LEU A 218      67.040  25.820  51.350  1.00  0.00            
ATOM   3336  CD1 LEU A 218      68.680  26.280  52.760  1.00  0.00            
ATOM   3337 1HD1 LEU A 218      68.690  26.820  53.710  1.00  0.00            
ATOM   3338 2HD1 LEU A 218      68.820  25.230  53.020  1.00  0.00            
ATOM   3339 3HD1 LEU A 218      69.460  26.620  52.080  1.00  0.00            
ATOM   3340  CD2 LEU A 218      66.320  25.920  53.270  1.00  0.00            
ATOM   3341 1HD2 LEU A 218      66.570  26.160  54.300  1.00  0.00            
ATOM   3342 2HD2 LEU A 218      65.300  26.260  53.060  1.00  0.00            
ATOM   3343 3HD2 LEU A 218      66.320  24.850  53.070  1.00  0.00            
ATOM   3344  C   LEU A 218      68.010  27.590  49.280  1.00  0.00            
ATOM   3345  O   LEU A 218      67.230  27.630  48.290  1.00  0.00            
ATOM   3346  N   GLU A 219      68.960  26.650  49.350  1.00  0.00            
ATOM   3347  H   GLU A 219      69.640  26.780  50.080  1.00  0.00            
ATOM   3348  CA  GLU A 219      69.300  25.660  48.350  1.00  0.00            
ATOM   3349  HA  GLU A 219      69.530  26.210  47.430  1.00  0.00            
ATOM   3350  CB  GLU A 219      70.500  24.800  48.760  1.00  0.00            
ATOM   3351  HB2 GLU A 219      71.330  25.490  48.880  1.00  0.00            
ATOM   3352  HB3 GLU A 219      70.190  24.290  49.670  1.00  0.00            
ATOM   3353  CG  GLU A 219      70.880  23.710  47.720  1.00  0.00            
ATOM   3354  HG2 GLU A 219      69.970  23.120  47.760  1.00  0.00            
ATOM   3355  HG3 GLU A 219      71.040  24.150  46.730  1.00  0.00            
ATOM   3356  CD  GLU A 219      71.990  22.780  48.150  1.00  0.00            
ATOM   3357  OE1 GLU A 219      72.940  22.480  47.360  1.00  0.00            
ATOM   3358  OE2 GLU A 219      71.920  22.190  49.240  1.00  0.00            
ATOM   3359  C   GLU A 219      68.070  24.760  48.050  1.00  0.00            
ATOM   3360  O   GLU A 219      67.680  24.630  46.920  1.00  0.00            
ATOM   3361  N   ALA A 220      67.360  24.180  49.060  1.00  0.00            
ATOM   3362  H   ALA A 220      67.650  24.430  49.990  1.00  0.00            
ATOM   3363  CA  ALA A 220      66.180  23.270  48.820  1.00  0.00            
ATOM   3364  HA  ALA A 220      66.640  22.570  48.130  1.00  0.00            
ATOM   3365  CB  ALA A 220      65.810  22.540  50.110  1.00  0.00            
ATOM   3366  HB1 ALA A 220      65.600  23.280  50.890  1.00  0.00            
ATOM   3367  HB2 ALA A 220      64.960  21.890  49.940  1.00  0.00            
ATOM   3368  HB3 ALA A 220      66.650  21.950  50.480  1.00  0.00            
ATOM   3369  C   ALA A 220      64.910  23.920  48.160  1.00  0.00            
ATOM   3370  O   ALA A 220      63.910  23.320  47.730  1.00  0.00            
ATOM   3371  N   ASN A 221      64.970  25.230  47.990  1.00  0.00            
ATOM   3372  H   ASN A 221      65.810  25.700  48.300  1.00  0.00            
ATOM   3373  CA  ASN A 221      63.980  26.160  47.360  1.00  0.00            
ATOM   3374  HA  ASN A 221      63.090  25.610  47.050  1.00  0.00            
ATOM   3375  CB  ASN A 221      63.680  27.270  48.420  1.00  0.00            
ATOM   3376  HB2 ASN A 221      63.780  26.940  49.450  1.00  0.00            
ATOM   3377  HB3 ASN A 221      64.410  28.070  48.300  1.00  0.00            
ATOM   3378  CG  ASN A 221      62.220  27.730  48.210  1.00  0.00            
ATOM   3379  OD1 ASN A 221      61.940  28.820  47.750  1.00  0.00            
ATOM   3380  ND2 ASN A 221      61.250  26.870  48.510  1.00  0.00            
ATOM   3381 1HD2 ASN A 221      60.300  27.150  48.300  1.00  0.00            
ATOM   3382 2HD2 ASN A 221      61.470  25.970  48.910  1.00  0.00            
ATOM   3383  C   ASN A 221      64.510  26.900  46.090  1.00  0.00            
ATOM   3384  O   ASN A 221      64.020  27.930  45.640  1.00  0.00            
ATOM   3385  N   ASN A 222      65.500  26.270  45.440  1.00  0.00            
ATOM   3386  H   ASN A 222      65.670  25.290  45.620  1.00  0.00            
ATOM   3387  CA  ASN A 222      66.240  26.820  44.270  1.00  0.00            
ATOM   3388  HA  ASN A 222      67.210  26.320  44.290  1.00  0.00            
ATOM   3389  CB  ASN A 222      65.440  26.490  43.030  1.00  0.00            
ATOM   3390  HB2 ASN A 222      65.320  25.410  43.040  1.00  0.00            
ATOM   3391  HB3 ASN A 222      64.520  27.060  43.120  1.00  0.00            
ATOM   3392  CG  ASN A 222      66.120  26.850  41.720  1.00  0.00            
ATOM   3393  OD1 ASN A 222      67.370  26.830  41.550  1.00  0.00            
ATOM   3394  ND2 ASN A 222      65.390  27.180  40.720  1.00  0.00            
ATOM   3395 1HD2 ASN A 222      65.870  27.360  39.850  1.00  0.00            
ATOM   3396 2HD2 ASN A 222      64.380  27.140  40.800  1.00  0.00            
ATOM   3397  C   ASN A 222      66.700  28.300  44.440  1.00  0.00            
ATOM   3398  O   ASN A 222      66.410  29.170  43.550  1.00  0.00            
ATOM   3399  N   GLU A 223      67.200  28.650  45.660  1.00  0.00            
ATOM   3400  H   GLU A 223      67.360  27.950  46.370  1.00  0.00            
ATOM   3401  CA  GLU A 223      67.550  30.020  46.030  1.00  0.00            
ATOM   3402  HA  GLU A 223      67.790  29.980  47.090  1.00  0.00            
ATOM   3403  CB  GLU A 223      68.780  30.400  45.190  1.00  0.00            
ATOM   3404  HB2 GLU A 223      68.660  30.400  44.110  1.00  0.00            
ATOM   3405  HB3 GLU A 223      68.970  31.470  45.280  1.00  0.00            
ATOM   3406  CG  GLU A 223      70.030  29.570  45.490  1.00  0.00            
ATOM   3407  HG2 GLU A 223      70.380  29.820  46.490  1.00  0.00            
ATOM   3408  HG3 GLU A 223      69.730  28.530  45.390  1.00  0.00            
ATOM   3409  CD  GLU A 223      71.090  29.760  44.470  1.00  0.00            
ATOM   3410  OE1 GLU A 223      71.500  28.790  43.760  1.00  0.00            
ATOM   3411  OE2 GLU A 223      71.540  30.930  44.340  1.00  0.00            
ATOM   3412  C   GLU A 223      66.400  31.050  45.960  1.00  0.00            
ATOM   3413  O   GLU A 223      66.530  32.260  45.750  1.00  0.00            
ATOM   3414  N   GLY A 224      65.280  30.480  46.340  1.00  0.00            
ATOM   3415  H   GLY A 224      65.130  29.480  46.420  1.00  0.00            
ATOM   3416  CA  GLY A 224      64.020  31.250  46.580  1.00  0.00            
ATOM   3417  HA2 GLY A 224      63.390  30.820  47.360  1.00  0.00            
ATOM   3418  HA3 GLY A 224      64.370  32.230  46.900  1.00  0.00            
ATOM   3419  C   GLY A 224      63.080  31.360  45.390  1.00  0.00            
ATOM   3420  O   GLY A 224      61.900  31.800  45.450  1.00  0.00            
ATOM   3421  N   VAL A 225      63.630  30.910  44.210  1.00  0.00            
ATOM   3422  H   VAL A 225      64.540  30.460  44.240  1.00  0.00            
ATOM   3423  CA  VAL A 225      62.780  30.760  43.030  1.00  0.00            
ATOM   3424  HA  VAL A 225      62.470  31.770  42.750  1.00  0.00            
ATOM   3425  CB  VAL A 225      63.480  30.040  41.860  1.00  0.00            
ATOM   3426  HB  VAL A 225      63.850  29.070  42.190  1.00  0.00            
ATOM   3427  CG1 VAL A 225      62.590  29.960  40.570  1.00  0.00            
ATOM   3428 1HG1 VAL A 225      63.180  29.430  39.830  1.00  0.00            
ATOM   3429 2HG1 VAL A 225      61.670  29.410  40.760  1.00  0.00            
ATOM   3430 3HG1 VAL A 225      62.380  30.900  40.060  1.00  0.00            
ATOM   3431  CG2 VAL A 225      64.690  30.850  41.380  1.00  0.00            
ATOM   3432 1HG2 VAL A 225      65.520  30.860  42.090  1.00  0.00            
ATOM   3433 2HG2 VAL A 225      65.020  30.670  40.360  1.00  0.00            
ATOM   3434 3HG2 VAL A 225      64.320  31.870  41.430  1.00  0.00            
ATOM   3435  C   VAL A 225      61.450  30.010  43.300  1.00  0.00            
ATOM   3436  O   VAL A 225      60.410  30.490  42.890  1.00  0.00            
ATOM   3437  N   GLU A 226      61.420  28.930  44.060  1.00  0.00            
ATOM   3438  H   GLU A 226      62.270  28.510  44.400  1.00  0.00            
ATOM   3439  CA  GLU A 226      60.190  28.220  44.500  1.00  0.00            
ATOM   3440  HA  GLU A 226      59.580  28.020  43.620  1.00  0.00            
ATOM   3441  CB  GLU A 226      60.610  26.870  45.190  1.00  0.00            
ATOM   3442  HB2 GLU A 226      61.570  27.060  45.670  1.00  0.00            
ATOM   3443  HB3 GLU A 226      59.790  26.520  45.820  1.00  0.00            
ATOM   3444  CG  GLU A 226      60.930  25.710  44.200  1.00  0.00            
ATOM   3445  HG2 GLU A 226      61.830  25.960  43.640  1.00  0.00            
ATOM   3446  HG3 GLU A 226      61.200  24.920  44.900  1.00  0.00            
ATOM   3447  CD  GLU A 226      59.730  25.310  43.280  1.00  0.00            
ATOM   3448  OE1 GLU A 226      58.700  24.890  43.820  1.00  0.00            
ATOM   3449  OE2 GLU A 226      59.900  25.370  42.030  1.00  0.00            
ATOM   3450  C   GLU A 226      59.170  29.040  45.400  1.00  0.00            
ATOM   3451  O   GLU A 226      57.980  28.840  45.300  1.00  0.00            
ATOM   3452  N   CYS A 227      59.620  30.060  46.180  1.00  0.00            
ATOM   3453  H   CYS A 227      60.620  30.190  46.250  1.00  0.00            
ATOM   3454  CA  CYS A 227      58.770  31.180  46.660  1.00  0.00            
ATOM   3455  HA  CYS A 227      57.890  30.660  47.040  1.00  0.00            
ATOM   3456  CB  CYS A 227      59.460  31.870  47.850  1.00  0.00            
ATOM   3457  HB2 CYS A 227      60.390  32.320  47.510  1.00  0.00            
ATOM   3458  HB3 CYS A 227      58.740  32.540  48.320  1.00  0.00            
ATOM   3459  SG  CYS A 227      59.890  30.780  49.200  1.00  0.00            
ATOM   3460  HG  CYS A 227      60.740  30.040  48.480  1.00  0.00            
ATOM   3461  C   CYS A 227      58.370  32.300  45.650  1.00  0.00            
ATOM   3462  O   CYS A 227      57.200  32.710  45.690  1.00  0.00            
ATOM   3463  N   LEU A 228      59.260  32.870  44.750  1.00  0.00            
ATOM   3464  H   LEU A 228      60.210  32.540  44.860  1.00  0.00            
ATOM   3465  CA  LEU A 228      58.940  33.640  43.580  1.00  0.00            
ATOM   3466  HA  LEU A 228      58.430  34.580  43.790  1.00  0.00            
ATOM   3467  CB  LEU A 228      60.240  34.060  42.830  1.00  0.00            
ATOM   3468  HB2 LEU A 228      60.620  33.160  42.340  1.00  0.00            
ATOM   3469  HB3 LEU A 228      59.870  34.770  42.090  1.00  0.00            
ATOM   3470  CG  LEU A 228      61.390  34.790  43.580  1.00  0.00            
ATOM   3471  HG  LEU A 228      61.790  34.150  44.360  1.00  0.00            
ATOM   3472  CD1 LEU A 228      62.510  35.030  42.550  1.00  0.00            
ATOM   3473 1HD1 LEU A 228      62.140  35.660  41.750  1.00  0.00            
ATOM   3474 2HD1 LEU A 228      63.380  35.490  43.010  1.00  0.00            
ATOM   3475 3HD1 LEU A 228      62.900  34.110  42.100  1.00  0.00            
ATOM   3476  CD2 LEU A 228      60.920  36.090  44.060  1.00  0.00            
ATOM   3477 1HD2 LEU A 228      61.760  36.650  44.480  1.00  0.00            
ATOM   3478 2HD2 LEU A 228      60.530  36.710  43.260  1.00  0.00            
ATOM   3479 3HD2 LEU A 228      60.240  35.950  44.900  1.00  0.00            
ATOM   3480  C   LEU A 228      57.980  32.900  42.530  1.00  0.00            
ATOM   3481  O   LEU A 228      57.240  33.620  41.850  1.00  0.00            
ATOM   3482  N   ARG A 229      57.910  31.570  42.410  1.00  0.00            
ATOM   3483  H   ARG A 229      58.650  30.970  42.740  1.00  0.00            
ATOM   3484  CA  ARG A 229      57.010  30.890  41.550  1.00  0.00            
ATOM   3485  HA  ARG A 229      56.960  31.360  40.570  1.00  0.00            
ATOM   3486  CB  ARG A 229      57.530  29.460  41.360  1.00  0.00            
ATOM   3487  HB2 ARG A 229      58.600  29.550  41.190  1.00  0.00            
ATOM   3488  HB3 ARG A 229      57.380  28.920  42.300  1.00  0.00            
ATOM   3489  CG  ARG A 229      56.750  28.870  40.210  1.00  0.00            
ATOM   3490  HG2 ARG A 229      55.680  29.060  40.300  1.00  0.00            
ATOM   3491  HG3 ARG A 229      57.130  29.360  39.320  1.00  0.00            
ATOM   3492  CD  ARG A 229      56.900  27.330  40.020  1.00  0.00            
ATOM   3493  HD2 ARG A 229      56.250  26.760  40.690  1.00  0.00            
ATOM   3494  HD3 ARG A 229      56.490  26.970  39.070  1.00  0.00            
ATOM   3495  NE  ARG A 229      58.310  26.930  40.150  1.00  0.00            
ATOM   3496  HE  ARG A 229      58.580  26.660  41.090  1.00  0.00            
ATOM   3497  CZ  ARG A 229      59.270  26.870  39.240  1.00  0.00            
ATOM   3498  NH1 ARG A 229      59.180  27.170  37.950  1.00  0.00            
ATOM   3499 1HH1 ARG A 229      58.320  27.480  37.520  1.00  0.00            
ATOM   3500 2HH1 ARG A 229      59.990  27.110  37.350  1.00  0.00            
ATOM   3501  NH2 ARG A 229      60.460  26.490  39.630  1.00  0.00            
ATOM   3502 1HH2 ARG A 229      60.400  25.980  40.500  1.00  0.00            
ATOM   3503 2HH2 ARG A 229      61.320  26.530  39.100  1.00  0.00            
ATOM   3504  C   ARG A 229      55.560  31.090  42.100  1.00  0.00            
ATOM   3505  O   ARG A 229      54.700  31.580  41.340  1.00  0.00            
ATOM   3506  N   LEU A 230      55.370  30.850  43.460  1.00  0.00            
ATOM   3507  H   LEU A 230      56.130  30.490  44.020  1.00  0.00            
ATOM   3508  CA  LEU A 230      54.150  31.150  44.080  1.00  0.00            
ATOM   3509  HA  LEU A 230      53.440  30.460  43.620  1.00  0.00            
ATOM   3510  CB  LEU A 230      54.340  30.830  45.510  1.00  0.00            
ATOM   3511  HB2 LEU A 230      54.550  29.760  45.580  1.00  0.00            
ATOM   3512  HB3 LEU A 230      55.270  31.320  45.810  1.00  0.00            
ATOM   3513  CG  LEU A 230      53.220  31.110  46.480  1.00  0.00            
ATOM   3514  HG  LEU A 230      53.030  32.180  46.430  1.00  0.00            
ATOM   3515  CD1 LEU A 230      51.950  30.230  46.110  1.00  0.00            
ATOM   3516 1HD1 LEU A 230      51.090  30.530  46.700  1.00  0.00            
ATOM   3517 2HD1 LEU A 230      51.720  30.250  45.050  1.00  0.00            
ATOM   3518 3HD1 LEU A 230      52.100  29.170  46.330  1.00  0.00            
ATOM   3519  CD2 LEU A 230      53.490  30.970  47.940  1.00  0.00            
ATOM   3520 1HD2 LEU A 230      54.210  31.720  48.240  1.00  0.00            
ATOM   3521 2HD2 LEU A 230      52.540  31.000  48.480  1.00  0.00            
ATOM   3522 3HD2 LEU A 230      53.890  29.960  48.050  1.00  0.00            
ATOM   3523  C   LEU A 230      53.760  32.670  43.940  1.00  0.00            
ATOM   3524  O   LEU A 230      52.600  32.960  43.610  1.00  0.00            
ATOM   3525  N   LEU A 231      54.690  33.650  43.930  1.00  0.00            
ATOM   3526  H   LEU A 231      55.680  33.490  44.070  1.00  0.00            
ATOM   3527  CA  LEU A 231      54.360  35.070  43.730  1.00  0.00            
ATOM   3528  HA  LEU A 231      53.440  35.260  44.290  1.00  0.00            
ATOM   3529  CB  LEU A 231      55.620  35.940  44.200  1.00  0.00            
ATOM   3530  HB2 LEU A 231      55.930  35.710  45.220  1.00  0.00            
ATOM   3531  HB3 LEU A 231      56.440  35.680  43.530  1.00  0.00            
ATOM   3532  CG  LEU A 231      55.520  37.440  44.020  1.00  0.00            
ATOM   3533  HG  LEU A 231      55.180  37.760  43.030  1.00  0.00            
ATOM   3534  CD1 LEU A 231      54.510  37.960  45.050  1.00  0.00            
ATOM   3535 1HD1 LEU A 231      54.800  37.750  46.080  1.00  0.00            
ATOM   3536 2HD1 LEU A 231      54.350  39.040  45.070  1.00  0.00            
ATOM   3537 3HD1 LEU A 231      53.530  37.530  44.840  1.00  0.00            
ATOM   3538  CD2 LEU A 231      56.820  38.100  44.360  1.00  0.00            
ATOM   3539 1HD2 LEU A 231      57.530  37.770  43.600  1.00  0.00            
ATOM   3540 2HD2 LEU A 231      56.610  39.160  44.240  1.00  0.00            
ATOM   3541 3HD2 LEU A 231      57.130  37.850  45.380  1.00  0.00            
ATOM   3542  C   LEU A 231      53.940  35.330  42.310  1.00  0.00            
ATOM   3543  O   LEU A 231      52.950  36.040  42.070  1.00  0.00            
ATOM   3544  N   ASN A 232      54.520  34.680  41.330  1.00  0.00            
ATOM   3545  H   ASN A 232      55.330  34.080  41.390  1.00  0.00            
ATOM   3546  CA  ASN A 232      54.070  34.790  39.960  1.00  0.00            
ATOM   3547  HA  ASN A 232      54.000  35.850  39.720  1.00  0.00            
ATOM   3548  CB  ASN A 232      55.150  34.140  39.100  1.00  0.00            
ATOM   3549  HB2 ASN A 232      56.090  34.630  39.370  1.00  0.00            
ATOM   3550  HB3 ASN A 232      55.530  33.170  39.400  1.00  0.00            
ATOM   3551  CG  ASN A 232      54.790  34.220  37.590  1.00  0.00            
ATOM   3552  OD1 ASN A 232      54.200  35.190  37.130  1.00  0.00            
ATOM   3553  ND2 ASN A 232      55.180  33.210  36.910  1.00  0.00            
ATOM   3554 1HD2 ASN A 232      54.940  33.190  35.930  1.00  0.00            
ATOM   3555 2HD2 ASN A 232      55.390  32.410  37.480  1.00  0.00            
ATOM   3556  C   ASN A 232      52.650  34.160  39.780  1.00  0.00            
ATOM   3557  O   ASN A 232      51.840  34.680  38.970  1.00  0.00            
ATOM   3558  N   GLU A 233      52.370  33.110  40.500  1.00  0.00            
ATOM   3559  H   GLU A 233      53.050  32.760  41.160  1.00  0.00            
ATOM   3560  CA  GLU A 233      50.950  32.630  40.610  1.00  0.00            
ATOM   3561  HA  GLU A 233      50.610  32.570  39.580  1.00  0.00            
ATOM   3562  CB  GLU A 233      50.650  31.380  41.330  1.00  0.00            
ATOM   3563  HB2 GLU A 233      50.830  31.480  42.400  1.00  0.00            
ATOM   3564  HB3 GLU A 233      49.570  31.250  41.230  1.00  0.00            
ATOM   3565  CG  GLU A 233      51.340  30.140  40.770  1.00  0.00            
ATOM   3566  HG2 GLU A 233      52.420  30.250  40.890  1.00  0.00            
ATOM   3567  HG3 GLU A 233      51.010  29.260  41.330  1.00  0.00            
ATOM   3568  CD  GLU A 233      51.070  29.860  39.310  1.00  0.00            
ATOM   3569  OE1 GLU A 233      50.050  29.270  38.940  1.00  0.00            
ATOM   3570  OE2 GLU A 233      51.890  30.360  38.450  1.00  0.00            
ATOM   3571  C   GLU A 233      50.060  33.730  41.140  1.00  0.00            
ATOM   3572  O   GLU A 233      48.950  33.810  40.580  1.00  0.00            
ATOM   3573  N   ILE A 234      50.470  34.460  42.130  1.00  0.00            
ATOM   3574  H   ILE A 234      51.430  34.250  42.380  1.00  0.00            
ATOM   3575  CA  ILE A 234      49.610  35.440  42.840  1.00  0.00            
ATOM   3576  HA  ILE A 234      48.590  35.050  42.890  1.00  0.00            
ATOM   3577  CB  ILE A 234      50.370  35.740  44.190  1.00  0.00            
ATOM   3578  HB  ILE A 234      51.430  35.880  43.980  1.00  0.00            
ATOM   3579  CG2 ILE A 234      49.790  36.950  44.890  1.00  0.00            
ATOM   3580 1HG2 ILE A 234      50.520  37.290  45.630  1.00  0.00            
ATOM   3581 2HG2 ILE A 234      49.710  37.830  44.250  1.00  0.00            
ATOM   3582 3HG2 ILE A 234      48.820  36.650  45.290  1.00  0.00            
ATOM   3583  CG1 ILE A 234      50.240  34.580  45.210  1.00  0.00            
ATOM   3584 2HG1 ILE A 234      49.180  34.610  45.470  1.00  0.00            
ATOM   3585 3HG1 ILE A 234      50.440  33.610  44.750  1.00  0.00            
ATOM   3586  CD1 ILE A 234      51.230  34.770  46.450  1.00  0.00            
ATOM   3587 1HD1 ILE A 234      52.210  35.220  46.280  1.00  0.00            
ATOM   3588 2HD1 ILE A 234      50.600  35.370  47.110  1.00  0.00            
ATOM   3589 3HD1 ILE A 234      51.440  33.820  46.930  1.00  0.00            
ATOM   3590  C   ILE A 234      49.400  36.680  41.930  1.00  0.00            
ATOM   3591  O   ILE A 234      48.320  37.280  41.810  1.00  0.00            
ATOM   3592  N   ILE A 235      50.410  37.040  41.100  1.00  0.00            
ATOM   3593  H   ILE A 235      51.320  36.610  41.170  1.00  0.00            
ATOM   3594  CA  ILE A 235      50.350  38.240  40.280  1.00  0.00            
ATOM   3595  HA  ILE A 235      49.700  38.970  40.770  1.00  0.00            
ATOM   3596  CB  ILE A 235      51.800  38.780  40.090  1.00  0.00            
ATOM   3597  HB  ILE A 235      52.400  37.890  39.880  1.00  0.00            
ATOM   3598  CG2 ILE A 235      51.900  39.770  38.980  1.00  0.00            
ATOM   3599 1HG2 ILE A 235      51.390  39.470  38.060  1.00  0.00            
ATOM   3600 2HG2 ILE A 235      51.210  40.570  39.240  1.00  0.00            
ATOM   3601 3HG2 ILE A 235      52.910  40.040  38.690  1.00  0.00            
ATOM   3602  CG1 ILE A 235      52.320  39.470  41.440  1.00  0.00            
ATOM   3603 2HG1 ILE A 235      51.730  40.370  41.600  1.00  0.00            
ATOM   3604 3HG1 ILE A 235      52.210  38.890  42.360  1.00  0.00            
ATOM   3605  CD1 ILE A 235      53.760  39.930  41.180  1.00  0.00            
ATOM   3606 1HD1 ILE A 235      53.810  40.960  40.820  1.00  0.00            
ATOM   3607 2HD1 ILE A 235      54.360  39.910  42.090  1.00  0.00            
ATOM   3608 3HD1 ILE A 235      54.240  39.220  40.500  1.00  0.00            
ATOM   3609  C   ILE A 235      49.600  37.910  38.970  1.00  0.00            
ATOM   3610  O   ILE A 235      48.960  38.840  38.470  1.00  0.00            
ATOM   3611  N   ALA A 236      49.890  36.830  38.330  1.00  0.00            
ATOM   3612  H   ALA A 236      50.550  36.170  38.710  1.00  0.00            
ATOM   3613  CA  ALA A 236      49.220  36.530  37.090  1.00  0.00            
ATOM   3614  HA  ALA A 236      49.560  37.290  36.390  1.00  0.00            
ATOM   3615  CB  ALA A 236      49.780  35.230  36.630  1.00  0.00            
ATOM   3616  HB1 ALA A 236      50.870  35.240  36.630  1.00  0.00            
ATOM   3617  HB2 ALA A 236      49.510  34.450  37.340  1.00  0.00            
ATOM   3618  HB3 ALA A 236      49.340  34.930  35.680  1.00  0.00            
ATOM   3619  C   ALA A 236      47.670  36.460  37.070  1.00  0.00            
ATOM   3620  O   ALA A 236      46.960  36.980  36.150  1.00  0.00            
ATOM   3621  N   ASP A 237      47.120  35.870  38.070  1.00  0.00            
ATOM   3622  H   ASP A 237      47.700  35.400  38.750  1.00  0.00            
ATOM   3623  CA  ASP A 237      45.710  35.710  38.320  1.00  0.00            
ATOM   3624  HA  ASP A 237      45.220  35.330  37.420  1.00  0.00            
ATOM   3625  CB  ASP A 237      45.540  34.660  39.460  1.00  0.00            
ATOM   3626  HB2 ASP A 237      46.260  33.890  39.190  1.00  0.00            
ATOM   3627  HB3 ASP A 237      45.960  34.950  40.420  1.00  0.00            
ATOM   3628  CG  ASP A 237      44.130  34.050  39.750  1.00  0.00            
ATOM   3629  OD1 ASP A 237      43.790  33.950  40.920  1.00  0.00            
ATOM   3630  OD2 ASP A 237      43.420  33.670  38.810  1.00  0.00            
ATOM   3631  C   ASP A 237      45.040  37.080  38.610  1.00  0.00            
ATOM   3632  O   ASP A 237      43.880  37.170  38.330  1.00  0.00            
ATOM   3633  N   PHE A 238      45.750  38.050  39.120  1.00  0.00            
ATOM   3634  H   PHE A 238      46.630  37.800  39.540  1.00  0.00            
ATOM   3635  CA  PHE A 238      45.310  39.480  39.250  1.00  0.00            
ATOM   3636  HA  PHE A 238      44.260  39.440  39.530  1.00  0.00            
ATOM   3637  CB  PHE A 238      46.210  40.100  40.310  1.00  0.00            
ATOM   3638  HB2 PHE A 238      47.260  39.800  40.290  1.00  0.00            
ATOM   3639  HB3 PHE A 238      46.170  41.190  40.370  1.00  0.00            
ATOM   3640  CG  PHE A 238      45.770  39.730  41.800  1.00  0.00            
ATOM   3641  CD1 PHE A 238      44.690  38.900  42.120  1.00  0.00            
ATOM   3642  HD1 PHE A 238      44.140  38.350  41.380  1.00  0.00            
ATOM   3643  CE1 PHE A 238      44.330  38.650  43.490  1.00  0.00            
ATOM   3644  HE1 PHE A 238      43.500  37.990  43.680  1.00  0.00            
ATOM   3645  CZ  PHE A 238      45.050  39.240  44.490  1.00  0.00            
ATOM   3646  HZ  PHE A 238      44.850  39.100  45.540  1.00  0.00            
ATOM   3647  CE2 PHE A 238      46.170  40.010  44.170  1.00  0.00            
ATOM   3648  HE2 PHE A 238      46.680  40.500  44.980  1.00  0.00            
ATOM   3649  CD2 PHE A 238      46.470  40.340  42.830  1.00  0.00            
ATOM   3650  HD2 PHE A 238      47.160  41.160  42.710  1.00  0.00            
ATOM   3651  C   PHE A 238      45.510  40.280  37.990  1.00  0.00            
ATOM   3652  O   PHE A 238      44.660  41.120  37.790  1.00  0.00            
ATOM   3653  N   ASP A 239      46.480  39.910  37.110  1.00  0.00            
ATOM   3654  H   ASP A 239      47.060  39.130  37.370  1.00  0.00            
ATOM   3655  CA  ASP A 239      46.630  40.500  35.820  1.00  0.00            
ATOM   3656  HA  ASP A 239      46.410  41.560  35.940  1.00  0.00            
ATOM   3657  CB  ASP A 239      48.020  40.270  35.210  1.00  0.00            
ATOM   3658  HB2 ASP A 239      48.300  39.220  35.200  1.00  0.00            
ATOM   3659  HB3 ASP A 239      48.000  40.530  34.150  1.00  0.00            
ATOM   3660  CG  ASP A 239      49.200  41.070  35.820  1.00  0.00            
ATOM   3661  OD1 ASP A 239      49.010  41.940  36.740  1.00  0.00            
ATOM   3662  OD2 ASP A 239      50.280  40.840  35.260  1.00  0.00            
ATOM   3663  C   ASP A 239      45.550  40.060  34.810  1.00  0.00            
ATOM   3664  O   ASP A 239      45.070  40.760  33.950  1.00  0.00            
ATOM   3665  N   GLU A 240      44.970  38.900  34.890  1.00  0.00            
ATOM   3666  H   GLU A 240      45.260  38.170  35.520  1.00  0.00            
ATOM   3667  CA  GLU A 240      43.900  38.320  34.050  1.00  0.00            
ATOM   3668  HA  GLU A 240      44.100  38.540  33.000  1.00  0.00            
ATOM   3669  CB  GLU A 240      44.120  36.750  34.100  1.00  0.00            
ATOM   3670  HB2 GLU A 240      45.200  36.600  34.100  1.00  0.00            
ATOM   3671  HB3 GLU A 240      43.760  36.430  35.080  1.00  0.00            
ATOM   3672  CG  GLU A 240      43.440  35.830  33.140  1.00  0.00            
ATOM   3673  HG2 GLU A 240      44.000  34.890  33.170  1.00  0.00            
ATOM   3674  HG3 GLU A 240      42.460  35.660  33.590  1.00  0.00            
ATOM   3675  CD  GLU A 240      43.340  36.330  31.720  1.00  0.00            
ATOM   3676  OE1 GLU A 240      44.390  36.750  31.130  1.00  0.00            
ATOM   3677  OE2 GLU A 240      42.290  36.220  31.070  1.00  0.00            
ATOM   3678  C   GLU A 240      42.520  38.780  34.410  1.00  0.00            
ATOM   3679  O   GLU A 240      41.570  38.470  33.720  1.00  0.00            
ATOM   3680  N   ILE A 241      42.400  39.580  35.480  1.00  0.00            
ATOM   3681  H   ILE A 241      43.190  39.730  36.090  1.00  0.00            
ATOM   3682  CA  ILE A 241      41.020  40.050  35.930  1.00  0.00            
ATOM   3683  HA  ILE A 241      40.290  39.240  35.940  1.00  0.00            
ATOM   3684  CB  ILE A 241      41.100  40.750  37.350  1.00  0.00            
ATOM   3685  HB  ILE A 241      41.950  41.430  37.300  1.00  0.00            
ATOM   3686  CG2 ILE A 241      39.880  41.550  37.680  1.00  0.00            
ATOM   3687 1HG2 ILE A 241      39.720  42.370  36.980  1.00  0.00            
ATOM   3688 2HG2 ILE A 241      39.070  40.820  37.690  1.00  0.00            
ATOM   3689 3HG2 ILE A 241      39.930  42.030  38.660  1.00  0.00            
ATOM   3690  CG1 ILE A 241      41.540  39.650  38.320  1.00  0.00            
ATOM   3691 2HG1 ILE A 241      41.060  38.730  37.990  1.00  0.00            
ATOM   3692 3HG1 ILE A 241      42.580  39.440  38.070  1.00  0.00            
ATOM   3693  CD1 ILE A 241      41.480  40.020  39.840  1.00  0.00            
ATOM   3694 1HD1 ILE A 241      40.480  40.290  40.180  1.00  0.00            
ATOM   3695 2HD1 ILE A 241      41.810  39.150  40.410  1.00  0.00            
ATOM   3696 3HD1 ILE A 241      42.180  40.840  40.000  1.00  0.00            
ATOM   3697  C   ILE A 241      40.400  40.990  34.880  1.00  0.00            
ATOM   3698  O   ILE A 241      39.140  40.890  34.760  1.00  0.00            
ATOM   3699  N   ILE A 242      41.250  41.600  33.960  1.00  0.00            
ATOM   3700  H   ILE A 242      42.220  41.560  34.220  1.00  0.00            
ATOM   3701  CA  ILE A 242      40.880  42.480  32.800  1.00  0.00            
ATOM   3702  HA  ILE A 242      40.370  43.360  33.210  1.00  0.00            
ATOM   3703  CB  ILE A 242      42.250  42.990  32.230  1.00  0.00            
ATOM   3704  HB  ILE A 242      42.900  43.280  33.050  1.00  0.00            
ATOM   3705  CG2 ILE A 242      42.990  41.930  31.370  1.00  0.00            
ATOM   3706 1HG2 ILE A 242      43.200  41.030  31.950  1.00  0.00            
ATOM   3707 2HG2 ILE A 242      42.300  41.610  30.580  1.00  0.00            
ATOM   3708 3HG2 ILE A 242      43.950  42.300  31.000  1.00  0.00            
ATOM   3709  CG1 ILE A 242      42.050  44.310  31.450  1.00  0.00            
ATOM   3710 2HG1 ILE A 242      41.880  44.020  30.410  1.00  0.00            
ATOM   3711 3HG1 ILE A 242      41.160  44.840  31.780  1.00  0.00            
ATOM   3712  CD1 ILE A 242      43.270  45.210  31.520  1.00  0.00            
ATOM   3713 1HD1 ILE A 242      43.260  45.970  30.740  1.00  0.00            
ATOM   3714 2HD1 ILE A 242      43.270  45.740  32.470  1.00  0.00            
ATOM   3715 3HD1 ILE A 242      44.250  44.730  31.480  1.00  0.00            
ATOM   3716  C   ILE A 242      39.990  41.930  31.710  1.00  0.00            
ATOM   3717  O   ILE A 242      39.380  42.630  30.930  1.00  0.00            
ATOM   3718  N   SER A 243      39.780  40.600  31.750  1.00  0.00            
ATOM   3719  H   SER A 243      40.140  40.080  32.530  1.00  0.00            
ATOM   3720  CA  SER A 243      38.960  39.850  30.780  1.00  0.00            
ATOM   3721  HA  SER A 243      38.850  40.470  29.890  1.00  0.00            
ATOM   3722  CB  SER A 243      39.490  38.490  30.420  1.00  0.00            
ATOM   3723  HB2 SER A 243      39.130  37.780  31.170  1.00  0.00            
ATOM   3724  HB3 SER A 243      39.020  38.140  29.500  1.00  0.00            
ATOM   3725  OG  SER A 243      40.840  38.470  30.350  1.00  0.00            
ATOM   3726  HG  SER A 243      41.280  37.790  30.870  1.00  0.00            
ATOM   3727  C   SER A 243      37.480  39.870  31.110  1.00  0.00            
ATOM   3728  O   SER A 243      36.690  39.200  30.460  1.00  0.00            
ATOM   3729  N   GLU A 244      37.080  40.660  32.090  1.00  0.00            
ATOM   3730  H   GLU A 244      37.720  41.170  32.670  1.00  0.00            
ATOM   3731  CA  GLU A 244      35.630  40.830  32.220  1.00  0.00            
ATOM   3732  HA  GLU A 244      35.060  40.350  31.430  1.00  0.00            
ATOM   3733  CB  GLU A 244      35.110  40.210  33.510  1.00  0.00            
ATOM   3734  HB2 GLU A 244      35.710  40.590  34.330  1.00  0.00            
ATOM   3735  HB3 GLU A 244      34.060  40.500  33.540  1.00  0.00            
ATOM   3736  CG  GLU A 244      35.230  38.680  33.570  1.00  0.00            
ATOM   3737  HG2 GLU A 244      34.870  38.180  32.670  1.00  0.00            
ATOM   3738  HG3 GLU A 244      36.310  38.550  33.640  1.00  0.00            
ATOM   3739  CD  GLU A 244      34.500  38.160  34.800  1.00  0.00            
ATOM   3740  OE1 GLU A 244      33.280  37.900  34.720  1.00  0.00            
ATOM   3741  OE2 GLU A 244      35.120  37.960  35.880  1.00  0.00            
ATOM   3742  C   GLU A 244      35.270  42.290  32.030  1.00  0.00            
ATOM   3743  O   GLU A 244      36.020  43.140  32.520  1.00  0.00            
ATOM   3744  N   ASP A 245      34.150  42.640  31.440  1.00  0.00            
ATOM   3745  H   ASP A 245      33.670  41.930  30.900  1.00  0.00            
ATOM   3746  CA  ASP A 245      33.700  44.050  31.200  1.00  0.00            
ATOM   3747  HA  ASP A 245      34.410  44.630  30.600  1.00  0.00            
ATOM   3748  CB  ASP A 245      32.480  44.110  30.300  1.00  0.00            
ATOM   3749  HB2 ASP A 245      32.770  43.710  29.330  1.00  0.00            
ATOM   3750  HB3 ASP A 245      31.710  43.420  30.640  1.00  0.00            
ATOM   3751  CG  ASP A 245      31.970  45.530  30.210  1.00  0.00            
ATOM   3752  OD1 ASP A 245      30.910  45.900  30.760  1.00  0.00            
ATOM   3753  OD2 ASP A 245      32.640  46.430  29.580  1.00  0.00            
ATOM   3754  C   ASP A 245      33.310  44.700  32.580  1.00  0.00            
ATOM   3755  O   ASP A 245      33.350  45.890  32.710  1.00  0.00            
ATOM   3756  N   ARG A 246      33.040  43.900  33.540  1.00  0.00            
ATOM   3757  H   ARG A 246      33.040  42.900  33.440  1.00  0.00            
ATOM   3758  CA  ARG A 246      32.910  44.220  34.970  1.00  0.00            
ATOM   3759  HA  ARG A 246      31.950  44.680  35.200  1.00  0.00            
ATOM   3760  CB  ARG A 246      32.950  42.900  35.700  1.00  0.00            
ATOM   3761  HB2 ARG A 246      32.110  42.290  35.360  1.00  0.00            
ATOM   3762  HB3 ARG A 246      33.860  42.340  35.520  1.00  0.00            
ATOM   3763  CG  ARG A 246      32.810  43.100  37.180  1.00  0.00            
ATOM   3764  HG2 ARG A 246      33.710  43.580  37.560  1.00  0.00            
ATOM   3765  HG3 ARG A 246      32.020  43.820  37.420  1.00  0.00            
ATOM   3766  CD  ARG A 246      32.530  41.750  37.860  1.00  0.00            
ATOM   3767  HD2 ARG A 246      31.690  41.260  37.380  1.00  0.00            
ATOM   3768  HD3 ARG A 246      33.290  40.970  37.850  1.00  0.00            
ATOM   3769  NE  ARG A 246      32.330  41.990  39.320  1.00  0.00            
ATOM   3770  HE  ARG A 246      32.420  42.930  39.680  1.00  0.00            
ATOM   3771  CZ  ARG A 246      32.080  41.000  40.210  1.00  0.00            
ATOM   3772  NH1 ARG A 246      31.970  39.760  39.960  1.00  0.00            
ATOM   3773 1HH1 ARG A 246      32.080  39.420  39.010  1.00  0.00            
ATOM   3774 2HH1 ARG A 246      31.860  39.080  40.700  1.00  0.00            
ATOM   3775  NH2 ARG A 246      31.970  41.350  41.450  1.00  0.00            
ATOM   3776 1HH2 ARG A 246      32.110  42.280  41.820  1.00  0.00            
ATOM   3777 2HH2 ARG A 246      31.780  40.590  42.080  1.00  0.00            
ATOM   3778  C   ARG A 246      34.060  45.220  35.380  1.00  0.00            
ATOM   3779  O   ARG A 246      33.830  46.000  36.350  1.00  0.00            
ATOM   3780  N   PHE A 247      35.240  45.050  34.890  1.00  0.00            
ATOM   3781  H   PHE A 247      35.440  44.330  34.210  1.00  0.00            
ATOM   3782  CA  PHE A 247      36.400  45.890  35.320  1.00  0.00            
ATOM   3783  HA  PHE A 247      36.180  46.620  36.100  1.00  0.00            
ATOM   3784  CB  PHE A 247      37.420  44.940  35.910  1.00  0.00            
ATOM   3785  HB2 PHE A 247      37.720  44.200  35.170  1.00  0.00            
ATOM   3786  HB3 PHE A 247      38.320  45.470  36.220  1.00  0.00            
ATOM   3787  CG  PHE A 247      36.870  44.170  37.150  1.00  0.00            
ATOM   3788  CD1 PHE A 247      36.240  44.830  38.270  1.00  0.00            
ATOM   3789  HD1 PHE A 247      36.180  45.910  38.310  1.00  0.00            
ATOM   3790  CE1 PHE A 247      35.740  44.120  39.370  1.00  0.00            
ATOM   3791  HE1 PHE A 247      35.320  44.690  40.190  1.00  0.00            
ATOM   3792  CZ  PHE A 247      35.920  42.720  39.460  1.00  0.00            
ATOM   3793  HZ  PHE A 247      35.580  42.170  40.320  1.00  0.00            
ATOM   3794  CE2 PHE A 247      36.540  42.010  38.410  1.00  0.00            
ATOM   3795  HE2 PHE A 247      36.520  40.940  38.240  1.00  0.00            
ATOM   3796  CD2 PHE A 247      36.970  42.740  37.220  1.00  0.00            
ATOM   3797  HD2 PHE A 247      37.160  42.140  36.340  1.00  0.00            
ATOM   3798  C   PHE A 247      37.030  46.790  34.200  1.00  0.00            
ATOM   3799  O   PHE A 247      38.170  47.240  34.260  1.00  0.00            
ATOM   3800  N   ARG A 248      36.300  47.200  33.160  1.00  0.00            
ATOM   3801  H   ARG A 248      35.350  46.860  33.070  1.00  0.00            
ATOM   3802  CA  ARG A 248      36.900  47.800  31.950  1.00  0.00            
ATOM   3803  HA  ARG A 248      37.800  47.210  31.780  1.00  0.00            
ATOM   3804  CB  ARG A 248      36.040  47.760  30.670  1.00  0.00            
ATOM   3805  HB2 ARG A 248      35.830  46.700  30.530  1.00  0.00            
ATOM   3806  HB3 ARG A 248      35.130  48.330  30.870  1.00  0.00            
ATOM   3807  CG  ARG A 248      36.660  48.390  29.410  1.00  0.00            
ATOM   3808  HG2 ARG A 248      36.840  49.450  29.560  1.00  0.00            
ATOM   3809  HG3 ARG A 248      37.520  47.760  29.180  1.00  0.00            
ATOM   3810  CD  ARG A 248      35.850  48.320  28.120  1.00  0.00            
ATOM   3811  HD2 ARG A 248      35.560  47.380  27.650  1.00  0.00            
ATOM   3812  HD3 ARG A 248      34.950  48.860  28.390  1.00  0.00            
ATOM   3813  NE  ARG A 248      36.440  49.160  27.050  1.00  0.00            
ATOM   3814  HE  ARG A 248      37.300  49.620  27.290  1.00  0.00            
ATOM   3815  CZ  ARG A 248      35.870  49.430  25.890  1.00  0.00            
ATOM   3816  NH1 ARG A 248      34.660  49.130  25.580  1.00  0.00            
ATOM   3817 1HH1 ARG A 248      34.050  48.580  26.170  1.00  0.00            
ATOM   3818 2HH1 ARG A 248      34.180  49.500  24.770  1.00  0.00            
ATOM   3819  NH2 ARG A 248      36.530  50.180  25.060  1.00  0.00            
ATOM   3820 1HH2 ARG A 248      37.480  50.480  25.250  1.00  0.00            
ATOM   3821 2HH2 ARG A 248      36.010  50.610  24.300  1.00  0.00            
ATOM   3822  C   ARG A 248      37.540  49.250  32.310  1.00  0.00            
ATOM   3823  O   ARG A 248      38.560  49.650  31.750  1.00  0.00            
ATOM   3824  N   GLN A 249      36.880  49.950  33.230  1.00  0.00            
ATOM   3825  H   GLN A 249      36.020  49.470  33.470  1.00  0.00            
ATOM   3826  CA  GLN A 249      37.190  51.360  33.680  1.00  0.00            
ATOM   3827  HA  GLN A 249      37.360  51.940  32.770  1.00  0.00            
ATOM   3828  CB  GLN A 249      35.920  52.040  34.380  1.00  0.00            
ATOM   3829  HB2 GLN A 249      36.130  53.110  34.450  1.00  0.00            
ATOM   3830  HB3 GLN A 249      35.080  52.050  33.680  1.00  0.00            
ATOM   3831  CG  GLN A 249      35.470  51.580  35.770  1.00  0.00            
ATOM   3832  HG2 GLN A 249      35.890  50.600  35.990  1.00  0.00            
ATOM   3833  HG3 GLN A 249      35.990  52.200  36.500  1.00  0.00            
ATOM   3834  CD  GLN A 249      33.920  51.610  36.000  1.00  0.00            
ATOM   3835  OE1 GLN A 249      33.250  50.590  36.200  1.00  0.00            
ATOM   3836  NE2 GLN A 249      33.270  52.760  35.760  1.00  0.00            
ATOM   3837 1HE2 GLN A 249      32.270  52.700  35.670  1.00  0.00            
ATOM   3838 2HE2 GLN A 249      33.680  53.560  35.300  1.00  0.00            
ATOM   3839  C   GLN A 249      38.460  51.420  34.590  1.00  0.00            
ATOM   3840  O   GLN A 249      38.730  52.510  35.160  1.00  0.00            
ATOM   3841  N   LEU A 250      39.150  50.290  34.920  1.00  0.00            
ATOM   3842  H   LEU A 250      38.860  49.380  34.580  1.00  0.00            
ATOM   3843  CA  LEU A 250      40.190  50.280  35.930  1.00  0.00            
ATOM   3844  HA  LEU A 250      40.430  51.330  36.090  1.00  0.00            
ATOM   3845  CB  LEU A 250      39.660  49.720  37.280  1.00  0.00            
ATOM   3846  HB2 LEU A 250      40.370  50.040  38.040  1.00  0.00            
ATOM   3847  HB3 LEU A 250      38.740  50.280  37.450  1.00  0.00            
ATOM   3848  CG  LEU A 250      39.450  48.190  37.320  1.00  0.00            
ATOM   3849  HG  LEU A 250      39.390  47.980  36.250  1.00  0.00            
ATOM   3850  CD1 LEU A 250      40.680  47.460  37.900  1.00  0.00            
ATOM   3851 1HD1 LEU A 250      40.660  46.390  37.700  1.00  0.00            
ATOM   3852 2HD1 LEU A 250      41.570  47.930  37.490  1.00  0.00            
ATOM   3853 3HD1 LEU A 250      40.740  47.490  38.990  1.00  0.00            
ATOM   3854  CD2 LEU A 250      38.180  47.980  38.100  1.00  0.00            
ATOM   3855 1HD2 LEU A 250      37.330  48.310  37.510  1.00  0.00            
ATOM   3856 2HD2 LEU A 250      38.040  46.930  38.340  1.00  0.00            
ATOM   3857 3HD2 LEU A 250      38.250  48.550  39.030  1.00  0.00            
ATOM   3858  C   LEU A 250      41.480  49.610  35.300  1.00  0.00            
ATOM   3859  O   LEU A 250      41.400  48.700  34.510  1.00  0.00            
ATOM   3860  N   GLU A 251      42.700  50.190  35.550  1.00  0.00            
ATOM   3861  H   GLU A 251      42.780  50.990  36.160  1.00  0.00            
ATOM   3862  CA  GLU A 251      43.980  49.580  35.070  1.00  0.00            
ATOM   3863  HA  GLU A 251      43.760  48.530  34.850  1.00  0.00            
ATOM   3864  CB  GLU A 251      44.490  50.310  33.820  1.00  0.00            
ATOM   3865  HB2 GLU A 251      45.330  49.730  33.430  1.00  0.00            
ATOM   3866  HB3 GLU A 251      43.640  50.260  33.140  1.00  0.00            
ATOM   3867  CG  GLU A 251      44.910  51.760  34.070  1.00  0.00            
ATOM   3868  HG2 GLU A 251      44.090  52.350  34.490  1.00  0.00            
ATOM   3869  HG3 GLU A 251      45.830  51.820  34.640  1.00  0.00            
ATOM   3870  CD  GLU A 251      45.280  52.340  32.730  1.00  0.00            
ATOM   3871  OE1 GLU A 251      46.490  52.570  32.510  1.00  0.00            
ATOM   3872  OE2 GLU A 251      44.340  52.550  31.880  1.00  0.00            
ATOM   3873  C   GLU A 251      45.120  49.580  36.120  1.00  0.00            
ATOM   3874  O   GLU A 251      45.320  50.620  36.760  1.00  0.00            
ATOM   3875  N   LYS A 252      45.720  48.350  36.210  1.00  0.00            
ATOM   3876  H   LYS A 252      45.360  47.580  35.670  1.00  0.00            
ATOM   3877  CA  LYS A 252      47.030  48.270  36.920  1.00  0.00            
ATOM   3878  HA  LYS A 252      46.880  48.550  37.960  1.00  0.00            
ATOM   3879  CB  LYS A 252      47.630  46.820  36.840  1.00  0.00            
ATOM   3880  HB2 LYS A 252      46.980  46.140  37.400  1.00  0.00            
ATOM   3881  HB3 LYS A 252      47.680  46.470  35.810  1.00  0.00            
ATOM   3882  CG  LYS A 252      49.010  46.680  37.570  1.00  0.00            
ATOM   3883  HG2 LYS A 252      49.660  47.510  37.290  1.00  0.00            
ATOM   3884  HG3 LYS A 252      48.870  46.770  38.650  1.00  0.00            
ATOM   3885  CD  LYS A 252      49.790  45.340  37.320  1.00  0.00            
ATOM   3886  HD2 LYS A 252      50.790  45.490  37.730  1.00  0.00            
ATOM   3887  HD3 LYS A 252      49.350  44.550  37.930  1.00  0.00            
ATOM   3888  CE  LYS A 252      49.850  45.110  35.830  1.00  0.00            
ATOM   3889  HE2 LYS A 252      48.890  44.950  35.340  1.00  0.00            
ATOM   3890  HE3 LYS A 252      50.390  45.950  35.390  1.00  0.00            
ATOM   3891  NZ  LYS A 252      50.770  43.980  35.690  1.00  0.00            
ATOM   3892  HZ1 LYS A 252      51.640  44.060  36.200  1.00  0.00            
ATOM   3893  HZ2 LYS A 252      50.280  43.160  36.010  1.00  0.00            
ATOM   3894  HZ3 LYS A 252      50.980  43.760  34.730  1.00  0.00            
ATOM   3895  C   LYS A 252      48.050  49.210  36.240  1.00  0.00            
ATOM   3896  O   LYS A 252      48.110  49.280  34.980  1.00  0.00            
ATOM   3897  N   ILE A 253      48.810  49.920  37.130  1.00  0.00            
ATOM   3898  H   ILE A 253      48.540  49.710  38.080  1.00  0.00            
ATOM   3899  CA  ILE A 253      50.000  50.680  36.790  1.00  0.00            
ATOM   3900  HA  ILE A 253      49.910  50.850  35.720  1.00  0.00            
ATOM   3901  CB  ILE A 253      49.870  52.010  37.580  1.00  0.00            
ATOM   3902  HB  ILE A 253      49.870  51.770  38.640  1.00  0.00            
ATOM   3903  CG2 ILE A 253      51.140  52.940  37.450  1.00  0.00            
ATOM   3904 1HG2 ILE A 253      51.460  53.090  36.420  1.00  0.00            
ATOM   3905 2HG2 ILE A 253      50.900  53.920  37.850  1.00  0.00            
ATOM   3906 3HG2 ILE A 253      51.900  52.430  38.040  1.00  0.00            
ATOM   3907  CG1 ILE A 253      48.650  52.840  37.320  1.00  0.00            
ATOM   3908 2HG1 ILE A 253      47.760  52.210  37.400  1.00  0.00            
ATOM   3909 3HG1 ILE A 253      48.470  53.560  38.120  1.00  0.00            
ATOM   3910  CD1 ILE A 253      48.540  53.500  35.920  1.00  0.00            
ATOM   3911 1HD1 ILE A 253      47.780  54.280  35.870  1.00  0.00            
ATOM   3912 2HD1 ILE A 253      49.490  53.990  35.700  1.00  0.00            
ATOM   3913 3HD1 ILE A 253      48.410  52.790  35.100  1.00  0.00            
ATOM   3914  C   ILE A 253      51.280  49.820  36.940  1.00  0.00            
ATOM   3915  O   ILE A 253      52.070  49.780  36.070  1.00  0.00            
ATOM   3916  N   LYS A 254      51.420  49.140  38.150  1.00  0.00            
ATOM   3917  H   LYS A 254      50.610  49.050  38.750  1.00  0.00            
ATOM   3918  CA  LYS A 254      52.620  48.310  38.390  1.00  0.00            
ATOM   3919  HA  LYS A 254      52.910  47.740  37.510  1.00  0.00            
ATOM   3920  CB  LYS A 254      53.860  49.280  38.540  1.00  0.00            
ATOM   3921  HB2 LYS A 254      54.830  48.780  38.600  1.00  0.00            
ATOM   3922  HB3 LYS A 254      53.970  49.940  37.680  1.00  0.00            
ATOM   3923  CG  LYS A 254      53.730  50.090  39.850  1.00  0.00            
ATOM   3924  HG2 LYS A 254      52.730  50.520  39.820  1.00  0.00            
ATOM   3925  HG3 LYS A 254      53.920  49.330  40.600  1.00  0.00            
ATOM   3926  CD  LYS A 254      54.670  51.210  40.220  1.00  0.00            
ATOM   3927  HD2 LYS A 254      54.290  51.690  41.120  1.00  0.00            
ATOM   3928  HD3 LYS A 254      55.680  50.870  40.460  1.00  0.00            
ATOM   3929  CE  LYS A 254      54.830  52.310  39.160  1.00  0.00            
ATOM   3930  HE2 LYS A 254      55.220  51.920  38.220  1.00  0.00            
ATOM   3931  HE3 LYS A 254      53.850  52.720  38.920  1.00  0.00            
ATOM   3932  NZ  LYS A 254      55.710  53.350  39.740  1.00  0.00            
ATOM   3933  HZ1 LYS A 254      55.420  53.720  40.640  1.00  0.00            
ATOM   3934  HZ2 LYS A 254      56.670  53.040  39.850  1.00  0.00            
ATOM   3935  HZ3 LYS A 254      55.800  54.110  39.080  1.00  0.00            
ATOM   3936  C   LYS A 254      52.480  47.500  39.670  1.00  0.00            
ATOM   3937  O   LYS A 254      51.460  47.590  40.310  1.00  0.00            
ATOM   3938  N   THR A 255      53.550  46.780  40.010  1.00  0.00            
ATOM   3939  H   THR A 255      54.240  46.610  39.290  1.00  0.00            
ATOM   3940  CA  THR A 255      53.770  46.030  41.270  1.00  0.00            
ATOM   3941  HA  THR A 255      52.990  46.390  41.950  1.00  0.00            
ATOM   3942  CB  THR A 255      53.560  44.480  41.200  1.00  0.00            
ATOM   3943  HB  THR A 255      54.050  44.070  42.080  1.00  0.00            
ATOM   3944  CG2 THR A 255      52.130  44.020  41.160  1.00  0.00            
ATOM   3945 1HG2 THR A 255      51.470  44.800  40.770  1.00  0.00            
ATOM   3946 2HG2 THR A 255      52.020  43.080  40.620  1.00  0.00            
ATOM   3947 3HG2 THR A 255      51.880  43.820  42.200  1.00  0.00            
ATOM   3948  OG1 THR A 255      54.260  44.100  40.060  1.00  0.00            
ATOM   3949  HG1 THR A 255      54.880  43.510  40.490  1.00  0.00            
ATOM   3950  C   THR A 255      54.970  46.520  41.850  1.00  0.00            
ATOM   3951  O   THR A 255      55.980  46.880  41.160  1.00  0.00            
ATOM   3952  N   ILE A 256      55.040  46.410  43.170  1.00  0.00            
ATOM   3953  H   ILE A 256      54.220  46.200  43.720  1.00  0.00            
ATOM   3954  CA  ILE A 256      56.130  46.910  44.050  1.00  0.00            
ATOM   3955  HA  ILE A 256      57.010  46.970  43.410  1.00  0.00            
ATOM   3956  CB  ILE A 256      55.860  48.310  44.660  1.00  0.00            
ATOM   3957  HB  ILE A 256      55.140  48.190  45.470  1.00  0.00            
ATOM   3958  CG2 ILE A 256      57.220  48.870  45.180  1.00  0.00            
ATOM   3959 1HG2 ILE A 256      57.040  49.760  45.780  1.00  0.00            
ATOM   3960 2HG2 ILE A 256      57.630  48.100  45.830  1.00  0.00            
ATOM   3961 3HG2 ILE A 256      57.850  49.020  44.300  1.00  0.00            
ATOM   3962  CG1 ILE A 256      55.200  49.350  43.650  1.00  0.00            
ATOM   3963 2HG1 ILE A 256      55.890  49.610  42.840  1.00  0.00            
ATOM   3964 3HG1 ILE A 256      54.290  49.000  43.160  1.00  0.00            
ATOM   3965  CD1 ILE A 256      54.860  50.650  44.380  1.00  0.00            
ATOM   3966 1HD1 ILE A 256      54.280  51.210  43.640  1.00  0.00            
ATOM   3967 2HD1 ILE A 256      54.120  50.500  45.170  1.00  0.00            
ATOM   3968 3HD1 ILE A 256      55.700  51.290  44.650  1.00  0.00            
ATOM   3969  C   ILE A 256      56.470  45.810  45.040  1.00  0.00            
ATOM   3970  O   ILE A 256      55.690  45.580  45.990  1.00  0.00            
ATOM   3971  N   GLY A 257      57.510  44.970  44.850  1.00  0.00            
ATOM   3972  H   GLY A 257      58.200  45.130  44.130  1.00  0.00            
ATOM   3973  CA  GLY A 257      57.560  43.720  45.650  1.00  0.00            
ATOM   3974  HA2 GLY A 257      58.480  43.160  45.500  1.00  0.00            
ATOM   3975  HA3 GLY A 257      57.460  44.110  46.660  1.00  0.00            
ATOM   3976  C   GLY A 257      56.340  42.780  45.330  1.00  0.00            
ATOM   3977  O   GLY A 257      56.220  42.320  44.210  1.00  0.00            
ATOM   3978  N   SER A 258      55.570  42.550  46.350  1.00  0.00            
ATOM   3979  H   SER A 258      55.880  42.930  47.230  1.00  0.00            
ATOM   3980  CA  SER A 258      54.380  41.760  46.290  1.00  0.00            
ATOM   3981  HA  SER A 258      54.370  41.300  45.300  1.00  0.00            
ATOM   3982  CB  SER A 258      54.490  40.860  47.510  1.00  0.00            
ATOM   3983  HB2 SER A 258      53.520  40.410  47.740  1.00  0.00            
ATOM   3984  HB3 SER A 258      55.230  40.080  47.380  1.00  0.00            
ATOM   3985  OG  SER A 258      54.850  41.540  48.700  1.00  0.00            
ATOM   3986  HG  SER A 258      55.810  41.470  48.650  1.00  0.00            
ATOM   3987  C   SER A 258      53.100  42.590  46.390  1.00  0.00            
ATOM   3988  O   SER A 258      51.980  42.150  46.230  1.00  0.00            
ATOM   3989  N   THR A 259      53.260  43.930  46.420  1.00  0.00            
ATOM   3990  H   THR A 259      54.190  44.300  46.320  1.00  0.00            
ATOM   3991  CA  THR A 259      52.100  44.900  46.440  1.00  0.00            
ATOM   3992  HA  THR A 259      51.260  44.420  46.950  1.00  0.00            
ATOM   3993  CB  THR A 259      52.490  46.170  47.220  1.00  0.00            
ATOM   3994  HB  THR A 259      53.460  46.550  46.880  1.00  0.00            
ATOM   3995  CG2 THR A 259      51.400  47.270  47.270  1.00  0.00            
ATOM   3996 1HG2 THR A 259      51.750  48.180  47.750  1.00  0.00            
ATOM   3997 2HG2 THR A 259      50.910  47.530  46.330  1.00  0.00            
ATOM   3998 3HG2 THR A 259      50.590  46.850  47.870  1.00  0.00            
ATOM   3999  OG1 THR A 259      52.610  45.720  48.610  1.00  0.00            
ATOM   4000  HG1 THR A 259      52.910  46.510  49.060  1.00  0.00            
ATOM   4001  C   THR A 259      51.610  45.280  45.030  1.00  0.00            
ATOM   4002  O   THR A 259      52.330  45.660  44.090  1.00  0.00            
ATOM   4003  N   TYR A 260      50.300  45.220  44.810  1.00  0.00            
ATOM   4004  H   TYR A 260      49.740  44.880  45.580  1.00  0.00            
ATOM   4005  CA  TYR A 260      49.640  45.550  43.530  1.00  0.00            
ATOM   4006  HA  TYR A 260      50.330  45.500  42.690  1.00  0.00            
ATOM   4007  CB  TYR A 260      48.420  44.640  43.370  1.00  0.00            
ATOM   4008  HB2 TYR A 260      48.630  43.740  43.960  1.00  0.00            
ATOM   4009  HB3 TYR A 260      47.570  45.070  43.890  1.00  0.00            
ATOM   4010  CG  TYR A 260      48.040  44.310  41.930  1.00  0.00            
ATOM   4011  CD1 TYR A 260      47.140  45.140  41.190  1.00  0.00            
ATOM   4012  HD1 TYR A 260      46.810  46.090  41.600  1.00  0.00            
ATOM   4013  CE1 TYR A 260      46.780  44.720  39.890  1.00  0.00            
ATOM   4014  HE1 TYR A 260      45.970  45.210  39.380  1.00  0.00            
ATOM   4015  CZ  TYR A 260      47.350  43.580  39.360  1.00  0.00            
ATOM   4016  OH  TYR A 260      46.990  43.150  38.080  1.00  0.00            
ATOM   4017  HH  TYR A 260      47.630  42.540  37.700  1.00  0.00            
ATOM   4018  CE2 TYR A 260      48.260  42.720  40.060  1.00  0.00            
ATOM   4019  HE2 TYR A 260      48.590  41.780  39.640  1.00  0.00            
ATOM   4020  CD2 TYR A 260      48.520  43.090  41.340  1.00  0.00            
ATOM   4021  HD2 TYR A 260      49.080  42.400  41.960  1.00  0.00            
ATOM   4022  C   TYR A 260      49.060  46.960  43.570  1.00  0.00            
ATOM   4023  O   TYR A 260      48.400  47.470  44.550  1.00  0.00            
ATOM   4024  N   MET A 261      49.350  47.630  42.450  1.00  0.00            
ATOM   4025  H   MET A 261      49.910  47.190  41.730  1.00  0.00            
ATOM   4026  CA  MET A 261      48.850  48.990  42.210  1.00  0.00            
ATOM   4027  HA  MET A 261      48.280  49.310  43.090  1.00  0.00            
ATOM   4028  CB  MET A 261      50.100  49.920  42.220  1.00  0.00            
ATOM   4029  HB2 MET A 261      50.490  49.760  43.230  1.00  0.00            
ATOM   4030  HB3 MET A 261      50.860  49.620  41.500  1.00  0.00            
ATOM   4031  CG  MET A 261      49.840  51.380  42.070  1.00  0.00            
ATOM   4032  HG2 MET A 261      49.200  51.560  41.200  1.00  0.00            
ATOM   4033  HG3 MET A 261      49.280  51.650  42.970  1.00  0.00            
ATOM   4034  SD  MET A 261      51.410  52.400  42.080  1.00  0.00            
ATOM   4035  CE  MET A 261      50.730  53.950  41.280  1.00  0.00            
ATOM   4036  HE1 MET A 261      51.530  54.680  41.410  1.00  0.00            
ATOM   4037  HE2 MET A 261      50.560  53.830  40.210  1.00  0.00            
ATOM   4038  HE3 MET A 261      49.900  54.410  41.820  1.00  0.00            
ATOM   4039  C   MET A 261      48.040  49.220  40.910  1.00  0.00            
ATOM   4040  O   MET A 261      48.430  48.930  39.780  1.00  0.00            
ATOM   4041  N   ALA A 262      46.850  49.790  41.150  1.00  0.00            
ATOM   4042  H   ALA A 262      46.530  49.890  42.100  1.00  0.00            
ATOM   4043  CA  ALA A 262      45.910  50.150  40.090  1.00  0.00            
ATOM   4044  HA  ALA A 262      46.400  50.210  39.120  1.00  0.00            
ATOM   4045  CB  ALA A 262      44.940  48.980  39.890  1.00  0.00            
ATOM   4046  HB1 ALA A 262      45.310  47.960  39.820  1.00  0.00            
ATOM   4047  HB2 ALA A 262      44.290  49.100  40.760  1.00  0.00            
ATOM   4048  HB3 ALA A 262      44.350  49.260  39.010  1.00  0.00            
ATOM   4049  C   ALA A 262      45.110  51.440  40.300  1.00  0.00            
ATOM   4050  O   ALA A 262      44.960  51.860  41.470  1.00  0.00            
ATOM   4051  N   ALA A 263      44.700  52.070  39.230  1.00  0.00            
ATOM   4052  H   ALA A 263      44.810  51.570  38.360  1.00  0.00            
ATOM   4053  CA  ALA A 263      44.060  53.370  39.170  1.00  0.00            
ATOM   4054  HA  ALA A 263      43.710  53.630  40.170  1.00  0.00            
ATOM   4055  CB  ALA A 263      45.070  54.390  38.620  1.00  0.00            
ATOM   4056  HB1 ALA A 263      44.560  55.350  38.490  1.00  0.00            
ATOM   4057  HB2 ALA A 263      45.940  54.600  39.240  1.00  0.00            
ATOM   4058  HB3 ALA A 263      45.440  54.100  37.640  1.00  0.00            
ATOM   4059  C   ALA A 263      42.830  53.170  38.250  1.00  0.00            
ATOM   4060  O   ALA A 263      42.800  52.300  37.380  1.00  0.00            
ATOM   4061  N   SER A 264      41.780  53.930  38.510  1.00  0.00            
ATOM   4062  H   SER A 264      41.930  54.700  39.150  1.00  0.00            
ATOM   4063  CA  SER A 264      40.380  53.720  37.970  1.00  0.00            
ATOM   4064  HA  SER A 264      40.440  52.980  37.180  1.00  0.00            
ATOM   4065  CB  SER A 264      39.440  53.040  38.950  1.00  0.00            
ATOM   4066  HB2 SER A 264      40.000  52.180  39.300  1.00  0.00            
ATOM   4067  HB3 SER A 264      39.230  53.820  39.680  1.00  0.00            
ATOM   4068  OG  SER A 264      38.230  52.670  38.410  1.00  0.00            
ATOM   4069  HG  SER A 264      37.490  52.720  39.020  1.00  0.00            
ATOM   4070  C   SER A 264      39.810  55.080  37.500  1.00  0.00            
ATOM   4071  O   SER A 264      40.110  56.040  38.260  1.00  0.00            
ATOM   4072  N   GLY A 265      39.030  55.170  36.410  1.00  0.00            
ATOM   4073  H   GLY A 265      38.790  54.370  35.840  1.00  0.00            
ATOM   4074  CA  GLY A 265      38.330  56.390  35.920  1.00  0.00            
ATOM   4075  HA2 GLY A 265      37.330  56.130  35.570  1.00  0.00            
ATOM   4076  HA3 GLY A 265      38.130  57.110  36.720  1.00  0.00            
ATOM   4077  C   GLY A 265      39.130  57.240  34.930  1.00  0.00            
ATOM   4078  O   GLY A 265      38.740  58.310  34.430  1.00  0.00            
ATOM   4079  N   LEU A 266      40.360  56.830  34.610  1.00  0.00            
ATOM   4080  H   LEU A 266      40.680  55.900  34.820  1.00  0.00            
ATOM   4081  CA  LEU A 266      41.370  57.610  33.930  1.00  0.00            
ATOM   4082  HA  LEU A 266      41.390  58.600  34.390  1.00  0.00            
ATOM   4083  CB  LEU A 266      42.720  56.880  33.940  1.00  0.00            
ATOM   4084  HB2 LEU A 266      43.030  56.640  34.960  1.00  0.00            
ATOM   4085  HB3 LEU A 266      42.680  55.920  33.420  1.00  0.00            
ATOM   4086  CG  LEU A 266      43.860  57.640  33.280  1.00  0.00            
ATOM   4087  HG  LEU A 266      43.690  57.780  32.210  1.00  0.00            
ATOM   4088  CD1 LEU A 266      44.040  58.930  33.980  1.00  0.00            
ATOM   4089 1HD1 LEU A 266      43.340  59.670  33.600  1.00  0.00            
ATOM   4090 2HD1 LEU A 266      43.900  58.840  35.060  1.00  0.00            
ATOM   4091 3HD1 LEU A 266      45.040  59.320  33.820  1.00  0.00            
ATOM   4092  CD2 LEU A 266      45.190  56.780  33.510  1.00  0.00            
ATOM   4093 1HD2 LEU A 266      45.220  55.810  33.020  1.00  0.00            
ATOM   4094 2HD2 LEU A 266      46.080  57.360  33.260  1.00  0.00            
ATOM   4095 3HD2 LEU A 266      45.310  56.580  34.580  1.00  0.00            
ATOM   4096  C   LEU A 266      41.020  57.760  32.430  1.00  0.00            
ATOM   4097  O   LEU A 266      41.540  58.690  31.850  1.00  0.00            
ATOM   4098  N   ASN A 267      40.300  56.870  31.770  1.00  0.00            
ATOM   4099  H   ASN A 267      40.070  56.060  32.320  1.00  0.00            
ATOM   4100  CA  ASN A 267      39.710  57.140  30.450  1.00  0.00            
ATOM   4101  HA  ASN A 267      40.530  57.490  29.830  1.00  0.00            
ATOM   4102  CB  ASN A 267      39.290  55.760  29.860  1.00  0.00            
ATOM   4103  HB2 ASN A 267      40.120  55.090  30.100  1.00  0.00            
ATOM   4104  HB3 ASN A 267      38.360  55.570  30.390  1.00  0.00            
ATOM   4105  CG  ASN A 267      39.000  55.920  28.390  1.00  0.00            
ATOM   4106  OD1 ASN A 267      39.910  55.920  27.560  1.00  0.00            
ATOM   4107  ND2 ASN A 267      37.820  56.080  28.000  1.00  0.00            
ATOM   4108 1HD2 ASN A 267      37.830  55.990  26.990  1.00  0.00            
ATOM   4109 2HD2 ASN A 267      37.080  55.710  28.580  1.00  0.00            
ATOM   4110  C   ASN A 267      38.530  58.210  30.460  1.00  0.00            
ATOM   4111  O   ASN A 267      38.280  58.830  29.430  1.00  0.00            
ATOM   4112  N   ASP A 268      37.770  58.400  31.530  1.00  0.00            
ATOM   4113  H   ASP A 268      38.040  57.860  32.340  1.00  0.00            
ATOM   4114  CA  ASP A 268      36.600  59.340  31.630  1.00  0.00            
ATOM   4115  HA  ASP A 268      36.080  59.320  30.670  1.00  0.00            
ATOM   4116  CB  ASP A 268      35.630  58.810  32.740  1.00  0.00            
ATOM   4117  HB2 ASP A 268      35.510  57.730  32.710  1.00  0.00            
ATOM   4118  HB3 ASP A 268      36.090  59.250  33.620  1.00  0.00            
ATOM   4119  CG  ASP A 268      34.170  59.400  32.710  1.00  0.00            
ATOM   4120  OD1 ASP A 268      33.220  58.620  32.730  1.00  0.00            
ATOM   4121  OD2 ASP A 268      33.980  60.620  32.520  1.00  0.00            
ATOM   4122  C   ASP A 268      37.030  60.730  31.900  1.00  0.00            
ATOM   4123  O   ASP A 268      37.970  60.990  32.660  1.00  0.00            
ATOM   4124  N   SER A 269      36.430  61.680  31.270  1.00  0.00            
ATOM   4125  H   SER A 269      35.660  61.440  30.670  1.00  0.00            
ATOM   4126  CA  SER A 269      36.750  63.120  31.340  1.00  0.00            
ATOM   4127  HA  SER A 269      37.450  63.290  32.150  1.00  0.00            
ATOM   4128  CB  SER A 269      37.430  63.540  30.040  1.00  0.00            
ATOM   4129  HB2 SER A 269      36.710  63.260  29.270  1.00  0.00            
ATOM   4130  HB3 SER A 269      37.590  64.610  29.940  1.00  0.00            
ATOM   4131  OG  SER A 269      38.710  62.890  29.800  1.00  0.00            
ATOM   4132  HG  SER A 269      38.460  62.220  29.160  1.00  0.00            
ATOM   4133  C   SER A 269      35.640  64.080  31.720  1.00  0.00            
ATOM   4134  O   SER A 269      35.620  65.190  31.210  1.00  0.00            
ATOM   4135  N   THR A 270      34.720  63.700  32.600  1.00  0.00            
ATOM   4136  H   THR A 270      34.620  62.700  32.710  1.00  0.00            
ATOM   4137  CA  THR A 270      33.490  64.450  32.990  1.00  0.00            
ATOM   4138  HA  THR A 270      33.450  65.350  32.370  1.00  0.00            
ATOM   4139  CB  THR A 270      32.220  63.670  32.800  1.00  0.00            
ATOM   4140  HB  THR A 270      31.400  64.280  33.160  1.00  0.00            
ATOM   4141  CG2 THR A 270      31.970  63.380  31.280  1.00  0.00            
ATOM   4142 1HG2 THR A 270      31.010  62.890  31.110  1.00  0.00            
ATOM   4143 2HG2 THR A 270      31.930  64.380  30.860  1.00  0.00            
ATOM   4144 3HG2 THR A 270      32.830  62.900  30.810  1.00  0.00            
ATOM   4145  OG1 THR A 270      32.270  62.410  33.550  1.00  0.00            
ATOM   4146  HG1 THR A 270      32.900  61.820  33.130  1.00  0.00            
ATOM   4147  C   THR A 270      33.680  65.010  34.410  1.00  0.00            
ATOM   4148  O   THR A 270      34.590  64.600  35.140  1.00  0.00            
ATOM   4149  N   TYR A 271      32.840  66.040  34.660  1.00  0.00            
ATOM   4150  H   TYR A 271      32.200  66.320  33.930  1.00  0.00            
ATOM   4151  CA  TYR A 271      32.800  66.870  35.820  1.00  0.00            
ATOM   4152  HA  TYR A 271      33.430  66.420  36.590  1.00  0.00            
ATOM   4153  CB  TYR A 271      33.340  68.360  35.510  1.00  0.00            
ATOM   4154  HB2 TYR A 271      32.600  68.990  35.020  1.00  0.00            
ATOM   4155  HB3 TYR A 271      33.410  68.880  36.460  1.00  0.00            
ATOM   4156  CG  TYR A 271      34.600  68.450  34.620  1.00  0.00            
ATOM   4157  CD1 TYR A 271      35.890  68.410  35.100  1.00  0.00            
ATOM   4158  HD1 TYR A 271      35.990  68.390  36.180  1.00  0.00            
ATOM   4159  CE1 TYR A 271      37.030  68.500  34.280  1.00  0.00            
ATOM   4160  HE1 TYR A 271      38.000  68.560  34.750  1.00  0.00            
ATOM   4161  CZ  TYR A 271      36.850  68.680  32.910  1.00  0.00            
ATOM   4162  OH  TYR A 271      37.960  68.870  32.130  1.00  0.00            
ATOM   4163  HH  TYR A 271      38.760  68.640  32.600  1.00  0.00            
ATOM   4164  CE2 TYR A 271      35.480  68.750  32.420  1.00  0.00            
ATOM   4165  HE2 TYR A 271      35.470  68.890  31.350  1.00  0.00            
ATOM   4166  CD2 TYR A 271      34.400  68.530  33.230  1.00  0.00            
ATOM   4167  HD2 TYR A 271      33.410  68.440  32.820  1.00  0.00            
ATOM   4168  C   TYR A 271      31.360  66.710  36.410  1.00  0.00            
ATOM   4169  O   TYR A 271      30.470  65.970  35.920  1.00  0.00            
ATOM   4170  N   ASP A 272      31.140  67.520  37.450  1.00  0.00            
ATOM   4171  H   ASP A 272      31.970  67.940  37.850  1.00  0.00            
ATOM   4172  CA  ASP A 272      29.940  67.700  38.310  1.00  0.00            
ATOM   4173  HA  ASP A 272      30.300  68.190  39.220  1.00  0.00            
ATOM   4174  CB  ASP A 272      29.000  68.640  37.500  1.00  0.00            
ATOM   4175  HB2 ASP A 272      29.600  69.440  37.080  1.00  0.00            
ATOM   4176  HB3 ASP A 272      28.680  68.110  36.600  1.00  0.00            
ATOM   4177  CG  ASP A 272      27.790  69.220  38.280  1.00  0.00            
ATOM   4178  OD1 ASP A 272      26.720  68.910  37.890  1.00  0.00            
ATOM   4179  OD2 ASP A 272      28.030  69.850  39.330  1.00  0.00            
ATOM   4180  C   ASP A 272      29.320  66.450  38.940  1.00  0.00            
ATOM   4181  O   ASP A 272      30.070  65.510  39.300  1.00  0.00            
ATOM   4182  N   LYS A 273      27.990  66.370  39.040  1.00  0.00            
ATOM   4183  H   LYS A 273      27.490  67.120  38.580  1.00  0.00            
ATOM   4184  CA  LYS A 273      27.270  65.310  39.790  1.00  0.00            
ATOM   4185  HA  LYS A 273      27.890  65.100  40.660  1.00  0.00            
ATOM   4186  CB  LYS A 273      26.030  65.960  40.440  1.00  0.00            
ATOM   4187  HB2 LYS A 273      25.680  65.430  41.320  1.00  0.00            
ATOM   4188  HB3 LYS A 273      26.290  66.910  40.910  1.00  0.00            
ATOM   4189  CG  LYS A 273      24.850  65.990  39.500  1.00  0.00            
ATOM   4190  HG2 LYS A 273      25.120  66.520  38.590  1.00  0.00            
ATOM   4191  HG3 LYS A 273      24.520  65.020  39.130  1.00  0.00            
ATOM   4192  CD  LYS A 273      23.710  66.730  40.200  1.00  0.00            
ATOM   4193  HD2 LYS A 273      23.280  66.270  41.090  1.00  0.00            
ATOM   4194  HD3 LYS A 273      23.960  67.750  40.480  1.00  0.00            
ATOM   4195  CE  LYS A 273      22.500  66.740  39.310  1.00  0.00            
ATOM   4196  HE2 LYS A 273      22.880  67.220  38.410  1.00  0.00            
ATOM   4197  HE3 LYS A 273      22.120  65.750  39.070  1.00  0.00            
ATOM   4198  NZ  LYS A 273      21.370  67.540  39.830  1.00  0.00            
ATOM   4199  HZ1 LYS A 273      20.730  67.580  39.050  1.00  0.00            
ATOM   4200  HZ2 LYS A 273      20.960  67.040  40.610  1.00  0.00            
ATOM   4201  HZ3 LYS A 273      21.660  68.460  40.130  1.00  0.00            
ATOM   4202  C   LYS A 273      27.180  63.990  39.000  1.00  0.00            
ATOM   4203  O   LYS A 273      27.470  63.980  37.800  1.00  0.00            
ATOM   4204  N   ALA A 274      26.880  63.030  39.790  1.00  0.00            
ATOM   4205  H   ALA A 274      26.600  63.260  40.730  1.00  0.00            
ATOM   4206  CA  ALA A 274      26.850  61.620  39.440  1.00  0.00            
ATOM   4207  HA  ALA A 274      26.510  61.150  40.360  1.00  0.00            
ATOM   4208  CB  ALA A 274      25.690  61.500  38.410  1.00  0.00            
ATOM   4209  HB1 ALA A 274      25.350  60.470  38.530  1.00  0.00            
ATOM   4210  HB2 ALA A 274      24.830  62.070  38.760  1.00  0.00            
ATOM   4211  HB3 ALA A 274      26.020  61.750  37.400  1.00  0.00            
ATOM   4212  C   ALA A 274      28.240  61.110  38.910  1.00  0.00            
ATOM   4213  O   ALA A 274      29.260  61.670  39.320  1.00  0.00            
ATOM   4214  N   GLY A 275      28.260  60.180  37.950  1.00  0.00            
ATOM   4215  H   GLY A 275      27.400  59.860  37.520  1.00  0.00            
ATOM   4216  CA  GLY A 275      29.490  59.790  37.350  1.00  0.00            
ATOM   4217  HA2 GLY A 275      29.290  59.030  36.590  1.00  0.00            
ATOM   4218  HA3 GLY A 275      29.900  60.680  36.880  1.00  0.00            
ATOM   4219  C   GLY A 275      30.590  59.170  38.310  1.00  0.00            
ATOM   4220  O   GLY A 275      31.730  58.990  37.860  1.00  0.00            
ATOM   4221  N   LYS A 276      30.210  58.830  39.550  1.00  0.00            
ATOM   4222  H   LYS A 276      29.260  59.040  39.830  1.00  0.00            
ATOM   4223  CA  LYS A 276      31.200  58.240  40.480  1.00  0.00            
ATOM   4224  HA  LYS A 276      32.240  58.490  40.270  1.00  0.00            
ATOM   4225  CB  LYS A 276      30.920  58.830  41.880  1.00  0.00            
ATOM   4226  HB2 LYS A 276      29.860  58.830  42.110  1.00  0.00            
ATOM   4227  HB3 LYS A 276      31.340  58.230  42.690  1.00  0.00            
ATOM   4228  CG  LYS A 276      31.450  60.250  42.170  1.00  0.00            
ATOM   4229  HG2 LYS A 276      30.920  60.890  41.470  1.00  0.00            
ATOM   4230  HG3 LYS A 276      31.120  60.510  43.180  1.00  0.00            
ATOM   4231  CD  LYS A 276      32.950  60.400  42.110  1.00  0.00            
ATOM   4232  HD2 LYS A 276      33.480  59.570  42.590  1.00  0.00            
ATOM   4233  HD3 LYS A 276      33.200  60.580  41.060  1.00  0.00            
ATOM   4234  CE  LYS A 276      33.390  61.670  42.900  1.00  0.00            
ATOM   4235  HE2 LYS A 276      33.050  61.490  43.920  1.00  0.00            
ATOM   4236  HE3 LYS A 276      34.470  61.800  42.810  1.00  0.00            
ATOM   4237  NZ  LYS A 276      32.870  62.890  42.240  1.00  0.00            
ATOM   4238  HZ1 LYS A 276      31.890  62.910  42.010  1.00  0.00            
ATOM   4239  HZ2 LYS A 276      33.090  63.770  42.680  1.00  0.00            
ATOM   4240  HZ3 LYS A 276      33.200  62.870  41.290  1.00  0.00            
ATOM   4241  C   LYS A 276      31.270  56.700  40.530  1.00  0.00            
ATOM   4242  O   LYS A 276      31.870  56.150  41.440  1.00  0.00            
ATOM   4243  N   THR A 277      30.600  55.950  39.690  1.00  0.00            
ATOM   4244  H   THR A 277      29.910  56.360  39.070  1.00  0.00            
ATOM   4245  CA  THR A 277      30.660  54.510  39.710  1.00  0.00            
ATOM   4246  HA  THR A 277      30.260  54.140  40.650  1.00  0.00            
ATOM   4247  CB  THR A 277      29.770  53.900  38.570  1.00  0.00            
ATOM   4248  HB  THR A 277      30.180  53.990  37.570  1.00  0.00            
ATOM   4249  CG2 THR A 277      29.410  52.550  39.070  1.00  0.00            
ATOM   4250 1HG2 THR A 277      28.930  52.590  40.050  1.00  0.00            
ATOM   4251 2HG2 THR A 277      28.810  52.010  38.340  1.00  0.00            
ATOM   4252 3HG2 THR A 277      30.320  51.950  39.130  1.00  0.00            
ATOM   4253  OG1 THR A 277      28.510  54.520  38.600  1.00  0.00            
ATOM   4254  HG1 THR A 277      28.530  55.270  38.000  1.00  0.00            
ATOM   4255  C   THR A 277      32.050  53.910  39.630  1.00  0.00            
ATOM   4256  O   THR A 277      32.300  52.970  40.380  1.00  0.00            
ATOM   4257  N   HID A 278      33.030  54.570  38.920  1.00  0.00            
ATOM   4258  H   HID A 278      32.690  55.440  38.530  1.00  0.00            
ATOM   4259  CA  HID A 278      34.450  54.180  38.760  1.00  0.00            
ATOM   4260  HA  HID A 278      34.510  53.210  38.270  1.00  0.00            
ATOM   4261  CB  HID A 278      35.210  55.310  38.030  1.00  0.00            
ATOM   4262  HB2 HID A 278      36.250  54.980  38.030  1.00  0.00            
ATOM   4263  HB3 HID A 278      34.830  55.470  37.020  1.00  0.00            
ATOM   4264  CG  HID A 278      35.040  56.670  38.670  1.00  0.00            
ATOM   4265  ND1 HID A 278      33.980  57.510  38.590  1.00  0.00            
ATOM   4266  HD1 HID A 278      33.080  57.330  38.180  1.00  0.00            
ATOM   4267  CE1 HID A 278      34.350  58.700  39.090  1.00  0.00            
ATOM   4268  HE1 HID A 278      33.600  59.440  39.310  1.00  0.00            
ATOM   4269  NE2 HID A 278      35.590  58.690  39.570  1.00  0.00            
ATOM   4270  CD2 HID A 278      36.080  57.390  39.260  1.00  0.00            
ATOM   4271  HD2 HID A 278      37.110  57.050  39.300  1.00  0.00            
ATOM   4272  C   HID A 278      35.160  53.960  40.110  1.00  0.00            
ATOM   4273  O   HID A 278      36.100  53.190  40.170  1.00  0.00            
ATOM   4274  N   ILE A 279      34.610  54.490  41.240  1.00  0.00            
ATOM   4275  H   ILE A 279      33.870  55.170  41.150  1.00  0.00            
ATOM   4276  CA  ILE A 279      35.050  54.320  42.640  1.00  0.00            
ATOM   4277  HA  ILE A 279      36.140  54.400  42.600  1.00  0.00            
ATOM   4278  CB  ILE A 279      34.590  55.570  43.430  1.00  0.00            
ATOM   4279  HB  ILE A 279      33.500  55.600  43.480  1.00  0.00            
ATOM   4280  CG2 ILE A 279      35.170  55.550  44.840  1.00  0.00            
ATOM   4281 1HG2 ILE A 279      36.240  55.350  44.790  1.00  0.00            
ATOM   4282 2HG2 ILE A 279      35.110  56.530  45.320  1.00  0.00            
ATOM   4283 3HG2 ILE A 279      34.740  54.750  45.440  1.00  0.00            
ATOM   4284  CG1 ILE A 279      34.950  56.910  42.760  1.00  0.00            
ATOM   4285 2HG1 ILE A 279      34.500  56.950  41.770  1.00  0.00            
ATOM   4286 3HG1 ILE A 279      34.520  57.720  43.360  1.00  0.00            
ATOM   4287  CD1 ILE A 279      36.510  57.110  42.560  1.00  0.00            
ATOM   4288 1HD1 ILE A 279      37.030  57.260  43.500  1.00  0.00            
ATOM   4289 2HD1 ILE A 279      36.920  56.240  42.040  1.00  0.00            
ATOM   4290 3HD1 ILE A 279      36.660  58.030  42.000  1.00  0.00            
ATOM   4291  C   ILE A 279      34.520  52.960  43.180  1.00  0.00            
ATOM   4292  O   ILE A 279      35.350  52.140  43.600  1.00  0.00            
ATOM   4293  N   LYS A 280      33.200  52.690  43.010  1.00  0.00            
ATOM   4294  H   LYS A 280      32.630  53.460  42.690  1.00  0.00            
ATOM   4295  CA  LYS A 280      32.510  51.390  43.300  1.00  0.00            
ATOM   4296  HA  LYS A 280      32.670  51.230  44.370  1.00  0.00            
ATOM   4297  CB  LYS A 280      30.990  51.540  43.170  1.00  0.00            
ATOM   4298  HB2 LYS A 280      30.650  52.470  43.620  1.00  0.00            
ATOM   4299  HB3 LYS A 280      30.860  51.540  42.090  1.00  0.00            
ATOM   4300  CG  LYS A 280      30.170  50.390  43.700  1.00  0.00            
ATOM   4301  HG2 LYS A 280      30.440  49.450  43.210  1.00  0.00            
ATOM   4302  HG3 LYS A 280      30.420  50.410  44.760  1.00  0.00            
ATOM   4303  CD  LYS A 280      28.660  50.590  43.580  1.00  0.00            
ATOM   4304  HD2 LYS A 280      28.480  51.480  44.190  1.00  0.00            
ATOM   4305  HD3 LYS A 280      28.260  50.670  42.570  1.00  0.00            
ATOM   4306  CE  LYS A 280      27.890  49.500  44.330  1.00  0.00            
ATOM   4307  HE2 LYS A 280      28.250  49.400  45.350  1.00  0.00            
ATOM   4308  HE3 LYS A 280      26.840  49.770  44.470  1.00  0.00            
ATOM   4309  NZ  LYS A 280      27.880  48.210  43.550  1.00  0.00            
ATOM   4310  HZ1 LYS A 280      27.230  47.590  44.010  1.00  0.00            
ATOM   4311  HZ2 LYS A 280      27.550  48.340  42.610  1.00  0.00            
ATOM   4312  HZ3 LYS A 280      28.790  47.780  43.500  1.00  0.00            
ATOM   4313  C   LYS A 280      33.190  50.240  42.450  1.00  0.00            
ATOM   4314  O   LYS A 280      33.410  49.240  43.080  1.00  0.00            
ATOM   4315  N   ALA A 281      33.640  50.500  41.260  1.00  0.00            
ATOM   4316  H   ALA A 281      33.300  51.360  40.850  1.00  0.00            
ATOM   4317  CA  ALA A 281      34.400  49.550  40.430  1.00  0.00            
ATOM   4318  HA  ALA A 281      33.960  48.560  40.300  1.00  0.00            
ATOM   4319  CB  ALA A 281      34.540  50.050  39.080  1.00  0.00            
ATOM   4320  HB1 ALA A 281      33.570  50.210  38.600  1.00  0.00            
ATOM   4321  HB2 ALA A 281      35.110  50.980  39.070  1.00  0.00            
ATOM   4322  HB3 ALA A 281      35.080  49.340  38.460  1.00  0.00            
ATOM   4323  C   ALA A 281      35.690  49.190  41.080  1.00  0.00            
ATOM   4324  O   ALA A 281      35.950  47.970  41.200  1.00  0.00            
ATOM   4325  N   LEU A 282      36.450  50.120  41.670  1.00  0.00            
ATOM   4326  H   LEU A 282      36.100  51.060  41.550  1.00  0.00            
ATOM   4327  CA  LEU A 282      37.730  49.870  42.390  1.00  0.00            
ATOM   4328  HA  LEU A 282      38.230  49.110  41.790  1.00  0.00            
ATOM   4329  CB  LEU A 282      38.630  51.070  42.450  1.00  0.00            
ATOM   4330  HB2 LEU A 282      38.530  51.590  41.500  1.00  0.00            
ATOM   4331  HB3 LEU A 282      38.220  51.670  43.260  1.00  0.00            
ATOM   4332  CG  LEU A 282      40.210  50.890  42.630  1.00  0.00            
ATOM   4333  HG  LEU A 282      40.440  50.580  43.650  1.00  0.00            
ATOM   4334  CD1 LEU A 282      40.800  49.720  41.870  1.00  0.00            
ATOM   4335 1HD1 LEU A 282      41.880  49.810  41.740  1.00  0.00            
ATOM   4336 2HD1 LEU A 282      40.590  48.730  42.270  1.00  0.00            
ATOM   4337 3HD1 LEU A 282      40.270  49.790  40.920  1.00  0.00            
ATOM   4338  CD2 LEU A 282      40.930  52.280  42.390  1.00  0.00            
ATOM   4339 1HD2 LEU A 282      40.610  52.910  43.220  1.00  0.00            
ATOM   4340 2HD2 LEU A 282      42.000  52.270  42.590  1.00  0.00            
ATOM   4341 3HD2 LEU A 282      40.740  52.680  41.390  1.00  0.00            
ATOM   4342  C   LEU A 282      37.540  49.200  43.770  1.00  0.00            
ATOM   4343  O   LEU A 282      38.480  48.680  44.370  1.00  0.00            
ATOM   4344  N   ALA A 283      36.360  49.260  44.280  1.00  0.00            
ATOM   4345  H   ALA A 283      35.650  49.820  43.820  1.00  0.00            
ATOM   4346  CA  ALA A 283      35.900  48.660  45.550  1.00  0.00            
ATOM   4347  HA  ALA A 283      36.760  48.630  46.220  1.00  0.00            
ATOM   4348  CB  ALA A 283      34.850  49.630  46.140  1.00  0.00            
ATOM   4349  HB1 ALA A 283      34.050  49.700  45.410  1.00  0.00            
ATOM   4350  HB2 ALA A 283      34.470  49.120  47.020  1.00  0.00            
ATOM   4351  HB3 ALA A 283      35.370  50.560  46.380  1.00  0.00            
ATOM   4352  C   ALA A 283      35.350  47.240  45.310  1.00  0.00            
ATOM   4353  O   ALA A 283      35.690  46.300  46.030  1.00  0.00            
ATOM   4354  N   ASP A 284      34.660  46.960  44.230  1.00  0.00            
ATOM   4355  H   ASP A 284      34.220  47.750  43.790  1.00  0.00            
ATOM   4356  CA  ASP A 284      34.340  45.620  43.780  1.00  0.00            
ATOM   4357  HA  ASP A 284      33.860  45.110  44.610  1.00  0.00            
ATOM   4358  CB  ASP A 284      33.360  45.800  42.560  1.00  0.00            
ATOM   4359  HB2 ASP A 284      32.560  46.510  42.760  1.00  0.00            
ATOM   4360  HB3 ASP A 284      33.830  46.130  41.630  1.00  0.00            
ATOM   4361  CG  ASP A 284      32.580  44.540  42.210  1.00  0.00            
ATOM   4362  OD1 ASP A 284      32.260  43.770  43.140  1.00  0.00            
ATOM   4363  OD2 ASP A 284      32.430  44.230  41.020  1.00  0.00            
ATOM   4364  C   ASP A 284      35.550  44.770  43.340  1.00  0.00            
ATOM   4365  O   ASP A 284      35.670  43.590  43.710  1.00  0.00            
ATOM   4366  N   PHE A 285      36.480  45.440  42.580  1.00  0.00            
ATOM   4367  H   PHE A 285      36.130  46.330  42.260  1.00  0.00            
ATOM   4368  CA  PHE A 285      37.790  44.930  42.190  1.00  0.00            
ATOM   4369  HA  PHE A 285      37.660  43.960  41.700  1.00  0.00            
ATOM   4370  CB  PHE A 285      38.620  45.880  41.310  1.00  0.00            
ATOM   4371  HB2 PHE A 285      38.070  45.980  40.370  1.00  0.00            
ATOM   4372  HB3 PHE A 285      38.530  46.880  41.740  1.00  0.00            
ATOM   4373  CG  PHE A 285      40.050  45.530  41.070  1.00  0.00            
ATOM   4374  CD1 PHE A 285      40.320  44.690  39.960  1.00  0.00            
ATOM   4375  HD1 PHE A 285      39.550  44.300  39.320  1.00  0.00            
ATOM   4376  CE1 PHE A 285      41.660  44.400  39.590  1.00  0.00            
ATOM   4377  HE1 PHE A 285      41.880  43.850  38.690  1.00  0.00            
ATOM   4378  CZ  PHE A 285      42.710  44.920  40.330  1.00  0.00            
ATOM   4379  HZ  PHE A 285      43.730  44.740  40.040  1.00  0.00            
ATOM   4380  CE2 PHE A 285      42.490  45.780  41.460  1.00  0.00            
ATOM   4381  HE2 PHE A 285      43.320  46.310  41.900  1.00  0.00            
ATOM   4382  CD2 PHE A 285      41.140  46.060  41.760  1.00  0.00            
ATOM   4383  HD2 PHE A 285      40.870  46.790  42.510  1.00  0.00            
ATOM   4384  C   PHE A 285      38.530  44.530  43.490  1.00  0.00            
ATOM   4385  O   PHE A 285      38.940  43.370  43.560  1.00  0.00            
ATOM   4386  N   ALA A 286      38.530  45.380  44.500  1.00  0.00            
ATOM   4387  H   ALA A 286      38.200  46.310  44.300  1.00  0.00            
ATOM   4388  CA  ALA A 286      39.150  45.070  45.840  1.00  0.00            
ATOM   4389  HA  ALA A 286      40.210  44.900  45.640  1.00  0.00            
ATOM   4390  CB  ALA A 286      39.020  46.290  46.790  1.00  0.00            
ATOM   4391  HB1 ALA A 286      37.980  46.510  47.030  1.00  0.00            
ATOM   4392  HB2 ALA A 286      39.530  45.990  47.700  1.00  0.00            
ATOM   4393  HB3 ALA A 286      39.450  47.180  46.330  1.00  0.00            
ATOM   4394  C   ALA A 286      38.580  43.750  46.500  1.00  0.00            
ATOM   4395  O   ALA A 286      39.290  42.810  46.890  1.00  0.00            
ATOM   4396  N   MET A 287      37.250  43.560  46.370  1.00  0.00            
ATOM   4397  H   MET A 287      36.670  44.370  46.180  1.00  0.00            
ATOM   4398  CA  MET A 287      36.640  42.290  46.870  1.00  0.00            
ATOM   4399  HA  MET A 287      37.080  42.050  47.840  1.00  0.00            
ATOM   4400  CB  MET A 287      35.150  42.420  47.040  1.00  0.00            
ATOM   4401  HB2 MET A 287      34.770  42.910  46.150  1.00  0.00            
ATOM   4402  HB3 MET A 287      34.630  41.460  47.060  1.00  0.00            
ATOM   4403  CG  MET A 287      34.820  43.130  48.400  1.00  0.00            
ATOM   4404  HG2 MET A 287      35.370  44.070  48.470  1.00  0.00            
ATOM   4405  HG3 MET A 287      33.780  43.450  48.390  1.00  0.00            
ATOM   4406  SD  MET A 287      35.150  42.260  49.920  1.00  0.00            
ATOM   4407  CE  MET A 287      36.790  42.970  50.370  1.00  0.00            
ATOM   4408  HE1 MET A 287      37.180  42.380  51.200  1.00  0.00            
ATOM   4409  HE2 MET A 287      37.540  43.000  49.580  1.00  0.00            
ATOM   4410  HE3 MET A 287      36.550  43.990  50.670  1.00  0.00            
ATOM   4411  C   MET A 287      37.050  41.070  46.050  1.00  0.00            
ATOM   4412  O   MET A 287      37.420  40.050  46.660  1.00  0.00            
ATOM   4413  N   LYS A 288      37.030  41.220  44.690  1.00  0.00            
ATOM   4414  H   LYS A 288      36.710  42.150  44.440  1.00  0.00            
ATOM   4415  CA  LYS A 288      37.440  40.190  43.700  1.00  0.00            
ATOM   4416  HA  LYS A 288      36.710  39.400  43.890  1.00  0.00            
ATOM   4417  CB  LYS A 288      37.310  40.710  42.260  1.00  0.00            
ATOM   4418  HB2 LYS A 288      36.240  40.890  42.180  1.00  0.00            
ATOM   4419  HB3 LYS A 288      37.830  41.650  42.060  1.00  0.00            
ATOM   4420  CG  LYS A 288      37.770  39.770  41.090  1.00  0.00            
ATOM   4421  HG2 LYS A 288      37.800  40.440  40.230  1.00  0.00            
ATOM   4422  HG3 LYS A 288      38.770  39.390  41.290  1.00  0.00            
ATOM   4423  CD  LYS A 288      36.880  38.520  40.830  1.00  0.00            
ATOM   4424  HD2 LYS A 288      35.880  38.700  40.430  1.00  0.00            
ATOM   4425  HD3 LYS A 288      37.420  37.900  40.110  1.00  0.00            
ATOM   4426  CE  LYS A 288      36.530  37.750  42.090  1.00  0.00            
ATOM   4427  HE2 LYS A 288      37.450  37.720  42.680  1.00  0.00            
ATOM   4428  HE3 LYS A 288      35.770  38.420  42.490  1.00  0.00            
ATOM   4429  NZ  LYS A 288      35.930  36.430  41.720  1.00  0.00            
ATOM   4430  HZ1 LYS A 288      35.650  36.100  42.630  1.00  0.00            
ATOM   4431  HZ2 LYS A 288      35.080  36.650  41.220  1.00  0.00            
ATOM   4432  HZ3 LYS A 288      36.500  35.850  41.120  1.00  0.00            
ATOM   4433  C   LYS A 288      38.860  39.730  44.040  1.00  0.00            
ATOM   4434  O   LYS A 288      39.200  38.560  43.940  1.00  0.00            
ATOM   4435  N   LEU A 289      39.700  40.600  44.510  1.00  0.00            
ATOM   4436  H   LEU A 289      39.400  41.570  44.490  1.00  0.00            
ATOM   4437  CA  LEU A 289      41.130  40.410  44.750  1.00  0.00            
ATOM   4438  HA  LEU A 289      41.630  39.980  43.890  1.00  0.00            
ATOM   4439  CB  LEU A 289      41.780  41.710  45.200  1.00  0.00            
ATOM   4440  HB2 LEU A 289      41.060  42.530  45.220  1.00  0.00            
ATOM   4441  HB3 LEU A 289      42.330  41.600  46.130  1.00  0.00            
ATOM   4442  CG  LEU A 289      42.770  42.190  44.160  1.00  0.00            
ATOM   4443  HG  LEU A 289      43.510  41.390  44.110  1.00  0.00            
ATOM   4444  CD1 LEU A 289      42.180  42.490  42.760  1.00  0.00            
ATOM   4445 1HD1 LEU A 289      41.510  43.350  42.750  1.00  0.00            
ATOM   4446 2HD1 LEU A 289      42.990  42.630  42.050  1.00  0.00            
ATOM   4447 3HD1 LEU A 289      41.590  41.620  42.470  1.00  0.00            
ATOM   4448  CD2 LEU A 289      43.540  43.430  44.670  1.00  0.00            
ATOM   4449 1HD2 LEU A 289      42.930  44.330  44.640  1.00  0.00            
ATOM   4450 2HD2 LEU A 289      44.000  43.320  45.650  1.00  0.00            
ATOM   4451 3HD2 LEU A 289      44.300  43.620  43.920  1.00  0.00            
ATOM   4452  C   LEU A 289      41.240  39.410  45.870  1.00  0.00            
ATOM   4453  O   LEU A 289      41.930  38.430  45.770  1.00  0.00            
ATOM   4454  N   MET A 290      40.520  39.710  46.980  1.00  0.00            
ATOM   4455  H   MET A 290      40.210  40.670  47.020  1.00  0.00            
ATOM   4456  CA  MET A 290      40.530  38.840  48.170  1.00  0.00            
ATOM   4457  HA  MET A 290      41.540  38.570  48.490  1.00  0.00            
ATOM   4458  CB  MET A 290      39.960  39.660  49.340  1.00  0.00            
ATOM   4459  HB2 MET A 290      40.320  40.690  49.270  1.00  0.00            
ATOM   4460  HB3 MET A 290      38.880  39.780  49.270  1.00  0.00            
ATOM   4461  CG  MET A 290      40.290  39.120  50.720  1.00  0.00            
ATOM   4462  HG2 MET A 290      40.260  38.030  50.660  1.00  0.00            
ATOM   4463  HG3 MET A 290      41.310  39.430  50.960  1.00  0.00            
ATOM   4464  SD  MET A 290      39.150  39.830  51.930  1.00  0.00            
ATOM   4465  CE  MET A 290      39.810  41.540  52.050  1.00  0.00            
ATOM   4466  HE1 MET A 290      39.420  42.020  52.950  1.00  0.00            
ATOM   4467  HE2 MET A 290      40.900  41.550  52.100  1.00  0.00            
ATOM   4468  HE3 MET A 290      39.580  42.070  51.130  1.00  0.00            
ATOM   4469  C   MET A 290      39.690  37.560  48.010  1.00  0.00            
ATOM   4470  O   MET A 290      40.080  36.510  48.620  1.00  0.00            
ATOM   4471  N   ASP A 291      38.700  37.560  47.080  1.00  0.00            
ATOM   4472  H   ASP A 291      38.400  38.450  46.700  1.00  0.00            
ATOM   4473  CA  ASP A 291      37.990  36.320  46.700  1.00  0.00            
ATOM   4474  HA  ASP A 291      37.660  35.830  47.620  1.00  0.00            
ATOM   4475  CB  ASP A 291      36.740  36.790  45.930  1.00  0.00            
ATOM   4476  HB2 ASP A 291      36.180  37.480  46.570  1.00  0.00            
ATOM   4477  HB3 ASP A 291      37.120  37.300  45.050  1.00  0.00            
ATOM   4478  CG  ASP A 291      35.910  35.620  45.370  1.00  0.00            
ATOM   4479  OD1 ASP A 291      34.990  35.110  46.130  1.00  0.00            
ATOM   4480  OD2 ASP A 291      36.050  35.240  44.210  1.00  0.00            
ATOM   4481  C   ASP A 291      38.800  35.380  45.810  1.00  0.00            
ATOM   4482  O   ASP A 291      38.770  34.120  46.000  1.00  0.00            
ATOM   4483  N   GLN A 292      39.650  35.910  44.900  1.00  0.00            
ATOM   4484  H   GLN A 292      39.580  36.860  44.580  1.00  0.00            
ATOM   4485  CA  GLN A 292      40.640  35.040  44.190  1.00  0.00            
ATOM   4486  HA  GLN A 292      40.170  34.090  43.920  1.00  0.00            
ATOM   4487  CB  GLN A 292      41.200  35.680  42.950  1.00  0.00            
ATOM   4488  HB2 GLN A 292      41.470  36.700  43.210  1.00  0.00            
ATOM   4489  HB3 GLN A 292      42.110  35.190  42.610  1.00  0.00            
ATOM   4490  CG  GLN A 292      40.210  35.560  41.810  1.00  0.00            
ATOM   4491  HG2 GLN A 292      40.130  34.530  41.470  1.00  0.00            
ATOM   4492  HG3 GLN A 292      39.230  35.950  42.080  1.00  0.00            
ATOM   4493  CD  GLN A 292      40.720  36.340  40.630  1.00  0.00            
ATOM   4494  OE1 GLN A 292      40.000  37.150  40.060  1.00  0.00            
ATOM   4495  NE2 GLN A 292      41.940  36.080  40.250  1.00  0.00            
ATOM   4496 1HE2 GLN A 292      42.250  36.520  39.390  1.00  0.00            
ATOM   4497 2HE2 GLN A 292      42.530  35.440  40.750  1.00  0.00            
ATOM   4498  C   GLN A 292      41.780  34.640  45.210  1.00  0.00            
ATOM   4499  O   GLN A 292      42.290  33.560  45.100  1.00  0.00            
ATOM   4500  N   MET A 293      42.200  35.450  46.140  1.00  0.00            
ATOM   4501  H   MET A 293      41.820  36.380  46.070  1.00  0.00            
ATOM   4502  CA  MET A 293      43.290  35.160  47.080  1.00  0.00            
ATOM   4503  HA  MET A 293      44.230  34.960  46.570  1.00  0.00            
ATOM   4504  CB  MET A 293      43.600  36.450  47.910  1.00  0.00            
ATOM   4505  HB2 MET A 293      43.730  37.310  47.250  1.00  0.00            
ATOM   4506  HB3 MET A 293      42.670  36.630  48.460  1.00  0.00            
ATOM   4507  CG  MET A 293      44.770  36.300  48.870  1.00  0.00            
ATOM   4508  HG2 MET A 293      44.900  37.240  49.400  1.00  0.00            
ATOM   4509  HG3 MET A 293      44.450  35.590  49.630  1.00  0.00            
ATOM   4510  SD  MET A 293      46.390  35.930  48.120  1.00  0.00            
ATOM   4511  CE  MET A 293      46.680  37.430  47.200  1.00  0.00            
ATOM   4512  HE1 MET A 293      46.260  38.280  47.740  1.00  0.00            
ATOM   4513  HE2 MET A 293      47.770  37.450  47.110  1.00  0.00            
ATOM   4514  HE3 MET A 293      46.230  37.370  46.210  1.00  0.00            
ATOM   4515  C   MET A 293      43.010  33.950  47.930  1.00  0.00            
ATOM   4516  O   MET A 293      43.850  33.090  48.070  1.00  0.00            
ATOM   4517  N   LYS A 294      41.850  33.770  48.440  1.00  0.00            
ATOM   4518  H   LYS A 294      41.140  34.490  48.480  1.00  0.00            
ATOM   4519  CA  LYS A 294      41.580  32.610  49.280  1.00  0.00            
ATOM   4520  HA  LYS A 294      42.210  32.470  50.160  1.00  0.00            
ATOM   4521  CB  LYS A 294      40.140  32.820  49.880  1.00  0.00            
ATOM   4522  HB2 LYS A 294      39.440  32.850  49.040  1.00  0.00            
ATOM   4523  HB3 LYS A 294      39.900  31.940  50.470  1.00  0.00            
ATOM   4524  CG  LYS A 294      39.990  34.080  50.820  1.00  0.00            
ATOM   4525  HG2 LYS A 294      40.260  33.840  51.850  1.00  0.00            
ATOM   4526  HG3 LYS A 294      40.700  34.830  50.470  1.00  0.00            
ATOM   4527  CD  LYS A 294      38.550  34.700  50.810  1.00  0.00            
ATOM   4528  HD2 LYS A 294      38.330  34.900  49.760  1.00  0.00            
ATOM   4529  HD3 LYS A 294      37.920  33.900  51.200  1.00  0.00            
ATOM   4530  CE  LYS A 294      38.440  35.900  51.770  1.00  0.00            
ATOM   4531  HE2 LYS A 294      38.520  35.530  52.790  1.00  0.00            
ATOM   4532  HE3 LYS A 294      39.330  36.500  51.600  1.00  0.00            
ATOM   4533  NZ  LYS A 294      37.290  36.740  51.480  1.00  0.00            
ATOM   4534  HZ1 LYS A 294      37.230  37.080  50.530  1.00  0.00            
ATOM   4535  HZ2 LYS A 294      36.470  36.170  51.640  1.00  0.00            
ATOM   4536  HZ3 LYS A 294      37.220  37.550  52.080  1.00  0.00            
ATOM   4537  C   LYS A 294      41.720  31.310  48.510  1.00  0.00            
ATOM   4538  O   LYS A 294      42.070  30.290  49.090  1.00  0.00            
ATOM   4539  N   TYR A 295      41.460  31.300  47.190  1.00  0.00            
ATOM   4540  H   TYR A 295      41.140  32.150  46.750  1.00  0.00            
ATOM   4541  CA  TYR A 295      41.630  30.080  46.380  1.00  0.00            
ATOM   4542  HA  TYR A 295      41.100  29.250  46.840  1.00  0.00            
ATOM   4543  CB  TYR A 295      41.090  30.330  44.910  1.00  0.00            
ATOM   4544  HB2 TYR A 295      40.110  30.740  45.150  1.00  0.00            
ATOM   4545  HB3 TYR A 295      41.700  31.090  44.410  1.00  0.00            
ATOM   4546  CG  TYR A 295      40.860  29.130  44.080  1.00  0.00            
ATOM   4547  CD1 TYR A 295      39.560  28.550  43.920  1.00  0.00            
ATOM   4548  HD1 TYR A 295      38.640  28.820  44.410  1.00  0.00            
ATOM   4549  CE1 TYR A 295      39.400  27.360  43.200  1.00  0.00            
ATOM   4550  HE1 TYR A 295      38.390  26.990  43.100  1.00  0.00            
ATOM   4551  CZ  TYR A 295      40.490  26.880  42.480  1.00  0.00            
ATOM   4552  OH  TYR A 295      40.310  25.760  41.720  1.00  0.00            
ATOM   4553  HH  TYR A 295      39.410  25.430  41.750  1.00  0.00            
ATOM   4554  CE2 TYR A 295      41.790  27.470  42.590  1.00  0.00            
ATOM   4555  HE2 TYR A 295      42.620  27.070  42.030  1.00  0.00            
ATOM   4556  CD2 TYR A 295      42.010  28.590  43.410  1.00  0.00            
ATOM   4557  HD2 TYR A 295      43.020  28.960  43.510  1.00  0.00            
ATOM   4558  C   TYR A 295      43.090  29.600  46.410  1.00  0.00            
ATOM   4559  O   TYR A 295      43.330  28.450  46.790  1.00  0.00            
ATOM   4560  N   ILE A 296      44.040  30.430  46.050  1.00  0.00            
ATOM   4561  H   ILE A 296      43.710  31.330  45.740  1.00  0.00            
ATOM   4562  CA  ILE A 296      45.420  30.070  46.020  1.00  0.00            
ATOM   4563  HA  ILE A 296      45.500  29.150  45.440  1.00  0.00            
ATOM   4564  CB  ILE A 296      46.270  31.100  45.290  1.00  0.00            
ATOM   4565  HB  ILE A 296      45.870  31.110  44.280  1.00  0.00            
ATOM   4566  CG2 ILE A 296      46.100  32.500  46.040  1.00  0.00            
ATOM   4567 1HG2 ILE A 296      46.440  32.420  47.070  1.00  0.00            
ATOM   4568 2HG2 ILE A 296      46.600  33.270  45.460  1.00  0.00            
ATOM   4569 3HG2 ILE A 296      45.090  32.910  45.970  1.00  0.00            
ATOM   4570  CG1 ILE A 296      47.760  30.710  45.200  1.00  0.00            
ATOM   4571 2HG1 ILE A 296      48.300  31.560  44.790  1.00  0.00            
ATOM   4572 3HG1 ILE A 296      48.190  30.570  46.190  1.00  0.00            
ATOM   4573  CD1 ILE A 296      48.230  29.540  44.380  1.00  0.00            
ATOM   4574 1HD1 ILE A 296      48.100  29.580  43.300  1.00  0.00            
ATOM   4575 2HD1 ILE A 296      49.310  29.430  44.410  1.00  0.00            
ATOM   4576 3HD1 ILE A 296      47.820  28.610  44.770  1.00  0.00            
ATOM   4577  C   ILE A 296      45.920  29.750  47.400  1.00  0.00            
ATOM   4578  O   ILE A 296      46.830  28.900  47.520  1.00  0.00            
ATOM   4579  N   ASN A 297      45.330  30.280  48.510  1.00  0.00            
ATOM   4580  H   ASN A 297      44.650  31.000  48.310  1.00  0.00            
ATOM   4581  CA  ASN A 297      45.620  29.940  49.940  1.00  0.00            
ATOM   4582  HA  ASN A 297      46.700  29.930  50.110  1.00  0.00            
ATOM   4583  CB  ASN A 297      44.990  31.030  50.820  1.00  0.00            
ATOM   4584  HB2 ASN A 297      43.910  31.020  50.650  1.00  0.00            
ATOM   4585  HB3 ASN A 297      45.050  30.600  51.820  1.00  0.00            
ATOM   4586  CG  ASN A 297      45.480  32.520  50.950  1.00  0.00            
ATOM   4587  OD1 ASN A 297      46.550  33.010  50.510  1.00  0.00            
ATOM   4588  ND2 ASN A 297      44.650  33.310  51.540  1.00  0.00            
ATOM   4589 1HD2 ASN A 297      44.970  34.240  51.780  1.00  0.00            
ATOM   4590 2HD2 ASN A 297      43.990  32.880  52.160  1.00  0.00            
ATOM   4591  C   ASN A 297      45.180  28.520  50.330  1.00  0.00            
ATOM   4592  O   ASN A 297      45.790  27.830  51.130  1.00  0.00            
ATOM   4593  N   GLU A 298      44.110  28.080  49.740  1.00  0.00            
ATOM   4594  H   GLU A 298      43.620  28.770  49.190  1.00  0.00            
ATOM   4595  CA  GLU A 298      43.580  26.770  49.970  1.00  0.00            
ATOM   4596  HA  GLU A 298      43.650  26.390  50.990  1.00  0.00            
ATOM   4597  CB  GLU A 298      42.090  26.730  49.520  1.00  0.00            
ATOM   4598  HB2 GLU A 298      41.650  27.700  49.730  1.00  0.00            
ATOM   4599  HB3 GLU A 298      41.930  26.490  48.470  1.00  0.00            
ATOM   4600  CG  GLU A 298      41.300  25.680  50.370  1.00  0.00            
ATOM   4601  HG2 GLU A 298      41.500  24.670  50.010  1.00  0.00            
ATOM   4602  HG3 GLU A 298      41.610  25.800  51.410  1.00  0.00            
ATOM   4603  CD  GLU A 298      39.820  26.060  50.330  1.00  0.00            
ATOM   4604  OE1 GLU A 298      39.240  25.500  49.370  1.00  0.00            
ATOM   4605  OE2 GLU A 298      39.280  26.980  51.010  1.00  0.00            
ATOM   4606  C   GLU A 298      44.400  25.810  49.070  1.00  0.00            
ATOM   4607  O   GLU A 298      44.670  24.710  49.470  1.00  0.00            
ATOM   4608  N   HIE A 299      44.790  26.210  47.880  1.00  0.00            
ATOM   4609  H   HIE A 299      44.340  26.950  47.360  1.00  0.00            
ATOM   4610  CA  HIE A 299      45.710  25.360  47.120  1.00  0.00            
ATOM   4611  HA  HIE A 299      45.340  24.340  47.100  1.00  0.00            
ATOM   4612  CB  HIE A 299      45.870  25.990  45.660  1.00  0.00            
ATOM   4613  HB2 HIE A 299      45.960  27.070  45.770  1.00  0.00            
ATOM   4614  HB3 HIE A 299      46.770  25.510  45.270  1.00  0.00            
ATOM   4615  CG  HIE A 299      44.680  25.490  44.780  1.00  0.00            
ATOM   4616  ND1 HIE A 299      44.810  25.120  43.450  1.00  0.00            
ATOM   4617  CE1 HIE A 299      43.570  24.750  43.030  1.00  0.00            
ATOM   4618  HE1 HIE A 299      43.330  24.400  42.040  1.00  0.00            
ATOM   4619  NE2 HIE A 299      42.710  24.870  44.100  1.00  0.00            
ATOM   4620  HE2 HIE A 299      41.700  24.840  44.150  1.00  0.00            
ATOM   4621  CD2 HIE A 299      43.390  25.310  45.200  1.00  0.00            
ATOM   4622  HD2 HIE A 299      42.950  25.690  46.110  1.00  0.00            
ATOM   4623  C   HIE A 299      47.060  25.140  47.720  1.00  0.00            
ATOM   4624  O   HIE A 299      47.650  24.100  47.550  1.00  0.00            
ATOM   4625  N   SER A 300      47.540  26.180  48.360  1.00  0.00            
ATOM   4626  H   SER A 300      46.960  27.010  48.320  1.00  0.00            
ATOM   4627  CA  SER A 300      48.940  26.280  48.740  1.00  0.00            
ATOM   4628  HA  SER A 300      49.430  25.510  48.150  1.00  0.00            
ATOM   4629  CB  SER A 300      49.570  27.580  48.270  1.00  0.00            
ATOM   4630  HB2 SER A 300      49.230  28.430  48.860  1.00  0.00            
ATOM   4631  HB3 SER A 300      50.640  27.510  48.440  1.00  0.00            
ATOM   4632  OG  SER A 300      49.310  27.660  46.910  1.00  0.00            
ATOM   4633  HG  SER A 300      48.490  28.150  46.840  1.00  0.00            
ATOM   4634  C   SER A 300      49.190  25.760  50.160  1.00  0.00            
ATOM   4635  O   SER A 300      50.300  25.700  50.640  1.00  0.00            
ATOM   4636  N   PHE A 301      48.050  25.480  50.860  1.00  0.00            
ATOM   4637  H   PHE A 301      47.210  25.440  50.300  1.00  0.00            
ATOM   4638  CA  PHE A 301      47.930  25.180  52.300  1.00  0.00            
ATOM   4639  HA  PHE A 301      46.880  25.440  52.440  1.00  0.00            
ATOM   4640  CB  PHE A 301      48.170  23.680  52.630  1.00  0.00            
ATOM   4641  HB2 PHE A 301      49.220  23.410  52.540  1.00  0.00            
ATOM   4642  HB3 PHE A 301      47.810  23.520  53.650  1.00  0.00            
ATOM   4643  CG  PHE A 301      47.360  22.760  51.700  1.00  0.00            
ATOM   4644  CD1 PHE A 301      45.950  22.740  51.840  1.00  0.00            
ATOM   4645  HD1 PHE A 301      45.620  23.290  52.710  1.00  0.00            
ATOM   4646  CE1 PHE A 301      45.160  21.980  50.980  1.00  0.00            
ATOM   4647  HE1 PHE A 301      44.090  21.840  51.050  1.00  0.00            
ATOM   4648  CZ  PHE A 301      45.810  21.320  49.910  1.00  0.00            
ATOM   4649  HZ  PHE A 301      45.190  20.700  49.280  1.00  0.00            
ATOM   4650  CE2 PHE A 301      47.200  21.340  49.760  1.00  0.00            
ATOM   4651  HE2 PHE A 301      47.680  20.780  48.970  1.00  0.00            
ATOM   4652  CD2 PHE A 301      48.000  22.110  50.650  1.00  0.00            
ATOM   4653  HD2 PHE A 301      49.070  22.140  50.520  1.00  0.00            
ATOM   4654  C   PHE A 301      48.690  26.130  53.220  1.00  0.00            
ATOM   4655  O   PHE A 301      49.440  25.720  54.000  1.00  0.00            
ATOM   4656  N   ASN A 302      48.410  27.460  52.970  1.00  0.00            
ATOM   4657  H   ASN A 302      47.800  27.820  52.250  1.00  0.00            
ATOM   4658  CA  ASN A 302      49.000  28.580  53.780  1.00  0.00            
ATOM   4659  HA  ASN A 302      49.080  28.330  54.840  1.00  0.00            
ATOM   4660  CB  ASN A 302      50.410  28.860  53.110  1.00  0.00            
ATOM   4661  HB2 ASN A 302      51.080  28.060  53.440  1.00  0.00            
ATOM   4662  HB3 ASN A 302      50.170  28.850  52.050  1.00  0.00            
ATOM   4663  CG  ASN A 302      51.010  30.280  53.310  1.00  0.00            
ATOM   4664  OD1 ASN A 302      51.400  30.650  54.400  1.00  0.00            
ATOM   4665  ND2 ASN A 302      51.160  31.060  52.250  1.00  0.00            
ATOM   4666 1HD2 ASN A 302      51.710  31.910  52.300  1.00  0.00            
ATOM   4667 2HD2 ASN A 302      50.650  30.890  51.400  1.00  0.00            
ATOM   4668  C   ASN A 302      48.080  29.800  53.670  1.00  0.00            
ATOM   4669  O   ASN A 302      47.430  30.030  52.650  1.00  0.00            
ATOM   4670  N   ASN A 303      47.870  30.560  54.780  1.00  0.00            
ATOM   4671  H   ASN A 303      48.550  30.430  55.520  1.00  0.00            
ATOM   4672  CA  ASN A 303      46.900  31.680  54.830  1.00  0.00            
ATOM   4673  HA  ASN A 303      46.370  31.560  53.890  1.00  0.00            
ATOM   4674  CB  ASN A 303      45.820  31.460  55.990  1.00  0.00            
ATOM   4675  HB2 ASN A 303      45.320  30.490  56.000  1.00  0.00            
ATOM   4676  HB3 ASN A 303      46.360  31.590  56.930  1.00  0.00            
ATOM   4677  CG  ASN A 303      44.730  32.520  55.920  1.00  0.00            
ATOM   4678  OD1 ASN A 303      44.730  33.450  55.090  1.00  0.00            
ATOM   4679  ND2 ASN A 303      43.680  32.430  56.750  1.00  0.00            
ATOM   4680 1HD2 ASN A 303      42.930  33.100  56.720  1.00  0.00            
ATOM   4681 2HD2 ASN A 303      43.510  31.600  57.300  1.00  0.00            
ATOM   4682  C   ASN A 303      47.640  33.030  54.740  1.00  0.00            
ATOM   4683  O   ASN A 303      48.460  33.350  55.600  1.00  0.00            
ATOM   4684  N   PHE A 304      47.230  33.880  53.750  1.00  0.00            
ATOM   4685  H   PHE A 304      46.570  33.380  53.160  1.00  0.00            
ATOM   4686  CA  PHE A 304      47.500  35.380  53.540  1.00  0.00            
ATOM   4687  HA  PHE A 304      48.090  35.700  54.400  1.00  0.00            
ATOM   4688  CB  PHE A 304      48.410  35.710  52.370  1.00  0.00            
ATOM   4689  HB2 PHE A 304      47.930  35.520  51.410  1.00  0.00            
ATOM   4690  HB3 PHE A 304      48.530  36.790  52.350  1.00  0.00            
ATOM   4691  CG  PHE A 304      49.740  34.970  52.120  1.00  0.00            
ATOM   4692  CD1 PHE A 304      50.640  34.700  53.170  1.00  0.00            
ATOM   4693  HD1 PHE A 304      50.360  34.930  54.190  1.00  0.00            
ATOM   4694  CE1 PHE A 304      51.940  34.280  52.930  1.00  0.00            
ATOM   4695  HE1 PHE A 304      52.650  34.090  53.720  1.00  0.00            
ATOM   4696  CZ  PHE A 304      52.440  34.140  51.600  1.00  0.00            
ATOM   4697  HZ  PHE A 304      53.460  33.830  51.410  1.00  0.00            
ATOM   4698  CE2 PHE A 304      51.520  34.260  50.530  1.00  0.00            
ATOM   4699  HE2 PHE A 304      51.730  34.010  49.500  1.00  0.00            
ATOM   4700  CD2 PHE A 304      50.160  34.640  50.800  1.00  0.00            
ATOM   4701  HD2 PHE A 304      49.510  34.900  49.980  1.00  0.00            
ATOM   4702  C   PHE A 304      46.290  36.190  53.540  1.00  0.00            
ATOM   4703  O   PHE A 304      45.370  35.850  52.790  1.00  0.00            
ATOM   4704  N   GLN A 305      46.280  37.180  54.460  1.00  0.00            
ATOM   4705  H   GLN A 305      47.110  37.370  55.010  1.00  0.00            
ATOM   4706  CA  GLN A 305      45.160  38.190  54.350  1.00  0.00            
ATOM   4707  HA  GLN A 305      44.290  37.790  53.840  1.00  0.00            
ATOM   4708  CB  GLN A 305      44.730  38.660  55.740  1.00  0.00            
ATOM   4709  HB2 GLN A 305      45.610  39.040  56.270  1.00  0.00            
ATOM   4710  HB3 GLN A 305      44.040  39.470  55.500  1.00  0.00            
ATOM   4711  CG  GLN A 305      44.050  37.570  56.570  1.00  0.00            
ATOM   4712  HG2 GLN A 305      43.160  37.350  55.990  1.00  0.00            
ATOM   4713  HG3 GLN A 305      44.660  36.670  56.640  1.00  0.00            
ATOM   4714  CD  GLN A 305      43.600  37.940  57.990  1.00  0.00            
ATOM   4715  OE1 GLN A 305      43.810  39.040  58.450  1.00  0.00            
ATOM   4716  NE2 GLN A 305      43.000  37.030  58.790  1.00  0.00            
ATOM   4717 1HE2 GLN A 305      42.780  37.250  59.750  1.00  0.00            
ATOM   4718 2HE2 GLN A 305      42.600  36.260  58.270  1.00  0.00            
ATOM   4719  C   GLN A 305      45.700  39.390  53.520  1.00  0.00            
ATOM   4720  O   GLN A 305      46.870  39.790  53.480  1.00  0.00            
ATOM   4721  N   MET A 306      44.790  39.900  52.700  1.00  0.00            
ATOM   4722  H   MET A 306      43.890  39.440  52.640  1.00  0.00            
ATOM   4723  CA  MET A 306      44.940  41.150  51.950  1.00  0.00            
ATOM   4724  HA  MET A 306      45.990  41.160  51.660  1.00  0.00            
ATOM   4725  CB  MET A 306      44.130  41.290  50.720  1.00  0.00            
ATOM   4726  HB2 MET A 306      43.070  41.200  50.980  1.00  0.00            
ATOM   4727  HB3 MET A 306      44.360  42.220  50.200  1.00  0.00            
ATOM   4728  CG  MET A 306      44.350  40.180  49.730  1.00  0.00            
ATOM   4729  HG2 MET A 306      45.410  39.930  49.740  1.00  0.00            
ATOM   4730  HG3 MET A 306      43.880  39.280  50.130  1.00  0.00            
ATOM   4731  SD  MET A 306      44.180  40.470  47.970  1.00  0.00            
ATOM   4732  CE  MET A 306      45.710  41.420  47.710  1.00  0.00            
ATOM   4733  HE1 MET A 306      45.550  41.940  46.770  1.00  0.00            
ATOM   4734  HE2 MET A 306      45.750  42.180  48.490  1.00  0.00            
ATOM   4735  HE3 MET A 306      46.640  40.850  47.800  1.00  0.00            
ATOM   4736  C   MET A 306      44.840  42.410  52.870  1.00  0.00            
ATOM   4737  O   MET A 306      43.870  42.590  53.620  1.00  0.00            
ATOM   4738  N   LYS A 307      45.810  43.340  52.710  1.00  0.00            
ATOM   4739  H   LYS A 307      46.530  43.140  52.040  1.00  0.00            
ATOM   4740  CA  LYS A 307      45.860  44.680  53.300  1.00  0.00            
ATOM   4741  HA  LYS A 307      45.120  44.780  54.090  1.00  0.00            
ATOM   4742  CB  LYS A 307      47.170  44.830  54.130  1.00  0.00            
ATOM   4743  HB2 LYS A 307      47.240  44.070  54.900  1.00  0.00            
ATOM   4744  HB3 LYS A 307      48.020  44.710  53.450  1.00  0.00            
ATOM   4745  CG  LYS A 307      47.310  46.230  54.870  1.00  0.00            
ATOM   4746  HG2 LYS A 307      47.420  46.990  54.100  1.00  0.00            
ATOM   4747  HG3 LYS A 307      46.340  46.490  55.300  1.00  0.00            
ATOM   4748  CD  LYS A 307      48.390  46.360  55.920  1.00  0.00            
ATOM   4749  HD2 LYS A 307      48.330  47.400  56.260  1.00  0.00            
ATOM   4750  HD3 LYS A 307      48.190  45.690  56.750  1.00  0.00            
ATOM   4751  CE  LYS A 307      49.780  46.030  55.420  1.00  0.00            
ATOM   4752  HE2 LYS A 307      50.440  45.620  56.190  1.00  0.00            
ATOM   4753  HE3 LYS A 307      49.730  45.270  54.640  1.00  0.00            
ATOM   4754  NZ  LYS A 307      50.420  47.210  54.830  1.00  0.00            
ATOM   4755  HZ1 LYS A 307      51.290  46.940  54.400  1.00  0.00            
ATOM   4756  HZ2 LYS A 307      49.800  47.680  54.180  1.00  0.00            
ATOM   4757  HZ3 LYS A 307      50.640  47.840  55.580  1.00  0.00            
ATOM   4758  C   LYS A 307      45.720  45.760  52.230  1.00  0.00            
ATOM   4759  O   LYS A 307      46.600  45.810  51.370  1.00  0.00            
ATOM   4760  N   ILE A 308      44.740  46.630  52.310  1.00  0.00            
ATOM   4761  H   ILE A 308      44.130  46.640  53.120  1.00  0.00            
ATOM   4762  CA  ILE A 308      44.450  47.460  51.180  1.00  0.00            
ATOM   4763  HA  ILE A 308      45.290  47.350  50.490  1.00  0.00            
ATOM   4764  CB  ILE A 308      43.180  46.930  50.330  1.00  0.00            
ATOM   4765  HB  ILE A 308      42.320  47.210  50.940  1.00  0.00            
ATOM   4766  CG2 ILE A 308      43.130  47.520  48.920  1.00  0.00            
ATOM   4767 1HG2 ILE A 308      43.320  48.590  49.020  1.00  0.00            
ATOM   4768 2HG2 ILE A 308      43.780  47.090  48.160  1.00  0.00            
ATOM   4769 3HG2 ILE A 308      42.110  47.440  48.550  1.00  0.00            
ATOM   4770  CG1 ILE A 308      43.200  45.370  50.330  1.00  0.00            
ATOM   4771 2HG1 ILE A 308      44.200  45.010  50.090  1.00  0.00            
ATOM   4772 3HG1 ILE A 308      42.970  45.060  51.350  1.00  0.00            
ATOM   4773  CD1 ILE A 308      42.300  44.750  49.370  1.00  0.00            
ATOM   4774 1HD1 ILE A 308      42.100  43.690  49.560  1.00  0.00            
ATOM   4775 2HD1 ILE A 308      41.290  45.120  49.550  1.00  0.00            
ATOM   4776 3HD1 ILE A 308      42.460  44.710  48.290  1.00  0.00            
ATOM   4777  C   ILE A 308      44.350  48.970  51.560  1.00  0.00            
ATOM   4778  O   ILE A 308      43.620  49.230  52.540  1.00  0.00            
ATOM   4779  N   GLY A 309      44.760  49.960  50.800  1.00  0.00            
ATOM   4780  H   GLY A 309      45.170  49.690  49.920  1.00  0.00            
ATOM   4781  CA  GLY A 309      44.680  51.400  51.070  1.00  0.00            
ATOM   4782  HA2 GLY A 309      43.980  51.650  51.870  1.00  0.00            
ATOM   4783  HA3 GLY A 309      45.680  51.740  51.350  1.00  0.00            
ATOM   4784  C   GLY A 309      44.230  52.130  49.750  1.00  0.00            
ATOM   4785  O   GLY A 309      44.710  51.810  48.670  1.00  0.00            
ATOM   4786  N   LEU A 310      43.360  53.110  49.880  1.00  0.00            
ATOM   4787  H   LEU A 310      43.100  53.350  50.820  1.00  0.00            
ATOM   4788  CA  LEU A 310      42.800  53.830  48.700  1.00  0.00            
ATOM   4789  HA  LEU A 310      43.540  53.870  47.910  1.00  0.00            
ATOM   4790  CB  LEU A 310      41.580  53.030  48.160  1.00  0.00            
ATOM   4791  HB2 LEU A 310      41.610  51.950  48.270  1.00  0.00            
ATOM   4792  HB3 LEU A 310      40.740  53.370  48.760  1.00  0.00            
ATOM   4793  CG  LEU A 310      41.040  53.280  46.740  1.00  0.00            
ATOM   4794  HG  LEU A 310      41.800  52.920  46.040  1.00  0.00            
ATOM   4795  CD1 LEU A 310      39.760  52.420  46.490  1.00  0.00            
ATOM   4796 1HD1 LEU A 310      39.280  52.740  45.570  1.00  0.00            
ATOM   4797 2HD1 LEU A 310      39.980  51.350  46.410  1.00  0.00            
ATOM   4798 3HD1 LEU A 310      39.050  52.680  47.270  1.00  0.00            
ATOM   4799  CD2 LEU A 310      40.720  54.790  46.490  1.00  0.00            
ATOM   4800 1HD2 LEU A 310      41.440  55.290  45.840  1.00  0.00            
ATOM   4801 2HD2 LEU A 310      39.780  54.940  45.960  1.00  0.00            
ATOM   4802 3HD2 LEU A 310      40.510  55.380  47.380  1.00  0.00            
ATOM   4803  C   LEU A 310      42.580  55.310  49.030  1.00  0.00            
ATOM   4804  O   LEU A 310      42.100  55.700  50.080  1.00  0.00            
ATOM   4805  N   ASN A 311      42.790  56.160  48.010  1.00  0.00            
ATOM   4806  H   ASN A 311      43.160  55.750  47.160  1.00  0.00            
ATOM   4807  CA  ASN A 311      42.260  57.460  48.010  1.00  0.00            
ATOM   4808  HA  ASN A 311      41.390  57.490  48.660  1.00  0.00            
ATOM   4809  CB  ASN A 311      43.390  58.380  48.610  1.00  0.00            
ATOM   4810  HB2 ASN A 311      43.750  57.870  49.500  1.00  0.00            
ATOM   4811  HB3 ASN A 311      44.260  58.510  47.970  1.00  0.00            
ATOM   4812  CG  ASN A 311      42.990  59.800  49.040  1.00  0.00            
ATOM   4813  OD1 ASN A 311      41.880  60.150  49.380  1.00  0.00            
ATOM   4814  ND2 ASN A 311      43.810  60.760  48.970  1.00  0.00            
ATOM   4815 1HD2 ASN A 311      43.470  61.670  49.260  1.00  0.00            
ATOM   4816 2HD2 ASN A 311      44.660  60.680  48.440  1.00  0.00            
ATOM   4817  C   ASN A 311      41.910  58.010  46.630  1.00  0.00            
ATOM   4818  O   ASN A 311      42.540  57.540  45.650  1.00  0.00            
ATOM   4819  N   ILE A 312      41.020  59.030  46.680  1.00  0.00            
ATOM   4820  H   ILE A 312      40.790  59.500  47.540  1.00  0.00            
ATOM   4821  CA  ILE A 312      40.520  59.750  45.450  1.00  0.00            
ATOM   4822  HA  ILE A 312      40.720  59.220  44.520  1.00  0.00            
ATOM   4823  CB  ILE A 312      38.950  59.730  45.430  1.00  0.00            
ATOM   4824  HB  ILE A 312      38.730  58.670  45.320  1.00  0.00            
ATOM   4825  CG2 ILE A 312      38.410  60.400  46.680  1.00  0.00            
ATOM   4826 1HG2 ILE A 312      38.480  59.750  47.550  1.00  0.00            
ATOM   4827 2HG2 ILE A 312      38.800  61.370  47.000  1.00  0.00            
ATOM   4828 3HG2 ILE A 312      37.330  60.550  46.710  1.00  0.00            
ATOM   4829  CG1 ILE A 312      38.410  60.450  44.190  1.00  0.00            
ATOM   4830 2HG1 ILE A 312      38.680  61.500  44.290  1.00  0.00            
ATOM   4831 3HG1 ILE A 312      38.770  60.030  43.250  1.00  0.00            
ATOM   4832  CD1 ILE A 312      36.890  60.320  44.160  1.00  0.00            
ATOM   4833 1HD1 ILE A 312      36.500  59.340  44.410  1.00  0.00            
ATOM   4834 2HD1 ILE A 312      36.320  60.960  44.830  1.00  0.00            
ATOM   4835 3HD1 ILE A 312      36.650  60.680  43.160  1.00  0.00            
ATOM   4836  C   ILE A 312      41.060  61.130  45.320  1.00  0.00            
ATOM   4837  O   ILE A 312      41.490  61.700  46.310  1.00  0.00            
ATOM   4838  N   GLY A 313      41.190  61.680  44.100  1.00  0.00            
ATOM   4839  H   GLY A 313      41.100  61.070  43.300  1.00  0.00            
ATOM   4840  CA  GLY A 313      41.520  63.080  43.880  1.00  0.00            
ATOM   4841  HA2 GLY A 313      40.540  63.560  43.980  1.00  0.00            
ATOM   4842  HA3 GLY A 313      42.050  63.470  44.750  1.00  0.00            
ATOM   4843  C   GLY A 313      42.180  63.470  42.500  1.00  0.00            
ATOM   4844  O   GLY A 313      42.090  62.730  41.550  1.00  0.00            
ATOM   4845  N   PRO A 314      42.790  64.710  42.410  1.00  0.00            
ATOM   4846  CD  PRO A 314      42.710  65.700  43.480  1.00  0.00            
ATOM   4847  HD2 PRO A 314      43.610  65.790  44.090  1.00  0.00            
ATOM   4848  HD3 PRO A 314      41.910  65.530  44.200  1.00  0.00            
ATOM   4849  CG  PRO A 314      42.590  66.960  42.680  1.00  0.00            
ATOM   4850  HG2 PRO A 314      42.730  67.870  43.270  1.00  0.00            
ATOM   4851  HG3 PRO A 314      41.600  67.010  42.240  1.00  0.00            
ATOM   4852  CB  PRO A 314      43.620  66.820  41.580  1.00  0.00            
ATOM   4853  HB2 PRO A 314      44.620  67.020  41.960  1.00  0.00            
ATOM   4854  HB3 PRO A 314      43.460  67.570  40.810  1.00  0.00            
ATOM   4855  CA  PRO A 314      43.490  65.330  41.240  1.00  0.00            
ATOM   4856  HA  PRO A 314      42.820  65.180  40.390  1.00  0.00            
ATOM   4857  C   PRO A 314      44.890  64.650  41.130  1.00  0.00            
ATOM   4858  O   PRO A 314      45.430  64.110  42.070  1.00  0.00            
ATOM   4859  N   VAL A 315      45.380  64.640  39.880  1.00  0.00            
ATOM   4860  H   VAL A 315      44.780  64.880  39.110  1.00  0.00            
ATOM   4861  CA  VAL A 315      46.590  63.830  39.580  1.00  0.00            
ATOM   4862  HA  VAL A 315      47.290  63.960  40.400  1.00  0.00            
ATOM   4863  CB  VAL A 315      46.210  62.310  39.570  1.00  0.00            
ATOM   4864  HB  VAL A 315      45.530  62.210  40.410  1.00  0.00            
ATOM   4865  CG1 VAL A 315      45.420  61.820  38.330  1.00  0.00            
ATOM   4866 1HG1 VAL A 315      45.970  62.040  37.410  1.00  0.00            
ATOM   4867 2HG1 VAL A 315      45.340  60.740  38.430  1.00  0.00            
ATOM   4868 3HG1 VAL A 315      44.470  62.360  38.340  1.00  0.00            
ATOM   4869  CG2 VAL A 315      47.480  61.410  39.700  1.00  0.00            
ATOM   4870 1HG2 VAL A 315      48.170  61.700  40.490  1.00  0.00            
ATOM   4871 2HG2 VAL A 315      47.160  60.400  39.980  1.00  0.00            
ATOM   4872 3HG2 VAL A 315      47.950  61.320  38.720  1.00  0.00            
ATOM   4873  C   VAL A 315      47.300  64.350  38.370  1.00  0.00            
ATOM   4874  O   VAL A 315      46.800  65.220  37.690  1.00  0.00            
ATOM   4875  N   VAL A 316      48.520  63.840  38.040  1.00  0.00            
ATOM   4876  H   VAL A 316      48.930  63.170  38.670  1.00  0.00            
ATOM   4877  CA  VAL A 316      49.280  63.980  36.770  1.00  0.00            
ATOM   4878  HA  VAL A 316      48.550  64.260  36.010  1.00  0.00            
ATOM   4879  CB  VAL A 316      50.490  64.940  36.840  1.00  0.00            
ATOM   4880  HB  VAL A 316      51.290  64.690  37.540  1.00  0.00            
ATOM   4881  CG1 VAL A 316      51.180  65.010  35.500  1.00  0.00            
ATOM   4882 1HG1 VAL A 316      51.870  64.180  35.320  1.00  0.00            
ATOM   4883 2HG1 VAL A 316      50.430  65.000  34.710  1.00  0.00            
ATOM   4884 3HG1 VAL A 316      51.770  65.920  35.340  1.00  0.00            
ATOM   4885  CG2 VAL A 316      50.130  66.370  37.210  1.00  0.00            
ATOM   4886 1HG2 VAL A 316      50.950  67.050  36.970  1.00  0.00            
ATOM   4887 2HG2 VAL A 316      49.120  66.590  36.860  1.00  0.00            
ATOM   4888 3HG2 VAL A 316      50.210  66.360  38.300  1.00  0.00            
ATOM   4889  C   VAL A 316      49.700  62.540  36.360  1.00  0.00            
ATOM   4890  O   VAL A 316      50.290  61.810  37.200  1.00  0.00            
ATOM   4891  N   ALA A 317      49.460  62.110  35.090  1.00  0.00            
ATOM   4892  H   ALA A 317      49.110  62.700  34.350  1.00  0.00            
ATOM   4893  CA  ALA A 317      49.920  60.760  34.650  1.00  0.00            
ATOM   4894  HA  ALA A 317      50.540  60.320  35.430  1.00  0.00            
ATOM   4895  CB  ALA A 317      48.720  59.830  34.620  1.00  0.00            
ATOM   4896  HB1 ALA A 317      49.120  58.830  34.470  1.00  0.00            
ATOM   4897  HB2 ALA A 317      48.280  59.900  35.610  1.00  0.00            
ATOM   4898  HB3 ALA A 317      47.900  60.040  33.940  1.00  0.00            
ATOM   4899  C   ALA A 317      50.720  60.830  33.290  1.00  0.00            
ATOM   4900  O   ALA A 317      50.460  61.650  32.450  1.00  0.00            
ATOM   4901  N   GLY A 318      51.880  60.120  33.240  1.00  0.00            
ATOM   4902  H   GLY A 318      52.080  59.410  33.920  1.00  0.00            
ATOM   4903  CA  GLY A 318      52.800  60.220  32.210  1.00  0.00            
ATOM   4904  HA2 GLY A 318      52.320  59.900  31.290  1.00  0.00            
ATOM   4905  HA3 GLY A 318      53.060  61.270  32.060  1.00  0.00            
ATOM   4906  C   GLY A 318      54.000  59.330  32.330  1.00  0.00            
ATOM   4907  O   GLY A 318      53.980  58.270  32.990  1.00  0.00            
ATOM   4908  N   VAL A 319      54.940  59.810  31.490  1.00  0.00            
ATOM   4909  H   VAL A 319      54.810  60.730  31.080  1.00  0.00            
ATOM   4910  CA  VAL A 319      56.230  59.240  31.240  1.00  0.00            
ATOM   4911  HA  VAL A 319      56.300  58.330  31.830  1.00  0.00            
ATOM   4912  CB  VAL A 319      56.500  58.930  29.760  1.00  0.00            
ATOM   4913  HB  VAL A 319      56.270  59.860  29.240  1.00  0.00            
ATOM   4914  CG1 VAL A 319      57.970  58.460  29.570  1.00  0.00            
ATOM   4915 1HG1 VAL A 319      58.150  57.560  30.160  1.00  0.00            
ATOM   4916 2HG1 VAL A 319      58.180  58.300  28.510  1.00  0.00            
ATOM   4917 3HG1 VAL A 319      58.660  59.240  29.910  1.00  0.00            
ATOM   4918  CG2 VAL A 319      55.640  57.800  29.200  1.00  0.00            
ATOM   4919 1HG2 VAL A 319      55.330  57.070  29.950  1.00  0.00            
ATOM   4920 2HG2 VAL A 319      54.700  58.250  28.890  1.00  0.00            
ATOM   4921 3HG2 VAL A 319      56.160  57.400  28.330  1.00  0.00            
ATOM   4922  C   VAL A 319      57.330  60.110  31.810  1.00  0.00            
ATOM   4923  O   VAL A 319      57.290  61.370  31.680  1.00  0.00            
ATOM   4924  N   ILE A 320      58.400  59.560  32.320  1.00  0.00            
ATOM   4925  H   ILE A 320      58.250  58.600  32.610  1.00  0.00            
ATOM   4926  CA  ILE A 320      59.500  60.230  32.970  1.00  0.00            
ATOM   4927  HA  ILE A 320      59.420  61.270  32.650  1.00  0.00            
ATOM   4928  CB  ILE A 320      59.190  60.240  34.480  1.00  0.00            
ATOM   4929  HB  ILE A 320      58.120  60.390  34.630  1.00  0.00            
ATOM   4930  CG2 ILE A 320      59.500  58.930  35.190  1.00  0.00            
ATOM   4931 1HG2 ILE A 320      59.070  58.940  36.190  1.00  0.00            
ATOM   4932 2HG2 ILE A 320      59.040  58.060  34.720  1.00  0.00            
ATOM   4933 3HG2 ILE A 320      60.570  58.720  35.270  1.00  0.00            
ATOM   4934  CG1 ILE A 320      59.700  61.480  35.250  1.00  0.00            
ATOM   4935 2HG1 ILE A 320      60.790  61.420  35.300  1.00  0.00            
ATOM   4936 3HG1 ILE A 320      59.470  62.310  34.580  1.00  0.00            
ATOM   4937  CD1 ILE A 320      59.150  61.630  36.610  1.00  0.00            
ATOM   4938 1HD1 ILE A 320      58.070  61.530  36.660  1.00  0.00            
ATOM   4939 2HD1 ILE A 320      59.590  60.850  37.230  1.00  0.00            
ATOM   4940 3HD1 ILE A 320      59.400  62.600  37.040  1.00  0.00            
ATOM   4941  C   ILE A 320      60.900  59.780  32.490  1.00  0.00            
ATOM   4942  O   ILE A 320      61.010  58.550  32.230  1.00  0.00            
ATOM   4943  N   GLY A 321      61.880  60.650  32.450  1.00  0.00            
ATOM   4944  H   GLY A 321      61.670  61.620  32.650  1.00  0.00            
ATOM   4945  CA  GLY A 321      63.270  60.350  32.140  1.00  0.00            
ATOM   4946  HA2 GLY A 321      63.890  61.160  32.530  1.00  0.00            
ATOM   4947  HA3 GLY A 321      63.550  59.460  32.710  1.00  0.00            
ATOM   4948  C   GLY A 321      63.630  60.200  30.670  1.00  0.00            
ATOM   4949  O   GLY A 321      62.910  60.650  29.840  1.00  0.00            
ATOM   4950  N   ALA A 322      64.670  59.430  30.310  1.00  0.00            
ATOM   4951  H   ALA A 322      65.180  59.050  31.100  1.00  0.00            
ATOM   4952  CA  ALA A 322      65.070  59.340  28.910  1.00  0.00            
ATOM   4953  HA  ALA A 322      64.290  59.620  28.210  1.00  0.00            
ATOM   4954  CB  ALA A 322      66.350  60.200  28.660  1.00  0.00            
ATOM   4955  HB1 ALA A 322      66.030  61.230  28.830  1.00  0.00            
ATOM   4956  HB2 ALA A 322      67.210  59.960  29.290  1.00  0.00            
ATOM   4957  HB3 ALA A 322      66.630  60.170  27.610  1.00  0.00            
ATOM   4958  C   ALA A 322      65.290  57.870  28.380  1.00  0.00            
ATOM   4959  O   ALA A 322      65.670  57.640  27.210  1.00  0.00            
ATOM   4960  N   ARG A 323      65.170  56.870  29.280  1.00  0.00            
ATOM   4961  H   ARG A 323      64.950  57.230  30.200  1.00  0.00            
ATOM   4962  CA  ARG A 323      65.410  55.440  29.180  1.00  0.00            
ATOM   4963  HA  ARG A 323      66.200  55.400  28.440  1.00  0.00            
ATOM   4964  CB  ARG A 323      66.100  54.940  30.480  1.00  0.00            
ATOM   4965  HB2 ARG A 323      66.760  55.760  30.750  1.00  0.00            
ATOM   4966  HB3 ARG A 323      65.380  54.890  31.290  1.00  0.00            
ATOM   4967  CG  ARG A 323      67.070  53.660  30.530  1.00  0.00            
ATOM   4968  HG2 ARG A 323      67.570  53.710  31.500  1.00  0.00            
ATOM   4969  HG3 ARG A 323      66.510  52.720  30.550  1.00  0.00            
ATOM   4970  CD  ARG A 323      68.110  53.600  29.480  1.00  0.00            
ATOM   4971  HD2 ARG A 323      68.700  52.750  29.820  1.00  0.00            
ATOM   4972  HD3 ARG A 323      67.590  53.330  28.560  1.00  0.00            
ATOM   4973  NE  ARG A 323      68.970  54.810  29.490  1.00  0.00            
ATOM   4974  HE  ARG A 323      69.320  55.190  30.360  1.00  0.00            
ATOM   4975  CZ  ARG A 323      69.280  55.490  28.390  1.00  0.00            
ATOM   4976  NH1 ARG A 323      69.020  54.990  27.170  1.00  0.00            
ATOM   4977 1HH1 ARG A 323      68.440  54.170  27.080  1.00  0.00            
ATOM   4978 2HH1 ARG A 323      69.410  55.470  26.370  1.00  0.00            
ATOM   4979  NH2 ARG A 323      69.870  56.660  28.430  1.00  0.00            
ATOM   4980 1HH2 ARG A 323      69.980  57.000  29.370  1.00  0.00            
ATOM   4981 2HH2 ARG A 323      69.730  57.370  27.720  1.00  0.00            
ATOM   4982  C   ARG A 323      64.230  54.550  28.870  1.00  0.00            
ATOM   4983  O   ARG A 323      64.540  53.570  28.210  1.00  0.00            
ATOM   4984  N   LYS A 324      63.000  54.860  29.280  1.00  0.00            
ATOM   4985  H   LYS A 324      62.790  55.670  29.840  1.00  0.00            
ATOM   4986  CA  LYS A 324      61.820  53.940  29.030  1.00  0.00            
ATOM   4987  HA  LYS A 324      61.940  53.250  28.190  1.00  0.00            
ATOM   4988  CB  LYS A 324      61.500  53.070  30.270  1.00  0.00            
ATOM   4989  HB2 LYS A 324      61.490  53.640  31.200  1.00  0.00            
ATOM   4990  HB3 LYS A 324      60.560  52.530  30.150  1.00  0.00            
ATOM   4991  CG  LYS A 324      62.470  51.900  30.440  1.00  0.00            
ATOM   4992  HG2 LYS A 324      63.450  52.360  30.560  1.00  0.00            
ATOM   4993  HG3 LYS A 324      62.210  51.380  31.360  1.00  0.00            
ATOM   4994  CD  LYS A 324      62.510  50.950  29.270  1.00  0.00            
ATOM   4995  HD2 LYS A 324      61.540  50.460  29.250  1.00  0.00            
ATOM   4996  HD3 LYS A 324      62.540  51.480  28.320  1.00  0.00            
ATOM   4997  CE  LYS A 324      63.560  49.880  29.330  1.00  0.00            
ATOM   4998  HE2 LYS A 324      64.430  50.250  29.870  1.00  0.00            
ATOM   4999  HE3 LYS A 324      63.090  49.090  29.920  1.00  0.00            
ATOM   5000  NZ  LYS A 324      63.880  49.370  28.010  1.00  0.00            
ATOM   5001  HZ1 LYS A 324      64.650  48.710  28.030  1.00  0.00            
ATOM   5002  HZ2 LYS A 324      63.100  48.870  27.610  1.00  0.00            
ATOM   5003  HZ3 LYS A 324      64.070  50.140  27.390  1.00  0.00            
ATOM   5004  C   LYS A 324      60.610  54.730  28.650  1.00  0.00            
ATOM   5005  O   LYS A 324      60.160  55.540  29.440  1.00  0.00            
ATOM   5006  N   PRO A 325      59.820  54.350  27.640  1.00  0.00            
ATOM   5007  CD  PRO A 325      60.190  53.340  26.610  1.00  0.00            
ATOM   5008  HD2 PRO A 325      60.320  52.320  26.980  1.00  0.00            
ATOM   5009  HD3 PRO A 325      61.150  53.600  26.160  1.00  0.00            
ATOM   5010  CG  PRO A 325      59.160  53.450  25.510  1.00  0.00            
ATOM   5011  HG2 PRO A 325      58.470  52.610  25.600  1.00  0.00            
ATOM   5012  HG3 PRO A 325      59.570  53.440  24.500  1.00  0.00            
ATOM   5013  CB  PRO A 325      58.390  54.760  25.790  1.00  0.00            
ATOM   5014  HB2 PRO A 325      57.360  54.620  25.450  1.00  0.00            
ATOM   5015  HB3 PRO A 325      58.920  55.630  25.400  1.00  0.00            
ATOM   5016  CA  PRO A 325      58.530  54.890  27.310  1.00  0.00            
ATOM   5017  HA  PRO A 325      58.390  55.910  27.670  1.00  0.00            
ATOM   5018  C   PRO A 325      57.450  54.070  28.020  1.00  0.00            
ATOM   5019  O   PRO A 325      56.750  53.220  27.410  1.00  0.00            
ATOM   5020  N   GLN A 326      57.410  54.270  29.310  1.00  0.00            
ATOM   5021  H   GLN A 326      57.880  55.080  29.700  1.00  0.00            
ATOM   5022  CA  GLN A 326      56.560  53.570  30.280  1.00  0.00            
ATOM   5023  HA  GLN A 326      55.900  52.940  29.680  1.00  0.00            
ATOM   5024  CB  GLN A 326      57.360  52.640  31.200  1.00  0.00            
ATOM   5025  HB2 GLN A 326      58.290  53.150  31.440  1.00  0.00            
ATOM   5026  HB3 GLN A 326      56.760  52.440  32.090  1.00  0.00            
ATOM   5027  CG  GLN A 326      57.810  51.380  30.560  1.00  0.00            
ATOM   5028  HG2 GLN A 326      56.970  50.780  30.210  1.00  0.00            
ATOM   5029  HG3 GLN A 326      58.330  51.680  29.650  1.00  0.00            
ATOM   5030  CD  GLN A 326      58.830  50.570  31.430  1.00  0.00            
ATOM   5031  OE1 GLN A 326      59.160  50.930  32.520  1.00  0.00            
ATOM   5032  NE2 GLN A 326      59.150  49.430  30.980  1.00  0.00            
ATOM   5033 1HE2 GLN A 326      59.750  48.820  31.520  1.00  0.00            
ATOM   5034 2HE2 GLN A 326      58.750  49.140  30.100  1.00  0.00            
ATOM   5035  C   GLN A 326      55.740  54.500  31.190  1.00  0.00            
ATOM   5036  O   GLN A 326      56.180  55.540  31.520  1.00  0.00            
ATOM   5037  N   TYR A 327      54.490  54.140  31.450  1.00  0.00            
ATOM   5038  H   TYR A 327      54.260  53.180  31.250  1.00  0.00            
ATOM   5039  CA  TYR A 327      53.510  55.060  32.060  1.00  0.00            
ATOM   5040  HA  TYR A 327      53.910  56.070  31.990  1.00  0.00            
ATOM   5041  CB  TYR A 327      52.200  54.990  31.210  1.00  0.00            
ATOM   5042  HB2 TYR A 327      52.510  54.670  30.210  1.00  0.00            
ATOM   5043  HB3 TYR A 327      51.530  54.250  31.640  1.00  0.00            
ATOM   5044  CG  TYR A 327      51.410  56.280  30.940  1.00  0.00            
ATOM   5045  CD1 TYR A 327      50.530  56.720  31.910  1.00  0.00            
ATOM   5046  HD1 TYR A 327      50.480  56.090  32.780  1.00  0.00            
ATOM   5047  CE1 TYR A 327      49.600  57.760  31.630  1.00  0.00            
ATOM   5048  HE1 TYR A 327      48.880  58.010  32.390  1.00  0.00            
ATOM   5049  CZ  TYR A 327      49.610  58.340  30.340  1.00  0.00            
ATOM   5050  OH  TYR A 327      48.650  59.280  30.190  1.00  0.00            
ATOM   5051  HH  TYR A 327      48.050  59.290  30.940  1.00  0.00            
ATOM   5052  CE2 TYR A 327      50.650  58.070  29.430  1.00  0.00            
ATOM   5053  HE2 TYR A 327      50.810  58.560  28.480  1.00  0.00            
ATOM   5054  CD2 TYR A 327      51.440  56.970  29.690  1.00  0.00            
ATOM   5055  HD2 TYR A 327      52.230  56.670  29.020  1.00  0.00            
ATOM   5056  C   TYR A 327      53.250  54.830  33.540  1.00  0.00            
ATOM   5057  O   TYR A 327      53.130  53.700  33.980  1.00  0.00            
ATOM   5058  N   ASP A 328      52.990  55.910  34.280  1.00  0.00            
ATOM   5059  H   ASP A 328      53.200  56.810  33.880  1.00  0.00            
ATOM   5060  CA  ASP A 328      52.960  56.000  35.700  1.00  0.00
[truncated: 13,902,222 more chars]
